# Supplementary material for: An archaeal lid-containing feruloyl esterase degrades polyethylene terephthalate
Source: Commun Chem. 2023 Sep 11;6:193. doi: 10.1038/s42004-023-00998-z (PMC10495362; doi:10.1038/s42004-023-00998-z)
Supplement: Supplementary file 3 — Supplementary Data 1 [file 42004_2023_998_MOESM3_ESM.txt]

REMARK   3
REMARK   3 REFINEMENT.
REMARK   3   PROGRAM     : PHENIX (1.19.2_4158: ???)
REMARK   3   AUTHORS     : Adams,Afonine,Bunkoczi,Burnley,Chen,Dar,Davis,
REMARK   3               : Draizen,Echols,Gildea,Gros,Grosse-Kunstleve,Headd,
REMARK   3               : Hintze,Hung,Ioerger,Liebschner,McCoy,McKee,Moriarty,
REMARK   3               : Oeffner,Poon,Read,Richardson,Richardson,Sacchettini,
REMARK   3               : Sauter,Sobolev,Storoni,Terwilliger,Williams,Zwart
REMARK   3
REMARK   3  X-RAY DATA.
REMARK   3  
REMARK   3  REFINEMENT TARGET : ML
REMARK   3  
REMARK   3  DATA USED IN REFINEMENT.
REMARK   3   RESOLUTION RANGE HIGH (ANGSTROMS) : 1.71    
REMARK   3   RESOLUTION RANGE LOW  (ANGSTROMS) : 36.38   
REMARK   3   MIN(FOBS/SIGMA_FOBS)              : 1.34  
REMARK   3   COMPLETENESS FOR RANGE        (%) : 98.97 
REMARK   3   NUMBER OF REFLECTIONS             : 34953     
REMARK   3   NUMBER OF REFLECTIONS (NON-ANOMALOUS) : 34953     
REMARK   3  
REMARK   3  FIT TO DATA USED IN REFINEMENT.
REMARK   3   R VALUE     (WORKING + TEST SET) : 0.1534
REMARK   3   R VALUE            (WORKING SET) : 0.1523
REMARK   3   FREE R VALUE                     : 0.1727
REMARK   3   FREE R VALUE TEST SET SIZE   (%) : 4.94  
REMARK   3   FREE R VALUE TEST SET COUNT      : 1725      
REMARK   3  
REMARK   3  FIT TO DATA USED IN REFINEMENT (IN BINS).
REMARK   3   BIN  RESOLUTION RANGE  COMPL.    NWORK NFREE   RWORK  RFREE  CCWORK CCFREE
REMARK   3     1   36.38 -    3.91    0.96     2957   137  0.1648 0.1817   0.941  0.937
REMARK   3     2    3.91 -    3.11    0.98     2800   164  0.1318 0.1465   0.960  0.955
REMARK   3     3    3.11 -    2.71    0.99     2747   170  0.1343 0.1661   0.957  0.934
REMARK   3     4    2.71 -    2.47    0.99     2751   154  0.1407 0.1644   0.950  0.916
REMARK   3     5    2.47 -    2.29    0.99     2772   139  0.1310 0.1381   0.960  0.950
REMARK   3     6    2.29 -    2.15    0.99     2765   135  0.1388 0.1537   0.954  0.945
REMARK   3     7    2.15 -    2.05    0.99     2752   132  0.1477 0.1958   0.948  0.922
REMARK   3     8    2.05 -    1.96    1.00     2744   141  0.1793 0.2013   0.938  0.913
REMARK   3     9    1.96 -    1.88    1.00     2721   139  0.1736 0.2052   0.926  0.888
REMARK   3    10    1.88 -    1.82    1.00     2744   138  0.1940 0.2636   0.907  0.844
REMARK   3    11    1.82 -    1.76    1.00     2723   133  0.2282 0.2314   0.875  0.848
REMARK   3    12    1.76 -    1.71    1.00     2752   143  0.2863 0.3276   0.825  0.808
REMARK   3  
REMARK   3  BULK SOLVENT MODELLING.
REMARK   3   METHOD USED        : FLAT BULK SOLVENT MODEL
REMARK   3   SOLVENT RADIUS     : 1.11    
REMARK   3   SHRINKAGE RADIUS   : 0.90    
REMARK   3   GRID STEP FACTOR   : 4.00    
REMARK   3  
REMARK   3  ERROR ESTIMATES.
REMARK   3   COORDINATE ERROR (MAXIMUM-LIKELIHOOD BASED)     : 0.19    
REMARK   3   PHASE ERROR (DEGREES, MAXIMUM-LIKELIHOOD BASED) : 17.41   
REMARK   3  
REMARK   3  STRUCTURE FACTORS CALCULATION ALGORITHM : FFT
REMARK   3  B VALUES.
REMARK   3   FROM WILSON PLOT           (A**2) : 29.00   
REMARK   3  
REMARK   3  GEOMETRY RESTRAINTS LIBRARY: GEOSTD + MONOMER LIBRARY + CDL V1.2
REMARK   3  DEVIATIONS FROM IDEAL VALUES.
REMARK   3    BOND      :  0.011   0.079   2308
REMARK   3    ANGLE     :  1.013   7.053   3087
REMARK   3    CHIRALITY :  0.067   0.302    338
REMARK   3    PLANARITY :  0.011   0.103    398
REMARK   3    DIHEDRAL  : 13.347  86.945    860
REMARK   3    MIN NONBONDED DISTANCE : 2.203
REMARK   3  
REMARK   3  MOLPROBITY STATISTICS.
REMARK   3    ALL-ATOM CLASHSCORE : 3.47
REMARK   3    RAMACHANDRAN PLOT:
REMARK   3      OUTLIERS :  0.00 %
REMARK   3      ALLOWED  :  1.12 %
REMARK   3      FAVORED  : 98.88 %
REMARK   3    ROTAMER OUTLIERS :  1.26 %
REMARK   3    CBETA DEVIATIONS :  0.00 %
REMARK   3    PEPTIDE PLANE:
REMARK   3      CIS-PROLINE     : 0.00 %
REMARK   3      CIS-GENERAL     : 0.00 %
REMARK   3      TWISTED PROLINE : 0.00 %
REMARK   3      TWISTED GENERAL : 0.00 %
REMARK   3  
REMARK   3  RAMA-Z (RAMACHANDRAN PLOT Z-SCORE):
REMARK   3  INTERPRETATION: BAD |RAMA-Z| > 3; SUSPICIOUS 2 < |RAMA-Z| < 3; GOOD |RAMA-Z| < 2.
REMARK   3  SCORES FOR WHOLE/HELIX/SHEET/LOOP ARE SCALED INDEPENDENTLY;
REMARK   3  THEREFORE, THE VALUES ARE NOT RELATED IN A SIMPLE MANNER.
REMARK   3    WHOLE:  0.48 (0.48), RESIDUES: 294
REMARK   3    HELIX: -0.31 (0.45), RESIDUES: 116
REMARK   3    SHEET:  0.83 (0.61), RESIDUES: 63
REMARK   3    LOOP :  1.03 (0.61), RESIDUES: 115
REMARK   3  
REMARK   3                  min    max   mean <Bi,j>   iso aniso
REMARK   3     Overall:   19.99 126.90  36.79   5.95  2480  2185
REMARK   3     Protein:   19.99 126.90  34.95   5.72  2185  2185
REMARK   3     Water:     23.09  71.37  47.15    N/A   194     0
REMARK   3     Other:     25.88  97.78  56.86    N/A   101     0
REMARK   3     Chain  A:  19.99 126.90  35.64    N/A  2265  2185
REMARK   3     Chain  S:  23.09  71.37  47.15    N/A   194     0
REMARK   3     Chain  B:  25.88  97.78  65.52    N/A    20     0
REMARK   3     Chain  C:  64.26  64.26  64.26    N/A     1     0
REMARK   3     Histogram:
REMARK   3         Values      Number of atoms
REMARK   3      19.99 - 30.68      1250
REMARK   3      30.68 - 41.37       651
REMARK   3      41.37 - 52.06       213
REMARK   3      52.06 - 62.76       150
REMARK   3      62.76 - 73.45        88
REMARK   3      73.45 - 84.14        46
REMARK   3      84.14 - 94.83        38
REMARK   3      94.83 - 105.52       27
REMARK   3     105.52 - 116.21        7
REMARK   3     116.21 - 126.90       10
REMARK   3  
REMARK   3  
REMARK   3  TLS DETAILS.
REMARK   3   NUMBER OF TLS GROUPS: 7     
REMARK   3   ORIGIN: CENTER OF MASS
REMARK   3   TLS GROUP : 1     
REMARK   3    SELECTION: chain 'A' and (resid 1 through 19 )
REMARK   3    ORIGIN FOR THE GROUP (A): -16.5255  72.5985   5.8966
REMARK   3    T TENSOR                                            
REMARK   3      T11:   0.1929 T22:   0.2244                       
REMARK   3      T33:   0.1961 T12:   0.0105                       
REMARK   3      T13:  -0.0054 T23:   0.0246                       
REMARK   3    L TENSOR                                            
REMARK   3      L11:   2.6161 L22:   2.0313                       
REMARK   3      L33:   4.4140 L12:  -1.4417                       
REMARK   3      L13:  -0.0438 L23:   0.1637                       
REMARK   3    S TENSOR                                            
REMARK   3      S11:   0.0975 S12:   0.0681 S13:   0.0818         
REMARK   3      S21:  -0.0666 S22:  -0.0499 S23:   0.0927         
REMARK   3      S31:  -0.0426 S32:  -0.3322 S33:  -0.0324         
REMARK   3   TLS GROUP : 2     
REMARK   3    SELECTION: chain 'A' and (resid 20 through 100 )
REMARK   3    ORIGIN FOR THE GROUP (A): -10.8667  68.8280  10.7573
REMARK   3    T TENSOR                                            
REMARK   3      T11:   0.2286 T22:   0.1837                       
REMARK   3      T33:   0.1924 T12:   0.0038                       
REMARK   3      T13:  -0.0159 T23:   0.0077                       
REMARK   3    L TENSOR                                            
REMARK   3      L11:   1.3092 L22:   2.2080                       
REMARK   3      L33:   2.4465 L12:   0.1667                       
REMARK   3      L13:  -0.2935 L23:  -0.0146                       
REMARK   3    S TENSOR                                            
REMARK   3      S11:   0.0144 S12:   0.0144 S13:  -0.0399         
REMARK   3      S21:   0.0496 S22:   0.0346 S23:   0.1689         
REMARK   3      S31:   0.0834 S32:  -0.1319 S33:  -0.0600         
REMARK   3   TLS GROUP : 3     
REMARK   3    SELECTION: chain 'A' and (resid 101 through 132 )
REMARK   3    ORIGIN FOR THE GROUP (A): -12.4286  71.0258  20.8667
REMARK   3    T TENSOR                                            
REMARK   3      T11:   0.3025 T22:   0.1909                       
REMARK   3      T33:   0.2360 T12:   0.0273                       
REMARK   3      T13:   0.0290 T23:   0.0305                       
REMARK   3    L TENSOR                                            
REMARK   3      L11:   4.9685 L22:   2.1150                       
REMARK   3      L33:   1.9191 L12:   1.3879                       
REMARK   3      L13:   0.6977 L23:   0.5567                       
REMARK   3    S TENSOR                                            
REMARK   3      S11:   0.0391 S12:  -0.3578 S13:   0.0431         
REMARK   3      S21:   0.2973 S22:  -0.0512 S23:   0.2259         
REMARK   3      S31:   0.0251 S32:  -0.2078 S33:   0.0131         
REMARK   3   TLS GROUP : 4     
REMARK   3    SELECTION: chain 'A' and (resid 133 through 161 )
REMARK   3    ORIGIN FOR THE GROUP (A):   8.5089  81.9386  12.6615
REMARK   3    T TENSOR                                            
REMARK   3      T11:   0.2679 T22:   0.2525                       
REMARK   3      T33:   0.2477 T12:  -0.0109                       
REMARK   3      T13:  -0.0245 T23:   0.0019                       
REMARK   3    L TENSOR                                            
REMARK   3      L11:   2.7409 L22:   7.9502                       
REMARK   3      L33:   3.6439 L12:   3.7780                       
REMARK   3      L13:  -1.8853 L23:  -4.5518                       
REMARK   3    S TENSOR                                            
REMARK   3      S11:  -0.0129 S12:  -0.0868 S13:  -0.1118         
REMARK   3      S21:   0.0161 S22:  -0.3135 S23:  -0.6110         
REMARK   3      S31:  -0.1423 S32:   0.4853 S33:   0.3706         
REMARK   3   TLS GROUP : 5     
REMARK   3    SELECTION: chain 'A' and (resid 162 through 203 )
REMARK   3    ORIGIN FOR THE GROUP (A):   2.6179  80.5208  14.9893
REMARK   3    T TENSOR                                            
REMARK   3      T11:   0.2721 T22:   0.2202                       
REMARK   3      T33:   0.2738 T12:   0.0116                       
REMARK   3      T13:  -0.0282 T23:  -0.0151                       
REMARK   3    L TENSOR                                            
REMARK   3      L11:   0.4119 L22:   1.8262                       
REMARK   3      L33:   2.3424 L12:   0.6800                       
REMARK   3      L13:  -0.3772 L23:  -1.4250                       
REMARK   3    S TENSOR                                            
REMARK   3      S11:   0.0362 S12:  -0.0027 S13:   0.0832         
REMARK   3      S21:   0.2213 S22:   0.0247 S23:  -0.0038         
REMARK   3      S31:  -0.2588 S32:   0.1377 S33:  -0.0949         
REMARK   3   TLS GROUP : 6     
REMARK   3    SELECTION: chain 'A' and (resid 204 through 242 )
REMARK   3    ORIGIN FOR THE GROUP (A):   6.6479  64.7044  22.6877
REMARK   3    T TENSOR                                            
REMARK   3      T11:   0.2623 T22:   0.2117                       
REMARK   3      T33:   0.2679 T12:   0.0611                       
REMARK   3      T13:  -0.0701 T23:   0.0053                       
REMARK   3    L TENSOR                                            
REMARK   3      L11:   3.0023 L22:   1.9092                       
REMARK   3      L33:   6.8210 L12:  -0.1283                       
REMARK   3      L13:  -1.9558 L23:   0.3516                       
REMARK   3    S TENSOR                                            
REMARK   3      S11:  -0.0307 S12:  -0.0821 S13:  -0.0948         
REMARK   3      S21:   0.3279 S22:   0.0885 S23:  -0.1995         
REMARK   3      S31:   0.1702 S32:   0.3831 S33:  -0.0280         
REMARK   3   TLS GROUP : 7     
REMARK   3    SELECTION: chain 'A' and (resid 243 through 269 )
REMARK   3    ORIGIN FOR THE GROUP (A):  -6.7469  54.3407  20.7097
REMARK   3    T TENSOR                                            
REMARK   3      T11:   0.4989 T22:   0.2544                       
REMARK   3      T33:   0.3844 T12:  -0.0298                       
REMARK   3      T13:   0.0070 T23:   0.0308                       
REMARK   3    L TENSOR                                            
REMARK   3      L11:   3.2256 L22:   2.6377                       
REMARK   3      L33:   4.7998 L12:  -0.6446                       
REMARK   3      L13:  -0.6602 L23:   0.6397                       
REMARK   3    S TENSOR                                            
REMARK   3      S11:  -0.0929 S12:  -0.0683 S13:  -0.5531         
REMARK   3      S21:   0.4749 S22:   0.0204 S23:   0.4015         
REMARK   3      S31:   0.8480 S32:  -0.4746 S33:   0.2084         
REMARK   3
CRYST1   79.292   79.292  171.546  90.00  90.00 120.00 P 61 2 2
SCALE1      0.012612  0.007281  0.000000        0.00000
SCALE2      0.000000  0.014563  0.000000        0.00000
SCALE3      0.000000  0.000000  0.005829        0.00000
ATOM      1  N   MET A   1     -18.940  56.516   7.109  1.00 42.59           N
ANISOU    1  N   MET A   1     6638   4055   5489  -1355   -312    197       N
ATOM      2  CA  MET A   1     -19.428  57.563   6.153  1.00 35.81           C
ANISOU    2  CA  MET A   1     5514   3459   4634  -1338   -391     87       C
ATOM      3  C   MET A   1     -18.464  58.736   6.166  1.00 34.09           C
ANISOU    3  C   MET A   1     5210   3419   4325  -1052   -365    103       C
ATOM      4  O   MET A   1     -18.053  59.197   7.240  1.00 31.52           O
ANISOU    4  O   MET A   1     4858   3150   3969   -961   -264    216       O
ATOM      5  CB  MET A   1     -20.829  58.006   6.549  1.00 40.23           C
ANISOU    5  CB  MET A   1     5802   4209   5277  -1568   -344    132       C
ATOM      6  CG  MET A   1     -21.578  58.719   5.473  1.00 53.15           C
ANISOU    6  CG  MET A   1     7203   6070   6923  -1593   -450      7       C
ATOM      7  SD  MET A   1     -21.417  60.488   5.630  1.00 62.06           S
ANISOU    7  SD  MET A   1     8092   7508   7979  -1350   -395     53       S
ATOM      8  CE  MET A   1     -22.861  60.881   6.648  1.00 61.47           C
ANISOU    8  CE  MET A   1     7740   7647   7970  -1543   -289    155       C
ATOM      9  H1  MET A   1     -19.377  56.592   7.880  1.00 51.13           H
ATOM     10  H2  MET A   1     -19.084  55.709   6.764  1.00 51.13           H
ATOM     11  H3  MET A   1     -18.068  56.627   7.250  1.00 51.13           H
ATOM     12  HA  MET A   1     -19.486  57.208   5.252  1.00 42.99           H
ATOM     13  HB2 MET A   1     -21.344  57.222   6.794  1.00 48.30           H
ATOM     14  HB3 MET A   1     -20.761  58.608   7.307  1.00 48.30           H
ATOM     15  HG2 MET A   1     -21.226  58.456   4.608  1.00 63.80           H
ATOM     16  HG3 MET A   1     -22.519  58.491   5.532  1.00 63.80           H
ATOM     17  HE1 MET A   1     -22.847  61.826   6.865  1.00 73.79           H
ATOM     18  HE2 MET A   1     -23.666  60.667   6.150  1.00 73.79           H
ATOM     19  HE3 MET A   1     -22.826  60.354   7.462  1.00 73.79           H
ATOM     20  N   ILE A   2     -18.115  59.220   4.975  1.00 28.21           N
ANISOU   20  N   ILE A   2     4424   2764   3532   -918   -455     -9       N
ATOM     21  CA  ILE A   2     -17.254  60.384   4.793  1.00 26.06           C
ANISOU   21  CA  ILE A   2     4056   2655   3190   -685   -430      4       C
ATOM     22  C   ILE A   2     -17.970  61.351   3.864  1.00 27.92           C
ANISOU   22  C   ILE A   2     4087   3096   3425   -686   -482    -57       C
ATOM     23  O   ILE A   2     -18.328  60.988   2.740  1.00 31.11           O
ANISOU   23  O   ILE A   2     4512   3497   3811   -713   -588   -169       O
ATOM     24  CB  ILE A   2     -15.888  60.006   4.200  1.00 34.93           C
ANISOU   24  CB  ILE A   2     5359   3687   4226   -469   -463    -44       C
ATOM     25  CG1 ILE A   2     -15.125  59.086   5.155  1.00 38.13           C
ANISOU   25  CG1 ILE A   2     5971   3907   4608   -414   -415     23       C
ATOM     26  CG2 ILE A   2     -15.077  61.254   3.944  1.00 30.88           C
ANISOU   26  CG2 ILE A   2     4715   3357   3662   -280   -427    -23       C
ATOM     27  CD1 ILE A   2     -13.830  58.515   4.547  1.00 44.86           C
ANISOU   27  CD1 ILE A   2     7008   4673   5362   -182   -455    -35       C
ATOM     28  H   ILE A   2     -18.375  58.876   4.231  1.00 33.87           H
ATOM     29  HA  ILE A   2     -17.113  60.814   5.651  1.00 31.29           H
ATOM     30  HB  ILE A   2     -16.038  59.537   3.364  1.00 41.93           H
ATOM     31 HG12 ILE A   2     -14.885  59.588   5.949  1.00 45.77           H
ATOM     32 HG13 ILE A   2     -15.695  58.339   5.394  1.00 45.77           H
ATOM     33 HG21 ILE A   2     -14.207  60.999   3.599  1.00 37.08           H
ATOM     34 HG22 ILE A   2     -15.542  61.806   3.296  1.00 37.08           H
ATOM     35 HG23 ILE A   2     -14.972  61.739   4.778  1.00 37.08           H
ATOM     36 HD11 ILE A   2     -13.397  57.946   5.202  1.00 53.85           H
ATOM     37 HD12 ILE A   2     -14.052  57.999   3.756  1.00 53.85           H
ATOM     38 HD13 ILE A   2     -13.242  59.250   4.308  1.00 53.85           H
ATOM     39  N   LYS A   3     -18.167  62.582   4.318  1.00 27.47           N
ANISOU   39  N   LYS A   3     3850   3213   3374   -634   -416      8       N
ATOM     40  CA  LYS A   3     -18.831  63.542   3.462  1.00 27.04           C
ANISOU   40  CA  LYS A   3     3624   3345   3303   -595   -460    -34       C
ATOM     41  C   LYS A   3     -18.214  64.927   3.598  1.00 25.61           C
ANISOU   41  C   LYS A   3     3369   3270   3092   -419   -392     26       C
ATOM     42  O   LYS A   3     -17.851  65.356   4.707  1.00 26.48           O
ANISOU   42  O   LYS A   3     3466   3373   3223   -397   -308     99       O
ATOM     43  CB  LYS A   3     -20.332  63.647   3.739  1.00 34.13           C
ANISOU   43  CB  LYS A   3     4335   4373   4259   -766   -468    -33       C
ATOM     44  CG  LYS A   3     -20.682  64.140   5.102  1.00 38.34           C
ANISOU   44  CG  LYS A   3     4769   4971   4828   -803   -352     74       C
ATOM     45  CD  LYS A   3     -22.214  64.313   5.240  1.00 51.68           C
ANISOU   45  CD  LYS A   3     6230   6847   6559   -947   -355     73       C
ATOM     46  CE  LYS A   3     -22.706  65.503   4.436  1.00 56.96           C
ANISOU   46  CE  LYS A   3     6736   7726   7180   -800   -402     33       C
ATOM     47  NZ  LYS A   3     -24.125  65.859   4.772  1.00 75.45           N
ANISOU   47  NZ  LYS A   3     8825  10300   9543   -880   -386     46       N
ATOM     48  H   LYS A   3     -17.930  62.870   5.093  1.00 32.98           H
ATOM     49  HA  LYS A   3     -18.695  63.241   2.550  1.00 32.46           H
ATOM     50  HB2 LYS A   3     -20.722  64.261   3.097  1.00 40.97           H
ATOM     51  HB3 LYS A   3     -20.726  62.766   3.637  1.00 40.97           H
ATOM     52  HG2 LYS A   3     -20.382  63.500   5.766  1.00 46.03           H
ATOM     53  HG3 LYS A   3     -20.259  65.000   5.255  1.00 46.03           H
ATOM     54  HD2 LYS A   3     -22.660  63.516   4.913  1.00 62.03           H
ATOM     55  HD3 LYS A   3     -22.439  64.460   6.173  1.00 62.03           H
ATOM     56  HE2 LYS A   3     -22.147  66.272   4.627  1.00 68.37           H
ATOM     57  HE3 LYS A   3     -22.663  65.289   3.490  1.00 68.37           H
ATOM     58  HZ1 LYS A   3     -24.413  66.505   4.232  1.00 90.56           H
ATOM     59  HZ2 LYS A   3     -24.649  65.146   4.675  1.00 90.56           H
ATOM     60  HZ3 LYS A   3     -24.176  66.142   5.614  1.00 90.56           H
ATOM     61  N   PRO A   4     -18.106  65.652   2.493  1.00 27.15           N
ANISOU   61  N   PRO A   4     3524   3558   3233   -295   -429     -3       N
ATOM     62  CA  PRO A   4     -17.610  67.031   2.583  1.00 24.48           C
ANISOU   62  CA  PRO A   4     3128   3291   2883   -158   -357     63       C
ATOM     63  C   PRO A   4     -18.614  67.931   3.285  1.00 28.68           C
ANISOU   63  C   PRO A   4     3513   3932   3451   -183   -318    102       C
ATOM     64  O   PRO A   4     -19.829  67.731   3.208  1.00 27.28           O
ANISOU   64  O   PRO A   4     3227   3855   3284   -265   -360     74       O
ATOM     65  CB  PRO A   4     -17.402  67.448   1.120  1.00 28.52           C
ANISOU   65  CB  PRO A   4     3653   3869   3315    -26   -400     37       C
ATOM     66  CG  PRO A   4     -18.136  66.515   0.319  1.00 37.66           C
ANISOU   66  CG  PRO A   4     4825   5048   4437    -87   -512    -60       C
ATOM     67  CD  PRO A   4     -18.345  65.219   1.105  1.00 32.27           C
ANISOU   67  CD  PRO A   4     4206   4235   3818   -266   -535    -97       C
ATOM     68  HA  PRO A   4     -16.758  67.063   3.045  1.00 29.40           H
ATOM     69  HB2 PRO A   4     -17.739  68.349   0.990  1.00 34.24           H
ATOM     70  HB3 PRO A   4     -16.457  67.413   0.905  1.00 34.24           H
ATOM     71  HG2 PRO A   4     -18.995  66.906   0.094  1.00 45.21           H
ATOM     72  HG3 PRO A   4     -17.632  66.333  -0.489  1.00 45.21           H
ATOM     73  HD2 PRO A   4     -19.249  64.885   0.994  1.00 38.74           H
ATOM     74  HD3 PRO A   4     -17.706  64.541   0.836  1.00 38.74           H
ATOM     75  N   VAL A   5     -18.092  68.965   3.943  1.00 25.44           N
ANISOU   75  N   VAL A   5     3094   3515   3058   -103   -241    158       N
ATOM     76  CA  VAL A   5     -18.928  69.936   4.635  1.00 24.60           C
ANISOU   76  CA  VAL A   5     2878   3501   2969    -77   -199    188       C
ATOM     77  C   VAL A   5     -18.347  71.318   4.401  1.00 27.85           C
ANISOU   77  C   VAL A   5     3315   3890   3375     63   -156    222       C
ATOM     78  O   VAL A   5     -17.195  71.457   3.987  1.00 26.17           O
ANISOU   78  O   VAL A   5     3186   3594   3162     99   -138    236       O
ATOM     79  CB  VAL A   5     -19.032  69.678   6.142  1.00 26.97           C
ANISOU   79  CB  VAL A   5     3165   3783   3300   -150   -141    211       C
ATOM     80  CG1 VAL A   5     -19.718  68.346   6.373  1.00 27.31           C
ANISOU   80  CG1 VAL A   5     3189   3829   3357   -312   -164    203       C
ATOM     81  CG2 VAL A   5     -17.686  69.749   6.829  1.00 26.20           C
ANISOU   81  CG2 VAL A   5     3172   3571   3210   -116   -103    223       C
ATOM     82  H   VAL A   5     -17.249  69.124   4.001  1.00 30.55           H
ATOM     83  HA  VAL A   5     -19.822  69.894   4.261  1.00 29.54           H
ATOM     84  HB  VAL A   5     -19.567  70.378   6.548  1.00 32.38           H
ATOM     85 HG11 VAL A   5     -19.862  68.226   7.324  1.00 32.79           H
ATOM     86 HG12 VAL A   5     -20.569  68.344   5.907  1.00 32.79           H
ATOM     87 HG13 VAL A   5     -19.152  67.636   6.032  1.00 32.79           H
ATOM     88 HG21 VAL A   5     -17.774  69.407   7.733  1.00 31.45           H
ATOM     89 HG22 VAL A   5     -17.049  69.210   6.333  1.00 31.45           H
ATOM     90 HG23 VAL A   5     -17.391  70.672   6.852  1.00 31.45           H
ATOM     91  N   THR A   6     -19.174  72.344   4.647  1.00 25.94           N
ANISOU   91  N   THR A   6     3002   3726   3127    142   -133    239       N
ATOM     92  CA  THR A   6     -18.709  73.726   4.622  1.00 24.80           C
ANISOU   92  CA  THR A   6     2914   3515   2992    262    -83    274       C
ATOM     93  C   THR A   6     -19.260  74.498   5.816  1.00 30.94           C
ANISOU   93  C   THR A   6     3658   4314   3784    308    -42    266       C
ATOM     94  O   THR A   6     -20.320  74.164   6.350  1.00 27.55           O
ANISOU   94  O   THR A   6     3122   4014   3332    292    -46    252       O
ATOM     95  CB  THR A   6     -19.142  74.460   3.352  1.00 27.25           C
ANISOU   95  CB  THR A   6     3229   3875   3248    396   -101    309       C
ATOM     96  OG1 THR A   6     -20.570  74.557   3.335  1.00 30.06           O
ANISOU   96  OG1 THR A   6     3464   4398   3560    456   -138    292       O
ATOM     97  CG2 THR A   6     -18.661  73.730   2.064  1.00 28.39           C
ANISOU   97  CG2 THR A   6     3412   4028   3345    387   -145    310       C
ATOM     98  H   THR A   6     -20.010  72.259   4.831  1.00 31.14           H
ATOM     99  HA  THR A   6     -17.740  73.710   4.675  1.00 29.78           H
ATOM    100  HB  THR A   6     -18.741  75.343   3.347  1.00 32.71           H
ATOM    101  HG1 THR A   6     -20.815  75.081   2.725  1.00 36.09           H
ATOM    102 HG21 THR A   6     -18.844  74.278   1.284  1.00 34.08           H
ATOM    103 HG22 THR A   6     -17.707  73.562   2.114  1.00 34.08           H
ATOM    104 HG23 THR A   6     -19.125  72.883   1.969  1.00 34.08           H
ATOM    105  N   PHE A   7     -18.532  75.542   6.230  1.00 24.76           N
ANISOU  105  N   PHE A   7     2965   3407   3036    362      1    269       N
ATOM    106  CA  PHE A   7     -19.043  76.486   7.212  1.00 25.33           C
ANISOU  106  CA  PHE A   7     3042   3479   3104    452     32    244       C
ATOM    107  C   PHE A   7     -18.266  77.780   7.022  1.00 26.46           C
ANISOU  107  C   PHE A   7     3316   3443   3293    515     61    253       C
ATOM    108  O   PHE A   7     -17.247  77.816   6.330  1.00 26.73           O
ANISOU  108  O   PHE A   7     3411   3375   3370    453     71    285       O
ATOM    109  CB  PHE A   7     -18.961  75.933   8.653  1.00 27.98           C
ANISOU  109  CB  PHE A   7     3348   3845   3436    384     45    200       C
ATOM    110  CG  PHE A   7     -17.613  75.394   9.052  1.00 26.66           C
ANISOU  110  CG  PHE A   7     3243   3578   3308    276     37    178       C
ATOM    111  CD1 PHE A   7     -17.284  74.061   8.843  1.00 29.07           C
ANISOU  111  CD1 PHE A   7     3529   3907   3608    171     17    196       C
ATOM    112  CD2 PHE A   7     -16.699  76.196   9.691  1.00 25.12           C
ANISOU  112  CD2 PHE A   7     3125   3270   3149    287     42    129       C
ATOM    113  CE1 PHE A   7     -16.064  73.555   9.249  1.00 26.14           C
ANISOU  113  CE1 PHE A   7     3210   3469   3252    115      7    177       C
ATOM    114  CE2 PHE A   7     -15.445  75.697  10.093  1.00 26.73           C
ANISOU  114  CE2 PHE A   7     3352   3425   3377    202     23     99       C
ATOM    115  CZ  PHE A   7     -15.129  74.379   9.880  1.00 25.04           C
ANISOU  115  CZ  PHE A   7     3114   3258   3143    134      8    128       C
ATOM    116  H   PHE A   7     -17.738  75.720   5.952  1.00 29.73           H
ATOM    117  HA  PHE A   7     -19.983  76.668   7.055  1.00 30.42           H
ATOM    118  HB2 PHE A   7     -19.182  76.648   9.270  1.00 33.59           H
ATOM    119  HB3 PHE A   7     -19.601  75.209   8.741  1.00 33.59           H
ATOM    120  HD1 PHE A   7     -17.895  73.500   8.422  1.00 34.90           H
ATOM    121  HD2 PHE A   7     -16.911  77.086   9.860  1.00 30.16           H
ATOM    122  HE1 PHE A   7     -15.864  72.659   9.101  1.00 31.38           H
ATOM    123  HE2 PHE A   7     -14.830  76.261  10.504  1.00 32.09           H
ATOM    124  HZ  PHE A   7     -14.306  74.040  10.151  1.00 30.07           H
ATOM    125  N  AMET A   8     -18.781  78.850   7.619  0.69 28.85           N
ANISOU  125  N  AMET A   8     3668   3708   3585    640     81    225       N
ATOM    126  CA AMET A   8     -18.189  80.168   7.459  0.69 26.85           C
ANISOU  126  CA AMET A   8     3570   3247   3386    694    109    230       C
ATOM    127  C  AMET A   8     -17.322  80.487   8.667  0.69 28.00           C
ANISOU  127  C  AMET A   8     3776   3272   3589    612    104    136       C
ATOM    128  O  AMET A   8     -17.665  80.133   9.800  0.69 27.01           O
ANISOU  128  O  AMET A   8     3600   3243   3420    626     89     65       O
ATOM    129  CB AMET A   8     -19.272  81.246   7.309  0.69 29.01           C
ANISOU  129  CB AMET A   8     3903   3517   3604    915    125    247       C
ATOM    130  CG AMET A   8     -20.225  81.002   6.149  0.69 33.28           C
ANISOU  130  CG AMET A   8     4363   4219   4063   1031    111    325       C
ATOM    131  SD AMET A   8     -19.394  81.241   4.586  0.69 32.51           S
ANISOU  131  SD AMET A   8     4373   3991   3988   1006    135    439       S
ATOM    132  CE AMET A   8     -18.978  82.964   4.645  0.69 36.85           C
ANISOU  132  CE AMET A   8     5166   4239   4594   1109    200    476       C
ATOM    133  H  AMET A   8     -19.477  78.835   8.125  0.69 34.64           H
ATOM    134  HA AMET A   8     -17.646  80.176   6.655  0.69 32.24           H
ATOM    135  HB2AMET A   8     -19.798  81.274   8.123  0.69 34.84           H
ATOM    136  HB3AMET A   8     -18.841  82.102   7.163  0.69 34.84           H
ATOM    137  HG2AMET A   8     -20.555  80.091   6.187  0.69 39.96           H
ATOM    138  HG3AMET A   8     -20.966  81.626   6.203  0.69 39.96           H
ATOM    139  HE1AMET A   8     -18.825  83.283   3.742  0.69 44.23           H
ATOM    140  HE2AMET A   8     -19.713  83.453   5.048  0.69 44.23           H
ATOM    141  HE3AMET A   8     -18.175  83.077   5.177  0.69 44.23           H
ATOM    142  N  BMET A   8     -18.764  78.854   7.617  0.31 28.78           N
ANISOU  142  N  BMET A   8     3661   3698   3578    638     81    225       N
ATOM    143  CA BMET A   8     -18.170  80.169   7.426  0.31 27.13           C
ANISOU  143  CA BMET A   8     3606   3279   3421    692    110    233       C
ATOM    144  C  BMET A   8     -17.372  80.563   8.662  0.31 28.11           C
ANISOU  144  C  BMET A   8     3797   3281   3602    622    106    136       C
ATOM    145  O  BMET A   8     -17.791  80.305   9.798  0.31 27.00           O
ANISOU  145  O  BMET A   8     3610   3234   3415    653     91     64       O
ATOM    146  CB BMET A   8     -19.253  81.217   7.112  0.31 29.27           C
ANISOU  146  CB BMET A   8     3935   3550   3636    914    125    260       C
ATOM    147  CG BMET A   8     -20.081  80.812   5.896  0.31 33.41           C
ANISOU  147  CG BMET A   8     4371   4239   4084   1001    107    340       C
ATOM    148  SD BMET A   8     -20.519  82.123   4.755  0.31 33.29           S
ANISOU  148  SD BMET A   8     4504   4128   4018   1238    135    438       S
ATOM    149  CE BMET A   8     -18.948  82.953   4.485  0.31 36.69           C
ANISOU  149  CE BMET A   8     5149   4219   4571   1110    202    490       C
ATOM    150  H  BMET A   8     -19.448  78.846   8.138  0.31 34.56           H
ATOM    151  HA BMET A   8     -17.562  80.145   6.671  0.31 32.57           H
ATOM    152  HB2BMET A   8     -19.848  81.302   7.873  0.31 35.14           H
ATOM    153  HB3BMET A   8     -18.830  82.069   6.925  0.31 35.14           H
ATOM    154  HG2BMET A   8     -19.575  80.155   5.392  0.31 40.11           H
ATOM    155  HG3BMET A   8     -20.910  80.422   6.212  0.31 40.11           H
ATOM    156  HE1BMET A   8     -19.071  83.908   4.601  0.31 44.04           H
ATOM    157  HE2BMET A   8     -18.301  82.623   5.128  0.31 44.04           H
ATOM    158  HE3BMET A   8     -18.643  82.766   3.583  0.31 44.04           H
ATOM    159  N   SER A   9     -16.242  81.232   8.424  1.00 26.51           N
ANISOU  159  N   SER A   9     3697   2882   3494    531    120    135       N
ATOM    160  CA  SER A   9     -15.384  81.755   9.476  1.00 25.72           C
ANISOU  160  CA  SER A   9     3660   2652   3459    449     96     23       C
ATOM    161  C   SER A   9     -14.800  83.063   8.971  1.00 29.09           C
ANISOU  161  C   SER A   9     4245   2820   3987    417    131     43       C
ATOM    162  O   SER A   9     -14.330  83.124   7.831  1.00 27.07           O
ANISOU  162  O   SER A   9     4002   2508   3776    355    180    158       O
ATOM    163  CB  SER A   9     -14.276  80.762   9.830  1.00 26.19           C
ANISOU  163  CB  SER A   9     3620   2785   3547    282     65    -12       C
ATOM    164  OG  SER A   9     -13.514  81.272  10.900  1.00 28.97           O
ANISOU  164  OG  SER A   9     4013   3050   3945    218     21   -141       O
ATOM    165  H   SER A   9     -15.979  81.453   7.635  1.00 31.83           H
ATOM    166  HA  SER A   9     -15.889  81.923  10.287  1.00 30.88           H
ATOM    167  HB2 SER A   9     -14.673  79.917  10.092  1.00 31.45           H
ATOM    168  HB3 SER A   9     -13.701  80.634   9.059  1.00 31.45           H
ATOM    169  HG  SER A   9     -12.858  80.769  11.052  1.00 34.79           H
ATOM    170  N   GLU A  10     -14.909  84.115   9.784  1.00 24.84           N
ANISOU  170  N   GLU A  10     3842   2121   3475    474    111    -60       N
ATOM    171  CA  GLU A  10     -14.386  85.432   9.455  1.00 26.85           C
ANISOU  171  CA  GLU A  10     4284   2076   3841    426    142    -55       C
ATOM    172  C   GLU A  10     -14.818  85.839   8.047  1.00 32.11           C
ANISOU  172  C   GLU A  10     5033   2671   4498    519    223    126       C
ATOM    173  O   GLU A  10     -14.068  86.481   7.305  1.00 32.33           O
ANISOU  173  O   GLU A  10     5161   2497   4626    405    285    213       O
ATOM    174  CB  GLU A  10     -12.853  85.470   9.651  1.00 31.88           C
ANISOU  174  CB  GLU A  10     4886   2613   4616    155    124   -112       C
ATOM    175  CG  GLU A  10     -12.333  86.799  10.110  1.00 34.82           C
ANISOU  175  CG  GLU A  10     5442   2679   5109     67    107   -215       C
ATOM    176  CD  GLU A  10     -10.841  86.756  10.538  1.00 44.18           C
ANISOU  176  CD  GLU A  10     6533   3826   6425   -218     61   -316       C
ATOM    177  OE1 GLU A  10     -10.510  86.025  11.504  1.00 44.75           O
ANISOU  177  OE1 GLU A  10     6469   4086   6447   -246    -28   -449       O
ATOM    178  OE2 GLU A  10     -10.032  87.488   9.929  1.00 56.88           O
ANISOU  178  OE2 GLU A  10     8206   5226   8181   -407    116   -260       O
ATOM    179  H   GLU A  10     -15.293  84.086  10.553  1.00 29.71           H
ATOM    180  HA  GLU A  10     -14.757  86.095  10.057  1.00 32.12           H
ATOM    181  HB2 GLU A  10     -12.608  84.810  10.319  1.00 38.28           H
ATOM    182  HB3 GLU A  10     -12.426  85.261   8.806  1.00 38.28           H
ATOM    183  HG2 GLU A  10     -12.417  87.437   9.384  1.00 41.80           H
ATOM    184  HG3 GLU A  10     -12.855  87.095  10.873  1.00 41.80           H
ATOM    185  N   GLY A  11     -16.095  85.576   7.733  1.00 26.94           N
ANISOU  185  N   GLY A  11     4342   2182   3712    744    225    180       N
ATOM    186  CA  GLY A  11     -16.687  86.057   6.500  1.00 29.26           C
ANISOU  186  CA  GLY A  11     4727   2433   3958    901    283    333       C
ATOM    187  C   GLY A  11     -16.373  85.241   5.261  1.00 27.39           C
ANISOU  187  C   GLY A  11     4379   2333   3697    830    316    469       C
ATOM    188  O   GLY A  11     -16.705  85.681   4.149  1.00 30.44           O
ANISOU  188  O   GLY A  11     4854   2678   4032    958    367    607       O
ATOM    189  H   GLY A  11     -16.632  85.120   8.226  1.00 32.35           H
ATOM    190  HA2 GLY A  11     -17.651  86.069   6.606  1.00 35.13           H
ATOM    191  HA3 GLY A  11     -16.375  86.962   6.341  1.00 35.13           H
ATOM    192  N   GLU A  12     -15.732  84.079   5.410  1.00 26.29           N
ANISOU  192  N   GLU A  12     4066   2349   3574    657    287    434       N
ATOM    193  CA  GLU A  12     -15.216  83.304   4.285  1.00 28.59           C
ANISOU  193  CA  GLU A  12     4272   2746   3845    582    318    541       C
ATOM    194  C   GLU A  12     -15.565  81.834   4.481  1.00 30.66           C
ANISOU  194  C   GLU A  12     4347   3270   4033    561    250    485       C
ATOM    195  O   GLU A  12     -15.746  81.366   5.603  1.00 27.94           O
ANISOU  195  O   GLU A  12     3930   2996   3690    524    199    375       O
ATOM    196  CB  GLU A  12     -13.687  83.464   4.144  1.00 31.31           C
ANISOU  196  CB  GLU A  12     4627   2958   4312    358    372    567       C
ATOM    197  CG  GLU A  12     -13.257  84.895   3.965  1.00 36.66           C
ANISOU  197  CG  GLU A  12     5497   3342   5091    320    448    627       C
ATOM    198  CD  GLU A  12     -11.777  85.039   3.655  1.00 45.62           C
ANISOU  198  CD  GLU A  12     6601   4382   6350     75    519    677       C
ATOM    199  OE1 GLU A  12     -10.957  84.470   4.388  1.00 41.61           O
ANISOU  199  OE1 GLU A  12     5955   3954   5903    -90    470    566       O
ATOM    200  OE2 GLU A  12     -11.425  85.728   2.682  1.00 51.24           O
ANISOU  200  OE2 GLU A  12     7421   4955   7093     54    629    836       O
ATOM    201  H   GLU A  12     -15.580  83.712   6.173  1.00 31.57           H
ATOM    202  HA  GLU A  12     -15.635  83.607   3.464  1.00 34.33           H
ATOM    203  HB2 GLU A  12     -13.260  83.122   4.945  1.00 37.59           H
ATOM    204  HB3 GLU A  12     -13.389  82.963   3.369  1.00 37.59           H
ATOM    205  HG2 GLU A  12     -13.756  85.284   3.229  1.00 44.01           H
ATOM    206  HG3 GLU A  12     -13.439  85.383   4.783  1.00 44.01           H
ATOM    207  N   GLN A  13     -15.657  81.102   3.382  1.00 24.34           N
ANISOU  207  N   GLN A  13     3485   2601   3161    587    252    562       N
ATOM    208  CA  GLN A  13     -15.971  79.685   3.444  1.00 24.10           C
ANISOU  208  CA  GLN A  13     3308   2777   3070    550    186    509       C
ATOM    209  C   GLN A  13     -14.765  78.829   3.786  1.00 23.01           C
ANISOU  209  C   GLN A  13     3111   2644   2985    380    182    469       C
ATOM    210  O   GLN A  13     -13.663  79.027   3.248  1.00 26.26           O
ANISOU  210  O   GLN A  13     3550   2986   3442    307    236    524       O
ATOM    211  CB  GLN A  13     -16.520  79.211   2.105  1.00 25.37           C
ANISOU  211  CB  GLN A  13     3442   3073   3124    652    168    579       C
ATOM    212  CG  GLN A  13     -16.831  77.749   2.078  1.00 24.60           C
ANISOU  212  CG  GLN A  13     3221   3148   2977    593     93    513       C
ATOM    213  CD  GLN A  13     -17.584  77.348   0.813  1.00 28.75           C
ANISOU  213  CD  GLN A  13     3716   3821   3385    706     45    543       C
ATOM    214  OE1 GLN A  13     -18.806  77.317   0.801  1.00 29.52           O
ANISOU  214  OE1 GLN A  13     3742   4050   3425    795    -12    513       O
ATOM    215  NE2 GLN A  13     -16.858  77.065  -0.257  1.00 27.33           N
ANISOU  215  NE2 GLN A  13     3581   3645   3159    716     66    597       N
ATOM    216  H   GLN A  13     -15.541  81.404   2.585  1.00 29.22           H
ATOM    217  HA  GLN A  13     -16.630  79.565   4.146  1.00 28.93           H
ATOM    218  HB2 GLN A  13     -17.340  79.693   1.914  1.00 30.46           H
ATOM    219  HB3 GLN A  13     -15.862  79.388   1.416  1.00 30.46           H
ATOM    220  HG2 GLN A  13     -16.003  77.246   2.110  1.00 29.53           H
ATOM    221  HG3 GLN A  13     -17.385  77.526   2.843  1.00 29.53           H
ATOM    222 HE21 GLN A  13     -16.000  77.111  -0.219  1.00 32.82           H
ATOM    223 HE22 GLN A  13     -17.244  76.835  -0.990  1.00 32.82           H
ATOM    224  N   ILE A  14     -15.013  77.855   4.665  1.00 20.92           N
ANISOU  224  N   ILE A  14     2762   2479   2706    330    125    384       N
ATOM    225  CA  ILE A  14     -14.104  76.767   4.971  1.00 20.96           C
ANISOU  225  CA  ILE A  14     2713   2528   2724    220    103    346       C
ATOM    226  C   ILE A  14     -14.728  75.501   4.405  1.00 22.24           C
ANISOU  226  C   ILE A  14     2825   2818   2806    238     56    346       C
ATOM    227  O   ILE A  14     -15.926  75.255   4.567  1.00 24.88           O
ANISOU  227  O   ILE A  14     3119   3235   3101    276     21    328       O
ATOM    228  CB  ILE A  14     -13.864  76.627   6.492  1.00 20.58           C
ANISOU  228  CB  ILE A  14     2643   2469   2708    162     76    255       C
ATOM    229  CG1 ILE A  14     -12.961  77.763   6.987  1.00 22.93           C
ANISOU  229  CG1 ILE A  14     2988   2633   3093    109    100    222       C
ATOM    230  CG2 ILE A  14     -13.328  75.287   6.835  1.00 22.79           C
ANISOU  230  CG2 ILE A  14     2876   2825   2960    103     42    226       C
ATOM    231  CD1 ILE A  14     -12.723  77.751   8.480  1.00 25.68           C
ANISOU  231  CD1 ILE A  14     3323   2984   3451     78     57    113       C
ATOM    232  H   ILE A  14     -15.744  77.807   5.116  1.00 25.12           H
ATOM    233  HA  ILE A  14     -13.242  76.926   4.555  1.00 25.18           H
ATOM    234  HB  ILE A  14     -14.716  76.704   6.949  1.00 24.71           H
ATOM    235 HG12 ILE A  14     -12.098  77.688   6.550  1.00 27.54           H
ATOM    236 HG13 ILE A  14     -13.375  78.611   6.761  1.00 27.54           H
ATOM    237 HG21 ILE A  14     -13.029  75.294   7.758  1.00 27.37           H
ATOM    238 HG22 ILE A  14     -14.030  74.627   6.720  1.00 27.37           H
ATOM    239 HG23 ILE A  14     -12.584  75.084   6.247  1.00 27.37           H
ATOM    240 HD11 ILE A  14     -12.422  78.630   8.759  1.00 30.84           H
ATOM    241 HD12 ILE A  14     -13.553  77.527   8.930  1.00 30.84           H
ATOM    242 HD13 ILE A  14     -12.046  77.088   8.687  1.00 30.84           H
ATOM    243  N   ILE A  15     -13.904  74.686   3.789  1.00 23.93           N
ANISOU  243  N   ILE A  15     3038   3055   3000    205     52    357       N
ATOM    244  CA  ILE A  15     -14.290  73.357   3.333  1.00 21.44           C
ANISOU  244  CA  ILE A  15     2707   2821   2618    202     -5    330       C
ATOM    245  C   ILE A  15     -13.617  72.301   4.202  1.00 21.22           C
ANISOU  245  C   ILE A  15     2680   2780   2602    132    -27    281       C
ATOM    246  O   ILE A  15     -12.430  72.398   4.544  1.00 23.11           O
ANISOU  246  O   ILE A  15     2920   2990   2871    114     -1    278       O
ATOM    247  CB  ILE A  15     -13.930  73.171   1.848  1.00 24.47           C
ANISOU  247  CB  ILE A  15     3123   3241   2934    270      1    373       C
ATOM    248  CG1 ILE A  15     -14.741  74.128   0.985  1.00 23.66           C
ANISOU  248  CG1 ILE A  15     3034   3166   2790    373     15    431       C
ATOM    249  CG2 ILE A  15     -14.194  71.722   1.407  1.00 28.43           C
ANISOU  249  CG2 ILE A  15     3637   3797   3368    263    -75    313       C
ATOM    250  CD1 ILE A  15     -14.423  74.020  -0.506  1.00 27.95           C
ANISOU  250  CD1 ILE A  15     3620   3766   3235    471     28    484       C
ATOM    251  H   ILE A  15     -13.085  74.880   3.614  1.00 28.74           H
ATOM    252  HA  ILE A  15     -15.248  73.248   3.442  1.00 25.75           H
ATOM    253  HB  ILE A  15     -12.986  73.366   1.740  1.00 29.39           H
ATOM    254 HG12 ILE A  15     -15.684  73.934   1.103  1.00 28.41           H
ATOM    255 HG13 ILE A  15     -14.552  75.037   1.264  1.00 28.41           H
ATOM    256 HG21 ILE A  15     -13.976  71.634   0.466  1.00 34.14           H
ATOM    257 HG22 ILE A  15     -13.638  71.126   1.933  1.00 34.14           H
ATOM    258 HG23 ILE A  15     -15.130  71.514   1.551  1.00 34.14           H
ATOM    259 HD11 ILE A  15     -14.786  74.795  -0.963  1.00 33.56           H
ATOM    260 HD12 ILE A  15     -13.461  73.987  -0.622  1.00 33.56           H
ATOM    261 HD13 ILE A  15     -14.827  73.210  -0.857  1.00 33.56           H
ATOM    262  N   GLY A  16     -14.389  71.300   4.576  1.00 21.75           N
ANISOU  262  N   GLY A  16     2745   2874   2645     91    -75    247       N
ATOM    263  CA  GLY A  16     -13.823  70.236   5.355  1.00 22.84           C
ANISOU  263  CA  GLY A  16     2920   2981   2778     48    -90    220       C
ATOM    264  C   GLY A  16     -14.411  68.899   4.984  1.00 22.30           C
ANISOU  264  C   GLY A  16     2898   2904   2673      6   -143    196       C
ATOM    265  O   GLY A  16     -15.165  68.788   4.025  1.00 23.67           O
ANISOU  265  O   GLY A  16     3057   3114   2822      5   -181    182       O
ATOM    266  H   GLY A  16     -15.226  71.221   4.392  1.00 26.12           H
ATOM    267  HA2 GLY A  16     -12.864  70.203   5.209  1.00 27.43           H
ATOM    268  HA3 GLY A  16     -13.993  70.398   6.296  1.00 27.43           H
ATOM    269  N  AVAL A  17     -14.054  67.880   5.750  0.69 22.34           N
ANISOU  269  N  AVAL A  17     2970   2852   2668    -26   -151    188       N
ATOM    270  CA AVAL A  17     -14.553  66.530   5.547  0.69 23.32           C
ANISOU  270  CA AVAL A  17     3177   2912   2773    -91   -197    165       C
ATOM    271  C  AVAL A  17     -14.961  65.985   6.909  0.69 23.53           C
ANISOU  271  C  AVAL A  17     3227   2899   2814   -170   -167    200       C
ATOM    272  O  AVAL A  17     -14.229  66.142   7.893  0.69 24.19           O
ANISOU  272  O  AVAL A  17     3330   2979   2883   -117   -132    224       O
ATOM    273  CB AVAL A  17     -13.488  65.630   4.890  0.69 24.82           C
ANISOU  273  CB AVAL A  17     3487   3033   2909     -9   -227    134       C
ATOM    274  CG1AVAL A  17     -13.992  64.208   4.778  0.69 28.50           C
ANISOU  274  CG1AVAL A  17     4084   3381   3362    -83   -280    100       C
ATOM    275  CG2AVAL A  17     -13.110  66.163   3.495  0.69 24.72           C
ANISOU  275  CG2AVAL A  17     3448   3087   2858     83   -239    115       C
ATOM    276  H  AVAL A  17     -13.508  67.947   6.412  0.69 26.83           H
ATOM    277  HA AVAL A  17     -15.332  66.541   4.968  0.69 28.01           H
ATOM    278  HB AVAL A  17     -12.694  65.636   5.448  0.69 29.80           H
ATOM    279 HG11AVAL A  17     -13.444  63.728   4.138  0.69 34.21           H
ATOM    280 HG12AVAL A  17     -13.934  63.783   5.648  0.69 34.21           H
ATOM    281 HG13AVAL A  17     -14.914  64.223   4.479  0.69 34.21           H
ATOM    282 HG21AVAL A  17     -12.385  65.626   3.137  0.69 29.68           H
ATOM    283 HG22AVAL A  17     -13.884  66.103   2.914  0.69 29.68           H
ATOM    284 HG23AVAL A  17     -12.828  67.088   3.576  0.69 29.68           H
ATOM    285  N  BVAL A  17     -14.070  67.870   5.746  0.31 22.51           N
ANISOU  285  N  BVAL A  17     2991   2872   2689    -27   -151    187       N
ATOM    286  CA BVAL A  17     -14.585  66.527   5.518  0.31 23.39           C
ANISOU  286  CA BVAL A  17     3184   2921   2781    -93   -198    165       C
ATOM    287  C  BVAL A  17     -14.939  65.942   6.880  0.31 23.65           C
ANISOU  287  C  BVAL A  17     3248   2911   2828   -170   -169    199       C
ATOM    288  O  BVAL A  17     -14.155  66.037   7.832  0.31 24.10           O
ANISOU  288  O  BVAL A  17     3330   2959   2868   -113   -136    222       O
ATOM    289  CB BVAL A  17     -13.571  65.647   4.754  0.31 24.86           C
ANISOU  289  CB BVAL A  17     3490   3043   2914    -11   -232    131       C
ATOM    290  CG1BVAL A  17     -12.171  65.840   5.288  0.31 25.08           C
ANISOU  290  CG1BVAL A  17     3526   3082   2921     92   -195    149       C
ATOM    291  CG2BVAL A  17     -13.983  64.193   4.807  0.31 28.33           C
ANISOU  291  CG2BVAL A  17     4065   3358   3342    -83   -279    101       C
ATOM    292  H  BVAL A  17     -13.533  67.925   6.415  0.31 27.03           H
ATOM    293  HA BVAL A  17     -15.394  66.555   4.983  0.31 28.08           H
ATOM    294  HB BVAL A  17     -13.564  65.920   3.823  0.31 29.85           H
ATOM    295 HG11BVAL A  17     -12.102  65.413   6.157  0.31 30.11           H
ATOM    296 HG12BVAL A  17     -11.539  65.437   4.672  0.31 30.11           H
ATOM    297 HG13BVAL A  17     -11.992  66.790   5.371  0.31 30.11           H
ATOM    298 HG21BVAL A  17     -13.276  63.650   4.426  0.31 34.02           H
ATOM    299 HG22BVAL A  17     -14.131  63.941   5.732  0.31 34.02           H
ATOM    300 HG23BVAL A  17     -14.800  64.078   4.298  0.31 34.02           H
ATOM    301  N   LEU A  18     -16.105  65.312   6.957  1.00 25.53           N
ANISOU  301  N   LEU A  18     3477   3134   3089   -300   -180    204       N
ATOM    302  CA  LEU A  18     -16.668  64.806   8.204  1.00 24.28           C
ANISOU  302  CA  LEU A  18     3332   2953   2942   -394   -126    265       C
ATOM    303  C   LEU A  18     -16.719  63.293   8.103  1.00 25.10           C
ANISOU  303  C   LEU A  18     3595   2894   3049   -490   -151    269       C
ATOM    304  O   LEU A  18     -17.314  62.754   7.153  1.00 26.39           O
ANISOU  304  O   LEU A  18     3770   3017   3241   -588   -215    212       O
ATOM    305  CB  LEU A  18     -18.069  65.382   8.467  1.00 23.43           C
ANISOU  305  CB  LEU A  18     3056   2980   2867   -488    -95    285       C
ATOM    306  CG  LEU A  18     -18.679  65.040   9.829  1.00 27.83           C
ANISOU  306  CG  LEU A  18     3595   3560   3419   -569     -8    369       C
ATOM    307  CD1 LEU A  18     -17.999  65.892  10.901  1.00 25.79           C
ANISOU  307  CD1 LEU A  18     3338   3354   3108   -423     44    392       C
ATOM    308  CD2 LEU A  18     -20.186  65.292   9.777  1.00 28.32           C
ANISOU  308  CD2 LEU A  18     3471   3774   3516   -688     14    380       C
ATOM    309  H   LEU A  18     -16.586  65.130   6.267  1.00 30.65           H
ATOM    310  HA  LEU A  18     -16.103  65.060   8.950  1.00 29.16           H
ATOM    311  HB2 LEU A  18     -18.016  66.349   8.408  1.00 28.14           H
ATOM    312  HB3 LEU A  18     -18.671  65.041   7.787  1.00 28.14           H
ATOM    313  HG  LEU A  18     -18.542  64.107  10.058  1.00 33.42           H
ATOM    314 HD11 LEU A  18     -18.388  65.682  11.765  1.00 30.97           H
ATOM    315 HD12 LEU A  18     -17.049  65.692  10.909  1.00 30.97           H
ATOM    316 HD13 LEU A  18     -18.137  66.829  10.695  1.00 30.97           H
ATOM    317 HD21 LEU A  18     -20.568  65.103  10.648  1.00 34.00           H
ATOM    318 HD22 LEU A  18     -20.343  66.219   9.540  1.00 34.00           H
ATOM    319 HD23 LEU A  18     -20.580  64.709   9.109  1.00 34.00           H
ATOM    320  N   HIS A  19     -16.097  62.621   9.082  1.00 27.08           N
ANISOU  320  N   HIS A  19     3982   3044   3262   -451   -108    330       N
ATOM    321  CA  HIS A  19     -16.161  61.173   9.233  1.00 27.24           C
ANISOU  321  CA  HIS A  19     4199   2868   3283   -535   -110    362       C
ATOM    322  C   HIS A  19     -17.216  60.839  10.281  1.00 25.19           C
ANISOU  322  C   HIS A  19     3911   2608   3053   -704    -21    466       C
ATOM    323  O   HIS A  19     -17.135  61.308  11.423  1.00 27.92           O
ANISOU  323  O   HIS A  19     4213   3045   3352   -639     58    544       O
ATOM    324  CB  HIS A  19     -14.810  60.603   9.668  1.00 26.17           C
ANISOU  324  CB  HIS A  19     4250   2628   3066   -352   -109    384       C
ATOM    325  CG  HIS A  19     -13.698  60.878   8.698  1.00 23.48           C
ANISOU  325  CG  HIS A  19     3915   2319   2686   -179   -176    295       C
ATOM    326  ND1 HIS A  19     -13.031  59.866   8.040  1.00 27.27           N
ANISOU  326  ND1 HIS A  19     4587   2652   3123    -88   -228    250       N
ATOM    327  CD2 HIS A  19     -13.132  62.037   8.283  1.00 25.99           C
ANISOU  327  CD2 HIS A  19     4079   2798   2997    -79   -186    252       C
ATOM    328  CE1 HIS A  19     -12.105  60.391   7.258  1.00 26.93           C
ANISOU  328  CE1 HIS A  19     4482   2713   3039     69   -261    187       C
ATOM    329  NE2 HIS A  19     -12.130  61.704   7.398  1.00 24.27           N
ANISOU  329  NE2 HIS A  19     3936   2555   2730     62   -232    195       N
ATOM    330  H   HIS A  19     -15.618  63.000   9.687  1.00 32.51           H
ATOM    331  HA  HIS A  19     -16.409  60.776   8.383  1.00 32.71           H
ATOM    332  HB2 HIS A  19     -14.564  60.997  10.520  1.00 31.42           H
ATOM    333  HB3 HIS A  19     -14.892  59.641   9.759  1.00 31.42           H
ATOM    334  HD1 HIS A  19     -13.193  59.025   8.126  1.00 32.74           H
ATOM    335  HD2 HIS A  19     -13.374  62.896   8.545  1.00 31.20           H
ATOM    336  HE1 HIS A  19     -11.531  59.916   6.701  1.00 32.34           H
ATOM    337  N   VAL A  20     -18.188  60.021   9.908  1.00 25.35           N
ANISOU  337  N   VAL A  20     3393   2875   3365   -762   -190     74       N
ATOM    338  CA  VAL A  20     -19.286  59.659  10.792  1.00 25.87           C
ANISOU  338  CA  VAL A  20     3385   2957   3487   -870   -113    112       C
ATOM    339  C   VAL A  20     -19.301  58.142  10.894  1.00 28.99           C
ANISOU  339  C   VAL A  20     3916   3220   3879  -1000    -95    102       C
ATOM    340  O   VAL A  20     -19.412  57.463   9.870  1.00 30.60           O
ANISOU  340  O   VAL A  20     4159   3385   4083  -1084   -172     47       O
ATOM    341  CB  VAL A  20     -20.640  60.169  10.277  1.00 32.03           C
ANISOU  341  CB  VAL A  20     3954   3875   4340   -940   -150    109       C
ATOM    342  CG1 VAL A  20     -21.718  59.834  11.281  1.00 30.86           C
ANISOU  342  CG1 VAL A  20     3713   3755   4257  -1048    -45    150       C
ATOM    343  CG2 VAL A  20     -20.573  61.656  10.044  1.00 30.51           C
ANISOU  343  CG2 VAL A  20     3655   3790   4150   -795   -176    121       C
ATOM    344  H   VAL A  20     -18.235  59.656   9.131  1.00 30.44           H
ATOM    345  HA  VAL A  20     -19.130  60.038  11.671  1.00 31.06           H
ATOM    346  HB  VAL A  20     -20.858  59.740   9.435  1.00 38.45           H
ATOM    347 HG11 VAL A  20     -22.543  60.271  11.016  1.00 37.05           H
ATOM    348 HG12 VAL A  20     -21.844  58.873  11.300  1.00 37.05           H
ATOM    349 HG13 VAL A  20     -21.444  60.149  12.156  1.00 37.05           H
ATOM    350 HG21 VAL A  20     -21.457  61.978   9.806  1.00 36.64           H
ATOM    351 HG22 VAL A  20     -20.271  62.090  10.857  1.00 36.64           H
ATOM    352 HG23 VAL A  20     -19.951  61.835   9.322  1.00 36.64           H
ATOM    353  N   PRO A  21     -19.215  57.567  12.095  1.00 27.71           N
ANISOU  353  N   PRO A  21     3847   2976   3707  -1025      5    153       N
ATOM    354  CA  PRO A  21     -19.310  56.100  12.211  1.00 30.89           C
ANISOU  354  CA  PRO A  21     4395   3231   4110  -1157     29    153       C
ATOM    355  C   PRO A  21     -20.581  55.527  11.595  1.00 33.80           C
ANISOU  355  C   PRO A  21     4667   3629   4548  -1359      4    120       C
ATOM    356  O   PRO A  21     -21.674  56.091  11.703  1.00 34.02           O
ANISOU  356  O   PRO A  21     4494   3794   4639  -1424     23    134       O
ATOM    357  CB  PRO A  21     -19.257  55.847  13.728  1.00 35.78           C
ANISOU  357  CB  PRO A  21     5097   3794   4704  -1153    152    234       C
ATOM    358  CG  PRO A  21     -18.577  57.078  14.294  1.00 30.67           C
ANISOU  358  CG  PRO A  21     4410   3231   4013   -975    164    258       C
ATOM    359  CD  PRO A  21     -19.068  58.222  13.410  1.00 31.03           C
ANISOU  359  CD  PRO A  21     4259   3428   4103   -942    102    215       C
ATOM    360  HA  PRO A  21     -18.543  55.697  11.775  1.00 37.08           H
ATOM    361  HB2 PRO A  21     -20.155  55.751  14.080  1.00 42.95           H
ATOM    362  HB3 PRO A  21     -18.740  55.047  13.913  1.00 42.95           H
ATOM    363  HG2 PRO A  21     -18.845  57.212  15.217  1.00 36.82           H
ATOM    364  HG3 PRO A  21     -17.614  56.983  14.239  1.00 36.82           H
ATOM    365  HD2 PRO A  21     -19.919  58.566  13.724  1.00 37.25           H
ATOM    366  HD3 PRO A  21     -18.415  58.938  13.371  1.00 37.25           H
ATOM    367  N   ASP A  22     -20.421  54.392  10.911  1.00 35.85           N
ANISOU  367  N   ASP A  22     5066   3759   4798  -1458    -42     70       N
ATOM    368  CA  ASP A  22     -21.575  53.782  10.266  1.00 37.82           C
ANISOU  368  CA  ASP A  22     5236   4029   5107  -1673    -84     26       C
ATOM    369  C   ASP A  22     -22.487  53.031  11.230  1.00 43.48           C
ANISOU  369  C   ASP A  22     5945   4699   5877  -1854     29     79       C
ATOM    370  O   ASP A  22     -23.635  52.757  10.874  1.00 50.01           O
ANISOU  370  O   ASP A  22     6635   5592   6774  -2045      8     54       O
ATOM    371  CB  ASP A  22     -21.122  52.826   9.162  1.00 43.31           C
ANISOU  371  CB  ASP A  22     6101   4591   5763  -1733   -170    -60       C
ATOM    372  CG  ASP A  22     -20.523  53.555   7.967  1.00 46.83           C
ANISOU  372  CG  ASP A  22     6521   5115   6158  -1606   -284   -124       C
ATOM    373  OD1 ASP A  22     -20.918  54.706   7.694  1.00 46.73           O
ANISOU  373  OD1 ASP A  22     6315   5279   6162  -1547   -332   -113       O
ATOM    374  OD2 ASP A  22     -19.636  52.994   7.307  1.00 52.30           O
ANISOU  374  OD2 ASP A  22     7393   5686   6791  -1557   -318   -182       O
ATOM    375  H   ASP A  22     -19.677  53.972  10.811  1.00 43.04           H
ATOM    376  HA  ASP A  22     -22.096  54.494   9.864  1.00 45.41           H
ATOM    377  HB2 ASP A  22     -20.447  52.227   9.519  1.00 51.99           H
ATOM    378  HB3 ASP A  22     -21.887  52.316   8.851  1.00 51.99           H
ATOM    379  N   ASP A  23     -22.017  52.694  12.431  1.00 47.54           N
ANISOU  379  N   ASP A  23     6600   5106   6357  -1807    145    154       N
ATOM    380  CA  ASP A  23     -22.829  51.980  13.412  1.00 57.58           C
ANISOU  380  CA  ASP A  23     7891   6323   7664  -1978    272    216       C
ATOM    381  C   ASP A  23     -23.492  52.923  14.411  1.00 61.85           C
ANISOU  381  C   ASP A  23     8246   7023   8231  -1948    380    282       C
ATOM    382  O   ASP A  23     -23.907  52.488  15.491  1.00 61.34           O
ANISOU  382  O   ASP A  23     8230   6913   8165  -2038    518    353       O
ATOM    383  CB  ASP A  23     -21.989  50.930  14.148  1.00 48.01           C
ANISOU  383  CB  ASP A  23     6973   4882   6385  -1957    340    268       C
ATOM    384  CG  ASP A  23     -20.715  51.502  14.744  1.00 77.60           C
ANISOU  384  CG  ASP A  23    10824   8614  10049  -1706    342    312       C
ATOM    385  OD1 ASP A  23     -20.482  52.731  14.629  1.00 57.61           O
ANISOU  385  OD1 ASP A  23     8142   6238   7508  -1562    304    299       O
ATOM    386  OD2 ASP A  23     -19.930  50.714  15.319  1.00 71.03           O
ANISOU  386  OD2 ASP A  23    10223   7606   9158  -1653    376    361       O
ATOM    387  H   ASP A  23     -21.221  52.872  12.703  1.00 57.07           H
ATOM    388  HA  ASP A  23     -23.532  51.510  12.936  1.00 69.12           H
ATOM    389  HB2 ASP A  23     -22.516  50.556  14.871  1.00 57.63           H
ATOM    390  HB3 ASP A  23     -21.740  50.231  13.523  1.00 57.63           H
ATOM    391  N   LEU A  24     -23.631  54.196  14.057  1.00 56.52           N
ANISOU  391  N   LEU A  24     7371   6528   7578  -1825    329    261       N
ATOM    392  CA  LEU A  24     -24.216  55.200  14.941  1.00 64.43           C
ANISOU  392  CA  LEU A  24     8199   7677   8603  -1766    434    311       C
ATOM    393  C   LEU A  24     -25.725  55.196  14.747  1.00 70.67           C
ANISOU  393  C   LEU A  24     8738   8604   9510  -1944    465    303       C
ATOM    394  O   LEU A  24     -26.221  55.602  13.691  1.00 79.74           O
ANISOU  394  O   LEU A  24     9709   9870  10720  -1960    345    249       O
ATOM    395  CB  LEU A  24     -23.613  56.572  14.644  1.00 66.49           C
ANISOU  395  CB  LEU A  24     8383   8044   8836  -1543    367    291       C
ATOM    396  CG  LEU A  24     -23.823  57.702  15.644  1.00 57.94           C
ANISOU  396  CG  LEU A  24     7200   7070   7746  -1424    477    335       C
ATOM    397  CD1 LEU A  24     -23.448  57.280  17.039  1.00 59.25           C
ANISOU  397  CD1 LEU A  24     7541   7138   7833  -1423    615    401       C
ATOM    398  CD2 LEU A  24     -22.999  58.919  15.209  1.00 50.68           C
ANISOU  398  CD2 LEU A  24     6264   6204   6788  -1215    391    308       C
ATOM    399  H   LEU A  24     -23.389  54.510  13.294  1.00 67.85           H
ATOM    400  HA  LEU A  24     -24.032  54.977  15.867  1.00 77.33           H
ATOM    401  HB2 LEU A  24     -22.654  56.455  14.560  1.00 79.81           H
ATOM    402  HB3 LEU A  24     -23.986  56.877  13.803  1.00 79.81           H
ATOM    403  HG  LEU A  24     -24.763  57.942  15.665  1.00 69.55           H
ATOM    404 HD11 LEU A  24     -23.414  58.064  17.608  1.00 71.12           H
ATOM    405 HD12 LEU A  24     -24.115  56.659  17.371  1.00 71.12           H
ATOM    406 HD13 LEU A  24     -22.579  56.850  17.016  1.00 71.12           H
ATOM    407 HD21 LEU A  24     -23.230  59.674  15.772  1.00 60.83           H
ATOM    408 HD22 LEU A  24     -22.056  58.712  15.304  1.00 60.83           H
ATOM    409 HD23 LEU A  24     -23.202  59.123  14.283  1.00 60.83           H
ATOM    410  N   ARG A  25     -26.452  54.750  15.771  1.00 88.58           N
ANISOU  410  N   ARG A  25    10987  10865  11805  -2076    625    360       N
ATOM    411  CA  ARG A  25     -27.901  54.620  15.695  1.00 99.51           C
ANISOU  411  CA  ARG A  25    12120  12379  13310  -2269    677    358       C
ATOM    412  C   ARG A  25     -28.580  55.992  15.648  1.00 97.63           C
ANISOU  412  C   ARG A  25    11586  12366  13142  -2144    685    354       C
ATOM    413  O   ARG A  25     -27.962  57.036  15.869  1.00105.68           O
ANISOU  413  O   ARG A  25    12622  13423  14110  -1922    682    361       O
ATOM    414  CB  ARG A  25     -28.441  53.837  16.896  1.00 96.39           C
ANISOU  414  CB  ARG A  25    11790  11917  12917  -2436    876    429       C
ATOM    415  CG  ARG A  25     -27.922  52.411  17.041  1.00 89.62           C
ANISOU  415  CG  ARG A  25    11232  10820  12000  -2575    889    448       C
ATOM    416  CD  ARG A  25     -28.492  51.750  18.304  1.00 91.97           C
ANISOU  416  CD  ARG A  25    11600  11057  12289  -2736   1104    535       C
ATOM    417  NE  ARG A  25     -29.952  51.737  18.300  1.00104.48           N
ANISOU  417  NE  ARG A  25    12896  12796  14005  -2944   1189    530       N
ATOM    418  CZ  ARG A  25     -30.701  51.328  19.316  1.00117.08           C
ANISOU  418  CZ  ARG A  25    14468  14399  15618  -3031   1361    600       C
ATOM    419  NH1 ARG A  25     -30.160  50.882  20.437  1.00 99.30           N
ANISOU  419  NH1 ARG A  25    12477  12004  13247  -2984   1483    682       N
ATOM    420  NH2 ARG A  25     -32.026  51.366  19.204  1.00117.66           N
ANISOU  420  NH2 ARG A  25    14245  14633  15827  -3155   1401    590       N
ATOM    421  H   ARG A  25     -26.123  54.514  16.530  1.00106.32           H
ATOM    422  HA  ARG A  25     -28.115  54.139  14.880  1.00119.43           H
ATOM    423  N   GLY A  26     -29.893  55.964  15.414  1.00 93.23           N
ANISOU  423  N   GLY A  26    10756  11957  12712  -2296    703    346       N
ATOM    424  CA  GLY A  26     -30.707  57.160  15.290  1.00 92.37           C
ANISOU  424  CA  GLY A  26    10335  12066  12695  -2187    707    344       C
ATOM    425  C   GLY A  26     -30.617  58.171  16.414  1.00 92.48           C
ANISOU  425  C   GLY A  26    10329  12131  12678  -2000    874    390       C
ATOM    426  O   GLY A  26     -30.287  59.334  16.163  1.00 96.14           O
ANISOU  426  O   GLY A  26    10738  12662  13128  -1782    816    377       O
ATOM    427  H   GLY A  26     -30.346  55.239  15.322  1.00111.90           H
ATOM    428  HA2 GLY A  26     -30.451  57.617  14.473  1.00110.86           H
ATOM    429  HA3 GLY A  26     -31.636  56.889  15.223  1.00110.86           H
ATOM    430  N   ASP A  27     -30.943  57.769  17.644  1.00 90.05           N
ANISOU  430  N   ASP A  27    10070  11792  12354  -2089   1086    443       N
ATOM    431  CA  ASP A  27     -30.871  58.692  18.771  1.00 85.36           C
ANISOU  431  CA  ASP A  27     9481  11241  11711  -1922   1258    478       C
ATOM    432  C   ASP A  27     -29.468  58.808  19.357  1.00 88.71           C
ANISOU  432  C   ASP A  27    10232  11506  11967  -1775   1258    494       C
ATOM    433  O   ASP A  27     -29.214  59.738  20.134  1.00 84.87           O
ANISOU  433  O   ASP A  27     9776  11050  11420  -1609   1356    505       O
ATOM    434  CB  ASP A  27     -31.836  58.260  19.881  1.00 83.26           C
ANISOU  434  CB  ASP A  27     9132  11020  11482  -2077   1503    528       C
ATOM    435  CG  ASP A  27     -33.290  58.514  19.530  1.00114.47           C
ANISOU  435  CG  ASP A  27    12695  15183  15616  -2168   1542    516       C
ATOM    436  OD1 ASP A  27     -33.555  59.303  18.599  1.00116.57           O
ANISOU  436  OD1 ASP A  27    12750  15574  15967  -2051   1394    476       O
ATOM    437  OD2 ASP A  27     -34.171  57.926  20.195  1.00119.04           O
ANISOU  437  OD2 ASP A  27    13175  15805  16251  -2355   1722    551       O
ATOM    438  H   ASP A  27     -31.206  56.975  17.846  1.00108.08           H
ATOM    439  HA  ASP A  27     -31.144  59.568  18.458  1.00102.45           H
ATOM    440  HB2 ASP A  27     -31.728  57.310  20.042  1.00 99.93           H
ATOM    441  HB3 ASP A  27     -31.632  58.758  20.688  1.00 99.93           H
ATOM    442  N   LYS A  28     -28.558  57.904  19.002  1.00 73.47           N
ANISOU  442  N   LYS A  28     8543   9411   9962  -1829   1150    491       N
ATOM    443  CA  LYS A  28     -27.259  57.843  19.651  1.00 59.99           C
ANISOU  443  CA  LYS A  28     7134   7557   8101  -1710   1154    517       C
ATOM    444  C   LYS A  28     -26.398  59.039  19.265  1.00 56.85           C
ANISOU  444  C   LYS A  28     6746   7194   7660  -1473   1043    478       C
ATOM    445  O   LYS A  28     -26.492  59.579  18.155  1.00 51.65           O
ANISOU  445  O   LYS A  28     5942   6610   7070  -1414    905    429       O
ATOM    446  CB  LYS A  28     -26.537  56.548  19.281  1.00 56.63           C
ANISOU  446  CB  LYS A  28     6944   6947   7626  -1814   1064    522       C
ATOM    447  CG  LYS A  28     -27.269  55.270  19.721  1.00 60.32           C
ANISOU  447  CG  LYS A  28     7460   7335   8122  -2064   1179    568       C
ATOM    448  CD  LYS A  28     -27.341  55.206  21.247  1.00 65.35           C
ANISOU  448  CD  LYS A  28     8220   7941   8668  -2071   1388    650       C
ATOM    449  CE  LYS A  28     -28.028  53.923  21.686  1.00 67.51           C
ANISOU  449  CE  LYS A  28     8566   8121   8963  -2329   1513    705       C
ATOM    450  NZ  LYS A  28     -28.180  53.884  23.173  1.00 85.62           N
ANISOU  450  NZ  LYS A  28    10980  10396  11157  -2345   1731    791       N
ATOM    451  H   LYS A  28     -28.672  57.314  18.387  1.00 88.19           H
ATOM    452  HA  LYS A  28     -27.385  57.860  20.612  1.00 72.00           H
ATOM    453  N   ARG A  29     -25.554  59.459  20.208  1.00 43.70           N
ANISOU  453  N   ARG A  29     5260   5473   5873  -1343   1104    503       N
ATOM    454  CA  ARG A  29     -24.618  60.554  19.995  1.00 39.47           C
ANISOU  454  CA  ARG A  29     4766   4948   5281  -1137   1013    468       C
ATOM    455  C   ARG A  29     -23.203  60.072  20.276  1.00 38.81           C
ANISOU  455  C   ARG A  29     4955   4720   5069  -1081    943    484       C
ATOM    456  O   ARG A  29     -22.964  59.353  21.250  1.00 47.34           O
ANISOU  456  O   ARG A  29     6212   5713   6064  -1135   1029    539       O
ATOM    457  CB  ARG A  29     -24.952  61.751  20.887  1.00 43.02           C
ANISOU  457  CB  ARG A  29     5147   5490   5709  -1018   1147    468       C
ATOM    458  CG  ARG A  29     -26.275  62.433  20.526  1.00 45.33           C
ANISOU  458  CG  ARG A  29     5142   5939   6142  -1019   1205    449       C
ATOM    459  CD  ARG A  29     -26.537  63.651  21.410  1.00 49.74           C
ANISOU  459  CD  ARG A  29     5657   6567   6674   -877   1349    440       C
ATOM    460  NE  ARG A  29     -27.737  64.370  21.006  1.00 66.54           N
ANISOU  460  NE  ARG A  29     7493   8842   8947   -839   1394    423       N
ATOM    461  CZ  ARG A  29     -27.740  65.541  20.387  1.00 61.20           C
ANISOU  461  CZ  ARG A  29     6707   8224   8324   -674   1319    389       C
ATOM    462  NH1 ARG A  29     -26.612  66.167  20.084  1.00 57.45           N
ANISOU  462  NH1 ARG A  29     6387   7674   7769   -547   1202    363       N
ATOM    463  NH2 ARG A  29     -28.904  66.100  20.066  1.00 60.88           N
ANISOU  463  NH2 ARG A  29     6390   8319   8421   -635   1362    384       N
ATOM    464  H   ARG A  29     -25.507  59.115  20.995  1.00 52.46           H
ATOM    465  HA  ARG A  29     -24.660  60.846  19.071  1.00 47.38           H
ATOM    466  HB2 ARG A  29     -25.016  61.447  21.806  1.00 51.64           H
ATOM    467  HB3 ARG A  29     -24.246  62.410  20.804  1.00 51.64           H
ATOM    468  HG2 ARG A  29     -26.243  62.728  19.602  1.00 54.41           H
ATOM    469  HG3 ARG A  29     -27.004  61.805  20.648  1.00 54.41           H
ATOM    470  HD2 ARG A  29     -26.652  63.360  22.328  1.00 59.70           H
ATOM    471  HD3 ARG A  29     -25.784  64.259  21.346  1.00 59.70           H
ATOM    472  HE  ARG A  29     -28.498  64.009  21.182  1.00 79.87           H
ATOM    473 HH11 ARG A  29     -25.856  65.813  20.290  1.00 68.96           H
ATOM    474 HH12 ARG A  29     -26.637  66.927  19.682  1.00 68.96           H
ATOM    475 HH21 ARG A  29     -29.640  65.701  20.260  1.00 73.07           H
ATOM    476 HH22 ARG A  29     -28.920  66.860  19.664  1.00 73.07           H
ATOM    477  N   ALA A  30     -22.274  60.484  19.441  1.00 30.41           N
ANISOU  477  N   ALA A  30     3923   3637   3994   -968    791    442       N
ATOM    478  CA  ALA A  30     -20.903  60.053  19.535  1.00 32.65           C
ANISOU  478  CA  ALA A  30     4424   3802   4179   -902    708    451       C
ATOM    479  C   ALA A  30     -20.009  61.188  20.021  1.00 29.68           C
ANISOU  479  C   ALA A  30     4103   3453   3722   -735    692    436       C
ATOM    480  O   ALA A  30     -20.289  62.365  19.765  1.00 31.49           O
ANISOU  480  O   ALA A  30     4200   3777   3989   -655    693    399       O
ATOM    481  CB  ALA A  30     -20.422  59.576  18.161  1.00 31.27           C
ANISOU  481  CB  ALA A  30     4252   3581   4050   -910    553    407       C
ATOM    482  H   ALA A  30     -22.419  61.029  18.792  1.00 36.51           H
ATOM    483  HA  ALA A  30     -20.820  59.326  20.171  1.00 39.20           H
ATOM    484  HB1 ALA A  30     -19.460  59.456  18.187  1.00 37.55           H
ATOM    485  HB2 ALA A  30     -20.855  58.733  17.951  1.00 37.55           H
ATOM    486  HB3 ALA A  30     -20.655  60.242  17.496  1.00 37.55           H
ATOM    487  N   PRO A  31     -18.904  60.867  20.689  1.00 31.06           N
ANISOU  487  N   PRO A  31     4472   3544   3785   -680    666    464       N
ATOM    488  CA  PRO A  31     -17.863  61.876  20.906  1.00 29.52           C
ANISOU  488  CA  PRO A  31     4325   3372   3521   -536    607    436       C
ATOM    489  C   PRO A  31     -17.268  62.291  19.575  1.00 29.40           C
ANISOU  489  C   PRO A  31     4234   3371   3565   -472    471    381       C
ATOM    490  O   PRO A  31     -17.443  61.616  18.552  1.00 27.65           O
ANISOU  490  O   PRO A  31     3971   3124   3412   -528    409    367       O
ATOM    491  CB  PRO A  31     -16.832  61.155  21.768  1.00 30.24           C
ANISOU  491  CB  PRO A  31     4628   3370   3492   -511    582    486       C
ATOM    492  CG  PRO A  31     -16.964  59.699  21.299  1.00 32.04           C
ANISOU  492  CG  PRO A  31     4918   3495   3761   -606    559    519       C
ATOM    493  CD  PRO A  31     -18.436  59.510  21.015  1.00 33.88           C
ANISOU  493  CD  PRO A  31     5010   3771   4089   -740    654    517       C
ATOM    494  HA  PRO A  31     -18.200  62.645  21.392  1.00 35.45           H
ATOM    495  N   ALA A  32     -16.590  63.445  19.582  1.00 25.69           N
ANISOU  495  N   ALA A  32     3753   2943   3063   -362    431    346       N
ATOM    496  CA  ALA A  32     -16.095  64.008  18.336  1.00 22.87           C
ANISOU  496  CA  ALA A  32     3321   2610   2758   -305    324    298       C
ATOM    497  C   ALA A  32     -14.727  64.645  18.523  1.00 25.58           C
ANISOU  497  C   ALA A  32     3744   2943   3032   -208    257    277       C
ATOM    498  O   ALA A  32     -14.357  65.072  19.616  1.00 26.28           O
ANISOU  498  O   ALA A  32     3912   3035   3040   -174    294    286       O
ATOM    499  CB  ALA A  32     -17.089  65.039  17.755  1.00 24.58           C
ANISOU  499  CB  ALA A  32     3370   2913   3056   -290    350    271       C
ATOM    500  H   ALA A  32     -16.410  63.906  20.286  1.00 30.84           H
ATOM    501  HA  ALA A  32     -15.978  63.285  17.700  1.00 27.46           H
ATOM    502  HB1 ALA A  32     -16.723  65.402  16.934  1.00 29.51           H
ATOM    503  HB2 ALA A  32     -17.933  64.596  17.574  1.00 29.51           H
ATOM    504  HB3 ALA A  32     -17.220  65.749  18.402  1.00 29.51           H
ATOM    505  N   ILE A  33     -13.986  64.706  17.420  1.00 23.86           N
ANISOU  505  N   ILE A  33     3503   2719   2844   -172    159    246       N
ATOM    506  CA  ILE A  33     -12.668  65.321  17.370  1.00 22.95           C
ANISOU  506  CA  ILE A  33     3428   2606   2685    -93     92    221       C
ATOM    507  C   ILE A  33     -12.569  66.247  16.161  1.00 24.50           C
ANISOU  507  C   ILE A  33     3531   2843   2934    -62     47    180       C
ATOM    508  O   ILE A  33     -12.906  65.859  15.041  1.00 24.98           O
ANISOU  508  O   ILE A  33     3539   2903   3048    -87     12    170       O
ATOM    509  CB  ILE A  33     -11.560  64.254  17.312  1.00 25.09           C
ANISOU  509  CB  ILE A  33     3789   2817   2926    -73     24    236       C
ATOM    510  CG1 ILE A  33     -11.590  63.425  18.579  1.00 25.72           C
ANISOU  510  CG1 ILE A  33     3984   2850   2938    -91     61    291       C
ATOM    511  CG2 ILE A  33     -10.226  64.908  17.114  1.00 24.30           C
ANISOU  511  CG2 ILE A  33     3689   2742   2802     -0    -47    206       C
ATOM    512  CD1 ILE A  33     -10.697  62.213  18.571  1.00 26.40           C
ANISOU  512  CD1 ILE A  33     4168   2859   3004    -61      1    320       C
ATOM    513  H   ILE A  33     -14.237  64.386  16.662  1.00 28.65           H
ATOM    514  HA  ILE A  33     -12.552  65.868  18.163  1.00 27.56           H
ATOM    515  HB  ILE A  33     -11.716  63.664  16.558  1.00 30.12           H
ATOM    516 HG12 ILE A  33     -11.310  63.987  19.319  1.00 30.88           H
ATOM    517 HG13 ILE A  33     -12.498  63.116  18.722  1.00 30.88           H
ATOM    518 HG21 ILE A  33      -9.528  64.256  17.279  1.00 29.18           H
ATOM    519 HG22 ILE A  33     -10.167  65.234  16.203  1.00 29.18           H
ATOM    520 HG23 ILE A  33     -10.142  65.647  17.736  1.00 29.18           H
ATOM    521 HD11 ILE A  33     -10.948  61.631  19.306  1.00 31.70           H
ATOM    522 HD12 ILE A  33     -10.805  61.747  17.728  1.00 31.70           H
ATOM    523 HD13 ILE A  33      -9.776  62.499  18.676  1.00 31.70           H
ATOM    524  N   ALA A  34     -12.086  67.457  16.388  1.00 22.06           N
ANISOU  524  N   ALA A  34     3220   2561   2601    -13     46    156       N
ATOM    525  CA  ALA A  34     -11.710  68.391  15.334  1.00 23.28           C
ANISOU  525  CA  ALA A  34     3321   2737   2787     21      3    126       C
ATOM    526  C   ALA A  34     -10.196  68.342  15.180  1.00 20.45           C
ANISOU  526  C   ALA A  34     3008   2369   2394     47    -61    107       C
ATOM    527  O   ALA A  34      -9.478  68.434  16.181  1.00 21.63           O
ANISOU  527  O   ALA A  34     3215   2517   2487     59    -67    106       O
ATOM    528  CB  ALA A  34     -12.140  69.809  15.692  1.00 24.17           C
ANISOU  528  CB  ALA A  34     3414   2869   2901     52     54    111       C
ATOM    529  H   ALA A  34     -11.961  67.775  17.177  1.00 26.49           H
ATOM    530  HA  ALA A  34     -12.134  68.145  14.497  1.00 27.95           H
ATOM    531  HB1 ALA A  34     -11.854  70.413  14.989  1.00 29.03           H
ATOM    532  HB2 ALA A  34     -13.106  69.834  15.778  1.00 29.03           H
ATOM    533  HB3 ALA A  34     -11.727  70.061  16.533  1.00 29.03           H
ATOM    534  N   MET A  35      -9.727  68.168  13.940  1.00 22.10           N
ANISOU  534  N   MET A  35     3186   2580   2632     53   -107     92       N
ATOM    535  CA  MET A  35      -8.309  68.024  13.601  1.00 20.25           C
ANISOU  535  CA  MET A  35     2966   2348   2381     80   -156     72       C
ATOM    536  C   MET A  35      -7.808  69.273  12.887  1.00 22.83           C
ANISOU  536  C   MET A  35     3258   2701   2716     87   -161     47       C
ATOM    537  O   MET A  35      -8.450  69.744  11.945  1.00 22.61           O
ANISOU  537  O   MET A  35     3199   2678   2713     80   -153     48       O
ATOM    538  CB  MET A  35      -8.083  66.791  12.711  1.00 22.02           C
ANISOU  538  CB  MET A  35     3197   2544   2625     82   -183     69       C
ATOM    539  CG  MET A  35      -8.545  65.501  13.379  1.00 22.76           C
ANISOU  539  CG  MET A  35     3347   2587   2713     66   -174     98       C
ATOM    540  SD  MET A  35      -8.313  64.073  12.243  1.00 25.45           S
ANISOU  540  SD  MET A  35     3724   2868   3078     67   -198     79       S
ATOM    541  CE  MET A  35      -6.500  63.987  12.117  1.00 27.74           C
ANISOU  541  CE  MET A  35     4015   3169   3356    157   -232     60       C
ATOM    542  H   MET A  35     -10.235  68.129  13.247  1.00 26.54           H
ATOM    543  HA  MET A  35      -7.806  67.911  14.423  1.00 24.32           H
ATOM    544  HB2 MET A  35      -8.581  66.900  11.886  1.00 26.44           H
ATOM    545  HB3 MET A  35      -7.136  66.709  12.518  1.00 26.44           H
ATOM    546  HG2 MET A  35      -8.023  65.346  14.182  1.00 27.33           H
ATOM    547  HG3 MET A  35      -9.486  65.570  13.602  1.00 27.33           H
ATOM    548  HE1 MET A  35      -6.261  63.353  11.423  1.00 33.31           H
ATOM    549  HE2 MET A  35      -6.157  64.867  11.894  1.00 33.31           H
ATOM    550  HE3 MET A  35      -6.137  63.697  12.969  1.00 33.31           H
ATOM    551  N   PHE A  36      -6.663  69.791  13.339  1.00 21.34           N
ANISOU  551  N   PHE A  36     3076   2530   2503     94   -180     29       N
ATOM    552  CA  PHE A  36      -6.086  71.047  12.873  1.00 22.32           C
ANISOU  552  CA  PHE A  36     3182   2670   2630     80   -175      5       C
ATOM    553  C   PHE A  36      -4.751  70.775  12.192  1.00 20.91           C
ANISOU  553  C   PHE A  36     2965   2521   2460     84   -203    -13       C
ATOM    554  O   PHE A  36      -3.810  70.264  12.824  1.00 22.36           O
ANISOU  554  O   PHE A  36     3135   2728   2632    100   -238    -19       O
ATOM    555  CB  PHE A  36      -5.874  71.999  14.040  1.00 20.98           C
ANISOU  555  CB  PHE A  36     3047   2498   2426     62   -167    -11       C
ATOM    556  CG  PHE A  36      -7.093  72.202  14.899  1.00 23.68           C
ANISOU  556  CG  PHE A  36     3430   2815   2752     68   -121      1       C
ATOM    557  CD1 PHE A  36      -8.359  72.232  14.342  1.00 24.17           C
ANISOU  557  CD1 PHE A  36     3467   2863   2853     84    -82     22       C
ATOM    558  CD2 PHE A  36      -6.961  72.406  16.264  1.00 22.12           C
ANISOU  558  CD2 PHE A  36     3292   2617   2497     59   -115    -12       C
ATOM    559  CE1 PHE A  36      -9.490  72.437  15.144  1.00 23.59           C
ANISOU  559  CE1 PHE A  36     3409   2778   2777     95    -23     32       C
ATOM    560  CE2 PHE A  36      -8.105  72.640  17.068  1.00 22.29           C
ANISOU  560  CE2 PHE A  36     3354   2617   2498     67    -47     -6       C
ATOM    561  CZ  PHE A  36      -9.353  72.623  16.488  1.00 20.39           C
ANISOU  561  CZ  PHE A  36     3068   2366   2312     88      4     17       C
ATOM    562  H   PHE A  36      -6.183  69.412  13.944  1.00 25.63           H
ATOM    563  HA  PHE A  36      -6.686  71.447  12.225  1.00 26.81           H
ATOM    564  HB2 PHE A  36      -5.170  71.645  14.606  1.00 25.19           H
ATOM    565  HB3 PHE A  36      -5.613  72.865  13.689  1.00 25.19           H
ATOM    566  HD1 PHE A  36      -8.461  72.114  13.425  1.00 29.02           H
ATOM    567  HD2 PHE A  36      -6.117  72.389  16.654  1.00 26.57           H
ATOM    568  HE1 PHE A  36     -10.336  72.446  14.759  1.00 28.33           H
ATOM    569  HE2 PHE A  36      -8.013  72.803  17.979  1.00 26.76           H
ATOM    570  HZ  PHE A  36     -10.109  72.739  17.017  1.00 24.48           H
ATOM    571  N   HIS A  37      -4.683  71.081  10.902  1.00 20.74           N
ANISOU  571  N   HIS A  37     2923   2501   2454     76   -185    -18       N
ATOM    572  CA  HIS A  37      -3.466  70.811  10.149  1.00 22.17           C
ANISOU  572  CA  HIS A  37     3064   2716   2644     81   -187    -38       C
ATOM    573  C   HIS A  37      -2.388  71.860  10.396  1.00 22.66           C
ANISOU  573  C   HIS A  37     3092   2811   2707     39   -182    -59       C
ATOM    574  O   HIS A  37      -2.596  72.879  11.051  1.00 21.77           O
ANISOU  574  O   HIS A  37     3007   2681   2583      2   -180    -62       O
ATOM    575  CB  HIS A  37      -3.754  70.686   8.650  1.00 21.23           C
ANISOU  575  CB  HIS A  37     2953   2591   2522     80   -161    -38       C
ATOM    576  CG  HIS A  37      -4.208  71.942   7.978  1.00 21.28           C
ANISOU  576  CG  HIS A  37     2983   2586   2517     47   -136    -23       C
ATOM    577  ND1 HIS A  37      -3.356  72.990   7.699  1.00 20.67           N
ANISOU  577  ND1 HIS A  37     2898   2519   2436      7   -106    -30       N
ATOM    578  CD2 HIS A  37      -5.431  72.319   7.525  1.00 23.06           C
ANISOU  578  CD2 HIS A  37     3241   2787   2736     50   -140      4       C
ATOM    579  CE1 HIS A  37      -4.035  73.957   7.101  1.00 23.18           C
ANISOU  579  CE1 HIS A  37     3263   2804   2739     -7    -89     -2       C
ATOM    580  NE2 HIS A  37      -5.299  73.583   7.001  1.00 22.98           N
ANISOU  580  NE2 HIS A  37     3256   2762   2713     28   -115     20       N
ATOM    581  H   HIS A  37      -5.319  71.440  10.447  1.00 24.90           H
ATOM    582  HA  HIS A  37      -3.131  69.961  10.475  1.00 26.62           H
ATOM    583  HB2 HIS A  37      -2.941  70.398   8.206  1.00 25.49           H
ATOM    584  HB3 HIS A  37      -4.451  70.023   8.527  1.00 25.49           H
ATOM    585  HD1 HIS A  37      -2.517  73.012   7.885  1.00 24.82           H
ATOM    586  HD2 HIS A  37      -6.212  71.816   7.563  1.00 27.70           H
ATOM    587  HE1 HIS A  37      -3.682  74.764   6.801  1.00 27.83           H
ATOM    588  N   GLY A  38      -1.209  71.598   9.833  1.00 21.94           N
ANISOU  588  N   GLY A  38     2938   2766   2633     42   -175    -77       N
ATOM    589  CA  GLY A  38      -0.051  72.436  10.027  1.00 25.08           C
ANISOU  589  CA  GLY A  38     3276   3211   3043    -12   -173   -100       C
ATOM    590  C   GLY A  38       0.145  73.528   8.981  1.00 22.69           C
ANISOU  590  C   GLY A  38     2982   2899   2739    -79   -110   -102       C
ATOM    591  O   GLY A  38      -0.617  73.704   8.036  1.00 22.76           O
ANISOU  591  O   GLY A  38     3050   2869   2730    -73    -74    -80       O
ATOM    592  H   GLY A  38      -1.061  70.921   9.323  1.00 26.35           H
ATOM    593  HA2 GLY A  38      -0.123  72.869  10.892  1.00 30.11           H
ATOM    594  HA3 GLY A  38       0.742  71.877  10.018  1.00 30.11           H
ATOM    595  N   PHE A  39       1.248  74.244   9.175  1.00 21.91           N
ANISOU  595  N   PHE A  39     2823   2844   2659   -148   -103   -125       N
ATOM    596  CA  PHE A  39       1.690  75.368   8.351  1.00 24.83           C
ANISOU  596  CA  PHE A  39     3199   3205   3030   -237    -37   -126       C
ATOM    597  C   PHE A  39       2.139  74.898   6.977  1.00 25.12           C
ANISOU  597  C   PHE A  39     3201   3276   3066   -219     33   -120       C
ATOM    598  O   PHE A  39       3.107  74.149   6.846  1.00 25.94           O
ANISOU  598  O   PHE A  39     3199   3456   3200   -191     43   -143       O
ATOM    599  CB  PHE A  39       2.816  76.062   9.133  1.00 25.59           C
ANISOU  599  CB  PHE A  39     3222   3350   3152   -330    -59   -160       C
ATOM    600  CG  PHE A  39       3.453  77.250   8.453  1.00 23.91           C
ANISOU  600  CG  PHE A  39     3009   3126   2948   -450     12   -165       C
ATOM    601  CD1 PHE A  39       2.888  78.503   8.574  1.00 28.49           C
ANISOU  601  CD1 PHE A  39     3711   3608   3506   -521     34   -156       C
ATOM    602  CD2 PHE A  39       4.625  77.114   7.730  1.00 28.09           C
ANISOU  602  CD2 PHE A  39     3422   3740   3512   -493     68   -177       C
ATOM    603  CE1 PHE A  39       3.473  79.608   7.963  1.00 29.12           C
ANISOU  603  CE1 PHE A  39     3814   3658   3593   -642    105   -154       C
ATOM    604  CE2 PHE A  39       5.202  78.214   7.112  1.00 29.99           C
ANISOU  604  CE2 PHE A  39     3670   3966   3758   -622    147   -176       C
ATOM    605  CZ  PHE A  39       4.629  79.456   7.230  1.00 30.38           C
ANISOU  605  CZ  PHE A  39     3858   3904   3781   -702    163   -162       C
ATOM    606  H   PHE A  39       1.796  74.091   9.820  1.00 26.31           H
ATOM    607  HA  PHE A  39       0.969  75.994   8.179  1.00 29.81           H
ATOM    608  HB2 PHE A  39       2.452  76.375   9.976  1.00 30.73           H
ATOM    609  HB3 PHE A  39       3.518  75.413   9.295  1.00 30.73           H
ATOM    610  HD1 PHE A  39       2.109  78.610   9.070  1.00 34.21           H
ATOM    611  HD2 PHE A  39       5.028  76.280   7.658  1.00 33.73           H
ATOM    612  HE1 PHE A  39       3.083  80.448   8.049  1.00 34.97           H
ATOM    613  HE2 PHE A  39       5.981  78.109   6.615  1.00 36.00           H
ATOM    614  HZ  PHE A  39       5.021  80.192   6.818  1.00 36.48           H
ATOM    615  N   THR A  40       1.464  75.405   5.956  1.00 24.75           N
ANISOU  615  N   THR A  40     3248   3176   2981   -233     83    -90       N
ATOM    616  CA  THR A  40       1.535  74.994   4.556  1.00 20.48           C
ANISOU  616  CA  THR A  40     2727   2649   2405   -213    147    -80       C
ATOM    617  C   THR A  40       0.968  73.592   4.367  1.00 24.79           C
ANISOU  617  C   THR A  40     3280   3199   2938   -113    114    -89       C
ATOM    618  O   THR A  40       1.079  73.036   3.272  1.00 27.09           O
ANISOU  618  O   THR A  40     3593   3506   3194    -89    162    -97       O
ATOM    619  CB  THR A  40       2.937  75.088   3.917  1.00 28.48           C
ANISOU  619  CB  THR A  40     3650   3736   3435   -266    234   -102       C
ATOM    620  OG1 THR A  40       3.788  74.029   4.365  1.00 30.54           O
ANISOU  620  OG1 THR A  40     3782   4075   3747   -206    217   -142       O
ATOM    621  CG2 THR A  40       3.547  76.408   4.226  1.00 27.52           C
ANISOU  621  CG2 THR A  40     3514   3608   3335   -388    262    -99       C
ATOM    622  H   THR A  40       0.904  76.050   6.058  1.00 29.72           H
ATOM    623  HA  THR A  40       0.999  75.627   4.052  1.00 24.59           H
ATOM    624  HB  THR A  40       2.853  75.002   2.954  1.00 34.19           H
ATOM    625  HG1 THR A  40       4.058  74.187   5.144  1.00 36.67           H
ATOM    626 HG21 THR A  40       4.383  76.508   3.744  1.00 33.05           H
ATOM    627 HG22 THR A  40       2.945  77.121   3.963  1.00 33.05           H
ATOM    628 HG23 THR A  40       3.723  76.478   5.177  1.00 33.05           H
ATOM    629  N   GLY A  41       0.319  73.033   5.390  1.00 23.87           N
ANISOU  629  N   GLY A  41     3165   3061   2842    -64     38    -90       N
ATOM    630  CA  GLY A  41      -0.426  71.796   5.265  1.00 25.35           C
ANISOU  630  CA  GLY A  41     3385   3229   3018     10      5    -93       C
ATOM    631  C   GLY A  41      -1.862  72.017   4.788  1.00 23.95           C
ANISOU  631  C   GLY A  41     3300   3000   2802      9    -18    -61       C
ATOM    632  O   GLY A  41      -2.306  73.121   4.476  1.00 22.89           O
ANISOU  632  O   GLY A  41     3210   2840   2646    -28     -8    -30       O
ATOM    633  H   GLY A  41       0.299  73.365   6.183  1.00 28.66           H
ATOM    634  HA2 GLY A  41       0.021  71.217   4.629  1.00 30.44           H
ATOM    635  HA3 GLY A  41      -0.456  71.354   6.128  1.00 30.44           H
ATOM    636  N   ASN A  42      -2.591  70.916   4.720  1.00 24.73           N
ANISOU  636  N   ASN A  42     3423   3080   2894     51    -53    -68       N
ATOM    637  CA  ASN A  42      -4.012  70.912   4.412  1.00 23.23           C
ANISOU  637  CA  ASN A  42     3287   2857   2680     50    -93    -42       C
ATOM    638  C   ASN A  42      -4.650  69.799   5.232  1.00 22.51           C
ANISOU  638  C   ASN A  42     3191   2745   2619     77   -136    -49       C
ATOM    639  O   ASN A  42      -3.967  69.065   5.947  1.00 24.36           O
ANISOU  639  O   ASN A  42     3398   2978   2879    106   -135    -68       O
ATOM    640  CB  ASN A  42      -4.244  70.711   2.918  1.00 22.36           C
ANISOU  640  CB  ASN A  42     3236   2754   2507     42    -82    -46       C
ATOM    641  CG  ASN A  42      -3.645  69.416   2.416  1.00 26.64           C
ANISOU  641  CG  ASN A  42     3789   3300   3032     67    -58    -97       C
ATOM    642  OD1 ASN A  42      -4.016  68.335   2.868  1.00 26.00           O
ANISOU  642  OD1 ASN A  42     3712   3191   2975     91    -91   -117       O
ATOM    643  ND2 ASN A  42      -2.709  69.517   1.491  1.00 26.55           N
ANISOU  643  ND2 ASN A  42     3789   3316   2981     64     10   -120       N
ATOM    644  H   ASN A  42      -2.274  70.128   4.852  1.00 29.70           H
ATOM    645  HA  ASN A  42      -4.409  71.760   4.665  1.00 27.89           H
ATOM    646  HB2 ASN A  42      -5.198  70.690   2.744  1.00 26.85           H
ATOM    647  HB3 ASN A  42      -3.834  71.443   2.431  1.00 26.85           H
ATOM    648 HD21 ASN A  42      -2.339  68.808   1.175  1.00 31.87           H
ATOM    649 HD22 ASN A  42      -2.470  70.292   1.204  1.00 31.87           H
ATOM    650  N   LYS A  43      -5.961  69.625   5.066  1.00 21.72           N
ANISOU  650  N   LYS A  43     3113   2626   2511     67   -175    -31       N
ATOM    651  CA  LYS A  43      -6.702  68.728   5.947  1.00 21.56           C
ANISOU  651  CA  LYS A  43     3086   2581   2522     71   -203    -28       C
ATOM    652  C   LYS A  43      -6.373  67.258   5.738  1.00 22.46           C
ANISOU  652  C   LYS A  43     3233   2667   2634     83   -205    -63       C
ATOM    653  O   LYS A  43      -6.680  66.450   6.619  1.00 22.96           O
ANISOU  653  O   LYS A  43     3303   2696   2723     87   -217    -57       O
ATOM    654  CB  LYS A  43      -8.201  68.903   5.775  1.00 21.66           C
ANISOU  654  CB  LYS A  43     3092   2596   2541     48   -239     -2       C
ATOM    655  CG  LYS A  43      -8.721  68.638   4.367  1.00 23.37           C
ANISOU  655  CG  LYS A  43     3338   2826   2714     24   -275    -11       C
ATOM    656  CD  LYS A  43     -10.099  69.261   4.199  1.00 25.72           C
ANISOU  656  CD  LYS A  43     3598   3150   3025     15   -322     30       C
ATOM    657  CE  LYS A  43     -10.620  69.046   2.779  1.00 28.33           C
ANISOU  657  CE  LYS A  43     3959   3507   3297    -12   -382     24       C
ATOM    658  NZ  LYS A  43      -9.743  69.657   1.737  1.00 28.50           N
ANISOU  658  NZ  LYS A  43     4047   3537   3246      1   -361     24       N
ATOM    659  H   LYS A  43      -6.436  70.008   4.460  1.00 26.08           H
ATOM    660  HA  LYS A  43      -6.457  68.974   6.853  1.00 25.89           H
ATOM    661  HB2 LYS A  43      -8.654  68.288   6.373  1.00 26.01           H
ATOM    662  HB3 LYS A  43      -8.432  69.818   6.003  1.00 26.01           H
ATOM    663  HG2 LYS A  43      -8.119  69.032   3.716  1.00 28.06           H
ATOM    664  HG3 LYS A  43      -8.790  67.682   4.218  1.00 28.06           H
ATOM    665  HD2 LYS A  43     -10.719  68.849   4.821  1.00 30.89           H
ATOM    666  HD3 LYS A  43     -10.047  70.215   4.367  1.00 30.89           H
ATOM    667  HE2 LYS A  43     -10.673  68.094   2.604  1.00 34.01           H
ATOM    668  HE3 LYS A  43     -11.500  69.447   2.702  1.00 34.01           H
ATOM    669  HZ1 LYS A  43     -10.073  69.492   0.927  1.00 34.22           H
ATOM    670  HZ2 LYS A  43      -9.697  70.538   1.857  1.00 34.22           H
ATOM    671  HZ3 LYS A  43      -8.923  69.315   1.791  1.00 34.22           H
ATOM    672  N   SER A  44      -5.769  66.894   4.610  1.00 22.01           N
ANISOU  672  N   SER A  44     3209   2612   2540     91   -185    -98       N
ATOM    673  CA  SER A  44      -5.323  65.519   4.392  1.00 21.52           C
ANISOU  673  CA  SER A  44     3192   2506   2477    119   -173   -141       C
ATOM    674  C   SER A  44      -3.973  65.261   5.056  1.00 23.36           C
ANISOU  674  C   SER A  44     3387   2744   2744    187   -139   -149       C
ATOM    675  O   SER A  44      -3.710  64.150   5.542  1.00 22.35           O
ANISOU  675  O   SER A  44     3287   2565   2640    232   -142   -160       O
ATOM    676  CB  SER A  44      -5.213  65.248   2.891  1.00 22.65           C
ANISOU  676  CB  SER A  44     3397   2652   2556    106   -154   -185       C
ATOM    677  OG  SER A  44      -6.459  65.423   2.220  1.00 29.11           O
ANISOU  677  OG  SER A  44     4247   3477   3335     44   -208   -176       O
ATOM    678  H   SER A  44      -5.605  67.424   3.953  1.00 26.43           H
ATOM    679  HA  SER A  44      -5.975  64.908   4.768  1.00 25.84           H
ATOM    680  HB2 SER A  44      -4.566  65.863   2.511  1.00 27.20           H
ATOM    681  HB3 SER A  44      -4.917  64.333   2.762  1.00 27.20           H
ATOM    682  HG  SER A  44      -6.369  65.264   1.400  1.00 34.95           H
ATOM    683  N   GLU A  45      -3.140  66.307   5.124  1.00 23.62           N
ANISOU  683  N   GLU A  45     3356   2836   2783    191   -113   -140       N
ATOM    684  CA  GLU A  45      -1.785  66.345   5.679  1.00 22.39           C
ANISOU  684  CA  GLU A  45     3127   2717   2662    241    -92   -147       C
ATOM    685  C   GLU A  45      -0.779  65.406   5.018  1.00 23.23           C
ANISOU  685  C   GLU A  45     3229   2821   2776    311    -42   -191       C
ATOM    686  O   GLU A  45      -1.085  64.705   4.055  1.00 23.42           O
ANISOU  686  O   GLU A  45     3329   2804   2765    318    -15   -226       O
ATOM    687  CB  GLU A  45      -1.826  66.123   7.197  1.00 21.74           C
ANISOU  687  CB  GLU A  45     3024   2622   2614    263   -143   -116       C
ATOM    688  CG  GLU A  45      -1.801  67.446   8.010  1.00 23.05           C
ANISOU  688  CG  GLU A  45     3143   2832   2782    216   -162    -91       C
ATOM    689  CD  GLU A  45      -0.524  68.249   7.770  1.00 30.38           C
ANISOU  689  CD  GLU A  45     3989   3829   3724    205   -134   -109       C
ATOM    690  OE1 GLU A  45       0.473  67.647   7.289  1.00 27.06           O
ANISOU  690  OE1 GLU A  45     3519   3437   3324    255   -104   -134       O
ATOM    691  OE2 GLU A  45      -0.509  69.487   8.009  1.00 26.10           O
ANISOU  691  OE2 GLU A  45     3429   3310   3177    142   -132   -100       O
ATOM    692  H   GLU A  45      -3.360  67.083   4.826  1.00 28.36           H
ATOM    693  HA  GLU A  45      -1.442  67.232   5.488  1.00 26.88           H
ATOM    694  HB2 GLU A  45      -2.642  65.649   7.423  1.00 26.11           H
ATOM    695  HB3 GLU A  45      -1.054  65.597   7.459  1.00 26.11           H
ATOM    696  HG2 GLU A  45      -2.556  67.995   7.747  1.00 27.68           H
ATOM    697  HG3 GLU A  45      -1.854  67.239   8.956  1.00 27.68           H
ATOM    698  N   ALA A  46       0.458  65.458   5.506  1.00 24.13           N
ANISOU  698  N   ALA A  46     3249   2986   2934    364    -28   -194       N
ATOM    699  CA  ALA A  46       1.583  64.864   4.803  1.00 22.12           C
ANISOU  699  CA  ALA A  46     2953   2755   2698    439     41   -237       C
ATOM    700  C   ALA A  46       1.350  63.378   4.655  1.00 23.86           C
ANISOU  700  C   ALA A  46     3263   2883   2919    520     43   -262       C
ATOM    701  O   ALA A  46       0.940  62.717   5.612  1.00 24.24           O
ANISOU  701  O   ALA A  46     3349   2871   2988    550    -19   -232       O
ATOM    702  CB  ALA A  46       2.856  65.130   5.594  1.00 25.59           C
ANISOU  702  CB  ALA A  46     3247   3275   3199    485     30   -227       C
ATOM    703  H   ALA A  46       0.672  65.835   6.248  1.00 28.98           H
ATOM    704  HA  ALA A  46       1.685  65.251   3.919  1.00 26.57           H
ATOM    705  HB1 ALA A  46       3.614  64.781   5.100  1.00 30.72           H
ATOM    706  HB2 ALA A  46       2.956  66.087   5.720  1.00 30.72           H
ATOM    707  HB3 ALA A  46       2.791  64.689   6.455  1.00 30.72           H
ATOM    708  N   HIS A  47       1.615  62.870   3.457  1.00 24.30           N
ANISOU  708  N   HIS A  47     3368   2919   2945    549    122   -317       N
ATOM    709  CA  HIS A  47       1.353  61.484   3.079  1.00 24.51           C
ANISOU  709  CA  HIS A  47     3514   2838   2961    612    139   -359       C
ATOM    710  C   HIS A  47       0.004  60.984   3.611  1.00 23.57           C
ANISOU  710  C   HIS A  47     3504   2626   2826    553     59   -333       C
ATOM    711  O   HIS A  47      -0.138  59.792   3.935  1.00 26.25           O
ANISOU  711  O   HIS A  47     3928   2861   3186    609     48   -341       O
ATOM    712  CB  HIS A  47       2.520  60.545   3.486  1.00 25.34           C
ANISOU  712  CB  HIS A  47     3568   2925   3136    767    171   -372       C
ATOM    713  CG  HIS A  47       2.854  60.541   4.936  1.00 26.55           C
ANISOU  713  CG  HIS A  47     3636   3097   3352    817     87   -307       C
ATOM    714  ND1 HIS A  47       2.257  59.687   5.839  1.00 29.87           N
ANISOU  714  ND1 HIS A  47     4150   3416   3785    846     18   -269       N
ATOM    715  CD2 HIS A  47       3.724  61.294   5.645  1.00 27.75           C
ANISOU  715  CD2 HIS A  47     3631   3361   3551    834     57   -274       C
ATOM    716  CE1 HIS A  47       2.735  59.928   7.047  1.00 32.41           C
ANISOU  716  CE1 HIS A  47     4382   3789   4145    886    -52   -210       C
ATOM    717  NE2 HIS A  47       3.605  60.920   6.961  1.00 28.58           N
ANISOU  717  NE2 HIS A  47     3742   3437   3682    874    -38   -216       N
ATOM    718  H   HIS A  47       1.962  63.327   2.816  1.00 29.18           H
ATOM    719  HA  HIS A  47       1.296  61.448   2.112  1.00 29.43           H
ATOM    720  HB2 HIS A  47       2.282  59.637   3.241  1.00 30.43           H
ATOM    721  HB3 HIS A  47       3.316  60.820   3.005  1.00 30.43           H
ATOM    722  HD2 HIS A  47       4.296  61.944   5.306  1.00 33.31           H
ATOM    723  HE1 HIS A  47       2.499  59.477   7.826  1.00 38.91           H
ATOM    724  HE2 HIS A  47       4.028  61.273   7.621  1.00 34.32           H
ATOM    725  N   ARG A  48      -1.005  61.882   3.599  1.00 22.68           N
ANISOU  725  N   ARG A  48     3395   2545   2678    440     14   -303       N
ATOM    726  CA  ARG A  48      -2.387  61.557   3.975  1.00 23.93           C
ANISOU  726  CA  ARG A  48     3629   2640   2824    365    -51   -280       C
ATOM    727  C   ARG A  48      -2.459  61.115   5.432  1.00 24.52           C
ANISOU  727  C   ARG A  48     3692   2673   2951    398    -96   -228       C
ATOM    728  O   ARG A  48      -3.369  60.391   5.831  1.00 24.04           O
ANISOU  728  O   ARG A  48     3709   2533   2892    359   -126   -213       O
ATOM    729  CB  ARG A  48      -2.990  60.508   3.029  1.00 22.79           C
ANISOU  729  CB  ARG A  48     3618   2406   2636    337    -40   -339       C
ATOM    730  CG  ARG A  48      -2.940  60.944   1.568  1.00 21.97           C
ANISOU  730  CG  ARG A  48     3546   2346   2453    301     -1   -390       C
ATOM    731  CD  ARG A  48      -3.556  59.873   0.666  1.00 26.93           C
ANISOU  731  CD  ARG A  48     4323   2885   3024    261     -2   -459       C
ATOM    732  NE  ARG A  48      -5.014  59.907   0.717  1.00 24.60           N
ANISOU  732  NE  ARG A  48     4057   2577   2711    143    -90   -440       N
ATOM    733  CZ  ARG A  48      -5.780  58.826   0.634  1.00 27.92           C
ANISOU  733  CZ  ARG A  48     4582   2901   3125     85   -123   -476       C
ATOM    734  NH1 ARG A  48      -5.269  57.618   0.729  1.00 28.29           N
ANISOU  734  NH1 ARG A  48     4727   2830   3192    145    -77   -522       N
ATOM    735  NH2 ARG A  48      -7.094  58.954   0.445  1.00 28.34           N
ANISOU  735  NH2 ARG A  48     4641   2972   3157    -36   -203   -467       N
ATOM    736  H   ARG A  48      -0.906  62.705   3.369  1.00 27.24           H
ATOM    737  HA  ARG A  48      -2.938  62.352   3.892  1.00 28.74           H
ATOM    738  HB2 ARG A  48      -2.490  59.681   3.114  1.00 27.37           H
ATOM    739  HB3 ARG A  48      -3.918  60.361   3.268  1.00 27.37           H
ATOM    740  HG2 ARG A  48      -3.442  61.767   1.457  1.00 26.38           H
ATOM    741  HG3 ARG A  48      -2.018  61.080   1.300  1.00 26.38           H
ATOM    742  HD2 ARG A  48      -3.279  60.026  -0.250  1.00 32.33           H
ATOM    743  HD3 ARG A  48      -3.260  58.997   0.960  1.00 32.33           H
ATOM    744  HE  ARG A  48      -5.399  60.670   0.806  1.00 29.53           H
ATOM    745 HH11 ARG A  48      -4.423  57.518   0.848  1.00 33.97           H
ATOM    746 HH12 ARG A  48      -5.781  56.929   0.673  1.00 33.97           H
ATOM    747 HH21 ARG A  48      -7.444  59.737   0.376  1.00 34.03           H
ATOM    748 HH22 ARG A  48      -7.592  58.255   0.391  1.00 34.03           H
ATOM    749  N   LEU A  49      -1.543  61.612   6.269  1.00 23.51           N
ANISOU  749  N   LEU A  49     3467   2607   2858    456   -104   -195       N
ATOM    750  CA  LEU A  49      -1.559  61.237   7.681  1.00 22.54           C
ANISOU  750  CA  LEU A  49     3347   2455   2763    490   -155   -140       C
ATOM    751  C   LEU A  49      -2.918  61.482   8.336  1.00 23.40           C
ANISOU  751  C   LEU A  49     3497   2540   2853    393   -191   -100       C
ATOM    752  O   LEU A  49      -3.430  60.627   9.066  1.00 25.34           O
ANISOU  752  O   LEU A  49     3818   2706   3103    393   -209    -69       O
ATOM    753  CB  LEU A  49      -0.470  62.004   8.432  1.00 26.59           C
ANISOU  753  CB  LEU A  49     3738   3064   3300    537   -178   -115       C
ATOM    754  CG  LEU A  49      -0.453  61.827   9.951  1.00 24.69           C
ANISOU  754  CG  LEU A  49     3503   2815   3063    564   -244    -55       C
ATOM    755  CD1 LEU A  49      -0.118  60.399  10.345  1.00 24.79           C
ANISOU  755  CD1 LEU A  49     3590   2734   3095    671   -258    -34       C
ATOM    756  CD2 LEU A  49       0.557  62.823  10.569  1.00 27.37           C
ANISOU  756  CD2 LEU A  49     3714   3270   3414    576   -280    -45       C
ATOM    757  H   LEU A  49      -0.916  62.157   6.048  1.00 28.23           H
ATOM    758  HA  LEU A  49      -1.376  60.287   7.737  1.00 27.07           H
ATOM    759  HB2 LEU A  49       0.392  61.710   8.099  1.00 31.93           H
ATOM    760  HB3 LEU A  49      -0.588  62.951   8.254  1.00 31.93           H
ATOM    761  HG  LEU A  49      -1.337  62.011  10.305  1.00 29.65           H
ATOM    762 HD11 LEU A  49      -0.173  60.316  11.309  1.00 29.77           H
ATOM    763 HD12 LEU A  49      -0.753  59.799   9.924  1.00 29.77           H
ATOM    764 HD13 LEU A  49       0.781  60.192  10.046  1.00 29.77           H
ATOM    765 HD21 LEU A  49       0.563  62.710  11.532  1.00 32.86           H
ATOM    766 HD22 LEU A  49       1.439  62.642  10.209  1.00 32.86           H
ATOM    767 HD23 LEU A  49       0.287  63.727  10.343  1.00 32.86           H
ATOM    768  N   PHE A  50      -3.519  62.656   8.103  1.00 22.09           N
ANISOU  768  N   PHE A  50     3284   2440   2670    314   -194    -96       N
ATOM    769  CA  PHE A  50      -4.796  62.963   8.747  1.00 23.96           C
ANISOU  769  CA  PHE A  50     3537   2668   2900    238   -215    -60       C
ATOM    770  C   PHE A  50      -5.946  62.098   8.227  1.00 23.69           C
ANISOU  770  C   PHE A  50     3576   2564   2861    175   -216    -73       C
ATOM    771  O   PHE A  50      -6.921  61.828   8.956  1.00 23.55           O
ANISOU  771  O   PHE A  50     3580   2515   2851    121   -224    -39       O
ATOM    772  CB  PHE A  50      -5.134  64.430   8.530  1.00 22.67           C
ANISOU  772  CB  PHE A  50     3307   2581   2725    190   -214    -55       C
ATOM    773  CG  PHE A  50      -4.617  65.348   9.603  1.00 22.19           C
ANISOU  773  CG  PHE A  50     3196   2568   2666    203   -223    -29       C
ATOM    774  CD1 PHE A  50      -3.567  64.972  10.429  1.00 24.38           C
ANISOU  774  CD1 PHE A  50     3460   2852   2949    263   -243    -20       C
ATOM    775  CD2 PHE A  50      -5.181  66.616   9.756  1.00 21.90           C
ANISOU  775  CD2 PHE A  50     3129   2569   2623    158   -218    -18       C
ATOM    776  CE1 PHE A  50      -3.103  65.842  11.445  1.00 24.41           C
ANISOU  776  CE1 PHE A  50     3424   2907   2942    259   -267     -5       C
ATOM    777  CE2 PHE A  50      -4.745  67.480  10.778  1.00 21.87           C
ANISOU  777  CE2 PHE A  50     3101   2597   2612    158   -225     -6       C
ATOM    778  CZ  PHE A  50      -3.724  67.082  11.631  1.00 20.53           C
ANISOU  778  CZ  PHE A  50     2922   2441   2438    199   -254     -3       C
ATOM    779  H   PHE A  50      -3.214  63.275   7.589  1.00 26.53           H
ATOM    780  HA  PHE A  50      -4.702  62.788   9.696  1.00 28.78           H
ATOM    781  HB2 PHE A  50      -4.747  64.715   7.688  1.00 27.22           H
ATOM    782  HB3 PHE A  50      -6.098  64.524   8.501  1.00 27.22           H
ATOM    783  HD1 PHE A  50      -3.164  64.141  10.315  1.00 29.27           H
ATOM    784  HD2 PHE A  50      -5.853  66.894   9.177  1.00 26.30           H
ATOM    785  HE1 PHE A  50      -2.389  65.591  11.986  1.00 29.31           H
ATOM    786  HE2 PHE A  50      -5.139  68.316  10.881  1.00 26.26           H
ATOM    787  HZ  PHE A  50      -3.454  67.638  12.325  1.00 24.66           H
ATOM    788  N   VAL A  51      -5.871  61.669   6.975  1.00 23.95           N
ANISOU  788  N   VAL A  51     3648   2575   2877    169   -205   -125       N
ATOM    789  CA  VAL A  51      -6.885  60.744   6.473  1.00 21.57           C
ANISOU  789  CA  VAL A  51     3425   2202   2567     95   -217   -149       C
ATOM    790  C   VAL A  51      -6.821  59.438   7.251  1.00 23.75           C
ANISOU  790  C   VAL A  51     3792   2365   2867    117   -209   -134       C
ATOM    791  O   VAL A  51      -7.846  58.881   7.671  1.00 25.68           O
ANISOU  791  O   VAL A  51     4078   2555   3123     34   -218   -113       O
ATOM    792  CB  VAL A  51      -6.698  60.488   4.973  1.00 23.90           C
ANISOU  792  CB  VAL A  51     3771   2490   2819     86   -207   -218       C
ATOM    793  CG1 VAL A  51      -7.810  59.545   4.464  1.00 27.98           C
ANISOU  793  CG1 VAL A  51     4374   2935   3322    -13   -236   -252       C
ATOM    794  CG2 VAL A  51      -6.673  61.788   4.202  1.00 22.91           C
ANISOU  794  CG2 VAL A  51     3578   2469   2659     72   -212   -218       C
ATOM    795  H   VAL A  51      -5.262  61.890   6.409  1.00 28.76           H
ATOM    796  HA  VAL A  51      -7.756  61.150   6.604  1.00 25.90           H
ATOM    797  HB  VAL A  51      -5.843  60.055   4.822  1.00 28.69           H
ATOM    798 HG11 VAL A  51      -7.759  59.489   3.497  1.00 33.59           H
ATOM    799 HG12 VAL A  51      -7.682  58.666   4.853  1.00 33.59           H
ATOM    800 HG13 VAL A  51      -8.672  59.902   4.729  1.00 33.59           H
ATOM    801 HG21 VAL A  51      -6.693  61.592   3.252  1.00 27.51           H
ATOM    802 HG22 VAL A  51      -7.449  62.315   4.448  1.00 27.51           H
ATOM    803 HG23 VAL A  51      -5.861  62.270   4.424  1.00 27.51           H
ATOM    804  N   HIS A  52      -5.605  58.923   7.444  1.00 23.22           N
ANISOU  804  N   HIS A  52     3753   2259   2810    229   -188   -140       N
ATOM    805  CA  HIS A  52      -5.457  57.669   8.173  1.00 24.14           C
ANISOU  805  CA  HIS A  52     3973   2253   2947    272   -183   -115       C
ATOM    806  C   HIS A  52      -5.832  57.831   9.641  1.00 28.95           C
ANISOU  806  C   HIS A  52     4570   2868   3562    256   -203    -33       C
ATOM    807  O   HIS A  52      -6.518  56.972  10.213  1.00 25.34           O
ANISOU  807  O   HIS A  52     4207   2314   3109    205   -197     -0       O
ATOM    808  CB  HIS A  52      -4.030  57.159   7.991  1.00 29.81           C
ANISOU  808  CB  HIS A  52     4706   2941   3681    422   -160   -136       C
ATOM    809  CG  HIS A  52      -3.714  56.827   6.561  1.00 34.61           C
ANISOU  809  CG  HIS A  52     5355   3523   4271    438   -117   -224       C
ATOM    810  ND1 HIS A  52      -2.685  57.415   5.859  1.00 41.88           N
ANISOU  810  ND1 HIS A  52     6193   4532   5188    513    -82   -262       N
ATOM    811  CD2 HIS A  52      -4.313  55.966   5.698  1.00 42.35           C
ANISOU  811  CD2 HIS A  52     6461   4402   5229    378    -99   -285       C
ATOM    812  CE1 HIS A  52      -2.666  56.932   4.626  1.00 37.75           C
ANISOU  812  CE1 HIS A  52     5749   3961   4631    507    -36   -341       C
ATOM    813  NE2 HIS A  52      -3.647  56.057   4.501  1.00 42.11           N
ANISOU  813  NE2 HIS A  52     6433   4399   5169    425    -53   -361       N
ATOM    814  H   HIS A  52      -4.869  59.273   7.169  1.00 27.88           H
ATOM    815  HA  HIS A  52      -6.058  56.999   7.812  1.00 28.99           H
ATOM    816  HB2 HIS A  52      -3.409  57.844   8.285  1.00 35.80           H
ATOM    817  HB3 HIS A  52      -3.911  56.355   8.520  1.00 35.80           H
ATOM    818  HD1 HIS A  52      -2.141  58.003   6.171  1.00 50.28           H
ATOM    819  HD2 HIS A  52      -5.040  55.416   5.884  1.00 50.84           H
ATOM    820  HE1 HIS A  52      -2.062  57.169   3.960  1.00 45.31           H
ATOM    821  N   VAL A  53      -5.395  58.920  10.263  1.00 23.47           N
ANISOU  821  N   VAL A  53     3774   2282   2862    288   -220     -2       N
ATOM    822  CA  VAL A  53      -5.755  59.161  11.652  1.00 24.33           C
ANISOU  822  CA  VAL A  53     3883   2404   2956    269   -233     67       C
ATOM    823  C   VAL A  53      -7.267  59.236  11.791  1.00 24.79           C
ANISOU  823  C   VAL A  53     3954   2453   3014    139   -212     80       C
ATOM    824  O   VAL A  53      -7.857  58.610  12.674  1.00 26.08           O
ANISOU  824  O   VAL A  53     4188   2553   3168     98   -196    130       O
ATOM    825  CB  VAL A  53      -5.071  60.434  12.171  1.00 25.23           C
ANISOU  825  CB  VAL A  53     3893   2638   3057    306   -256     78       C
ATOM    826  CG1 VAL A  53      -5.635  60.788  13.566  1.00 25.80           C
ANISOU  826  CG1 VAL A  53     3983   2727   3095    268   -261    136       C
ATOM    827  CG2 VAL A  53      -3.542  60.213  12.261  1.00 24.61           C
ANISOU  827  CG2 VAL A  53     3785   2577   2989    432   -285     75       C
ATOM    828  H   VAL A  53      -4.897  59.525   9.909  1.00 28.19           H
ATOM    829  HA  VAL A  53      -5.441  58.418  12.190  1.00 29.21           H
ATOM    830  HB  VAL A  53      -5.242  61.169  11.562  1.00 30.30           H
ATOM    831 HG11 VAL A  53      -5.027  61.401  14.007  1.00 30.98           H
ATOM    832 HG12 VAL A  53      -6.505  61.204  13.459  1.00 30.98           H
ATOM    833 HG13 VAL A  53      -5.720  59.974  14.088  1.00 30.98           H
ATOM    834 HG21 VAL A  53      -3.113  61.057  12.471  1.00 29.55           H
ATOM    835 HG22 VAL A  53      -3.357  59.565  12.958  1.00 29.55           H
ATOM    836 HG23 VAL A  53      -3.220  59.882  11.408  1.00 29.55           H
ATOM    837  N   ALA A  54      -7.912  60.013  10.919  1.00 21.48           N
ANISOU  837  N   ALA A  54     3458   2101   2601     74   -211     42       N
ATOM    838  CA  ALA A  54      -9.363  60.189  10.997  1.00 25.95           C
ANISOU  838  CA  ALA A  54     3997   2684   3181    -39   -197     55       C
ATOM    839  C   ALA A  54     -10.108  58.881  10.764  1.00 26.00           C
ANISOU  839  C   ALA A  54     4092   2586   3203   -123   -187     48       C
ATOM    840  O   ALA A  54     -11.080  58.585  11.475  1.00 24.51           O
ANISOU  840  O   ALA A  54     3911   2376   3026   -208   -158     87       O
ATOM    841  CB  ALA A  54      -9.813  61.264   9.997  1.00 25.43           C
ANISOU  841  CB  ALA A  54     3832   2710   3119    -69   -214     21       C
ATOM    842  H   ALA A  54      -7.537  60.446  10.278  1.00 25.79           H
ATOM    843  HA  ALA A  54      -9.589  60.493  11.889  1.00 31.16           H
ATOM    844  HB1 ALA A  54     -10.782  61.316  10.005  1.00 30.53           H
ATOM    845  HB2 ALA A  54      -9.434  62.118  10.260  1.00 30.53           H
ATOM    846  HB3 ALA A  54      -9.502  61.022   9.111  1.00 30.53           H
ATOM    847  N   ARG A  55      -9.648  58.056   9.816  1.00 26.69           N
ANISOU  847  N   ARG A  55     4254   2598   3288   -107   -199     -4       N
ATOM    848  CA  ARG A  55     -10.325  56.781   9.595  1.00 27.02           C
ANISOU  848  CA  ARG A  55     4403   2520   3342   -200   -190    -20       C
ATOM    849  C   ARG A  55     -10.237  55.887  10.831  1.00 29.36           C
ANISOU  849  C   ARG A  55     4807   2707   3642   -189   -156     47       C
ATOM    850  O   ARG A  55     -11.201  55.196  11.189  1.00 27.54           O
ANISOU  850  O   ARG A  55     4631   2408   3426   -308   -130     70       O
ATOM    851  CB  ARG A  55      -9.736  56.068   8.372  1.00 29.00           C
ANISOU  851  CB  ARG A  55     4742   2697   3579   -170   -200    -98       C
ATOM    852  CG  ARG A  55     -10.186  56.720   7.056  1.00 27.05           C
ANISOU  852  CG  ARG A  55     4425   2541   3311   -229   -237   -162       C
ATOM    853  CD  ARG A  55      -9.705  55.862   5.862  1.00 41.75           C
ANISOU  853  CD  ARG A  55     6409   4315   5142   -217   -235   -249       C
ATOM    854  NE  ARG A  55     -10.405  56.235   4.637  1.00 73.87           N
ANISOU  854  NE  ARG A  55    10445   8451   9170   -311   -283   -308       N
ATOM    855  CZ  ARG A  55     -11.554  55.706   4.229  1.00 83.49           C
ANISOU  855  CZ  ARG A  55    11692   9643  10388   -463   -324   -339       C
ATOM    856  NH1 ARG A  55     -12.161  54.748   4.922  1.00 62.34           N
ANISOU  856  NH1 ARG A  55     9078   6858   7750   -552   -308   -320       N
ATOM    857  NH2 ARG A  55     -12.109  56.150   3.095  1.00 47.91           N
ANISOU  857  NH2 ARG A  55     7148   5221   5834   -533   -386   -387       N
ATOM    858  H   ARG A  55      -8.972  58.208   9.307  1.00 32.05           H
ATOM    859  HA  ARG A  55     -11.261  56.955   9.413  1.00 32.44           H
ATOM    860  HB2 ARG A  55      -8.768  56.107   8.415  1.00 34.82           H
ATOM    861  HB3 ARG A  55     -10.031  55.143   8.369  1.00 34.82           H
ATOM    862  HG2 ARG A  55     -11.154  56.776   7.031  1.00 32.48           H
ATOM    863  HG3 ARG A  55      -9.800  57.606   6.980  1.00 32.48           H
ATOM    864  HD2 ARG A  55      -8.754  56.000   5.728  1.00 50.12           H
ATOM    865  HD3 ARG A  55      -9.882  54.926   6.045  1.00 50.12           H
ATOM    866  HE  ARG A  55     -10.047  56.841   4.143  1.00 88.66           H
ATOM    867 HH11 ARG A  55     -11.810  54.457   5.651  1.00 74.82           H
ATOM    868 HH12 ARG A  55     -12.904  54.419   4.641  1.00 74.82           H
ATOM    869 HH21 ARG A  55     -11.722  56.769   2.641  1.00 57.51           H
ATOM    870 HH22 ARG A  55     -12.852  55.815   2.821  1.00 57.51           H
ATOM    871  N   SER A  56      -9.071  55.859  11.470  1.00 26.40           N
ANISOU  871  N   SER A  56     4466   2314   3249    -50   -159     82       N
ATOM    872  CA  SER A  56      -8.884  55.047  12.661  1.00 27.27           C
ANISOU  872  CA  SER A  56     4692   2322   3346    -18   -140    158       C
ATOM    873  C   SER A  56      -9.733  55.544  13.823  1.00 27.39           C
ANISOU  873  C   SER A  56     4672   2395   3341    -97   -111    226       C
ATOM    874  O   SER A  56     -10.298  54.733  14.568  1.00 28.43           O
ANISOU  874  O   SER A  56     4908   2429   3462   -164    -71    282       O
ATOM    875  CB  SER A  56      -7.406  55.053  13.052  1.00 28.85           C
ANISOU  875  CB  SER A  56     4906   2524   3531    160   -171    181       C
ATOM    876  OG  SER A  56      -6.624  54.288  12.153  1.00 29.66           O
ANISOU  876  OG  SER A  56     5073   2540   3656    247   -174    128       O
ATOM    877  H   SER A  56      -8.374  56.302  11.233  1.00 31.69           H
ATOM    878  HA  SER A  56      -9.156  54.137  12.462  1.00 32.74           H
ATOM    879  HB2 SER A  56      -7.085  55.968  13.044  1.00 34.64           H
ATOM    880  HB3 SER A  56      -7.317  54.677  13.942  1.00 34.64           H
ATOM    881  HG  SER A  56      -6.595  54.666  11.403  1.00 35.61           H
ATOM    882  N   LEU A  57      -9.784  56.868  14.029  1.00 27.15           N
ANISOU  882  N   LEU A  57     4507   2511   3300    -84   -119    223       N
ATOM    883  CA  LEU A  57     -10.628  57.439  15.081  1.00 26.63           C
ANISOU  883  CA  LEU A  57     4402   2504   3211   -151    -75    274       C
ATOM    884  C   LEU A  57     -12.106  57.159  14.830  1.00 27.90           C
ANISOU  884  C   LEU A  57     4532   2657   3412   -308    -26    268       C
ATOM    885  O   LEU A  57     -12.859  56.833  15.754  1.00 27.35           O
ANISOU  885  O   LEU A  57     4501   2560   3329   -386     37    323       O
ATOM    886  CB  LEU A  57     -10.382  58.945  15.172  1.00 28.07           C
ANISOU  886  CB  LEU A  57     4457   2828   3381   -102    -91    255       C
ATOM    887  CG  LEU A  57      -9.012  59.406  15.676  1.00 25.14           C
ANISOU  887  CG  LEU A  57     4092   2493   2968     25   -139    266       C
ATOM    888  CD1 LEU A  57      -8.872  60.920  15.401  1.00 27.29           C
ANISOU  888  CD1 LEU A  57     4238   2889   3243     41   -151    226       C
ATOM    889  CD2 LEU A  57      -8.839  59.128  17.146  1.00 27.73           C
ANISOU  889  CD2 LEU A  57     4514   2794   3228     48   -129    339       C
ATOM    890  H   LEU A  57      -9.342  57.451  13.577  1.00 32.60           H
ATOM    891  HA  LEU A  57     -10.389  57.032  15.928  1.00 31.97           H
ATOM    892  HB2 LEU A  57     -10.496  59.319  14.285  1.00 33.70           H
ATOM    893  HB3 LEU A  57     -11.044  59.317  15.777  1.00 33.70           H
ATOM    894  HG  LEU A  57      -8.316  58.917  15.210  1.00 30.19           H
ATOM    895 HD11 LEU A  57      -8.028  61.230  15.764  1.00 32.77           H
ATOM    896 HD12 LEU A  57      -8.896  61.070  14.443  1.00 32.77           H
ATOM    897 HD13 LEU A  57      -9.608  61.387  15.828  1.00 32.77           H
ATOM    898 HD21 LEU A  57      -7.945  59.392  17.414  1.00 33.30           H
ATOM    899 HD22 LEU A  57      -9.498  59.636  17.643  1.00 33.30           H
ATOM    900 HD23 LEU A  57      -8.965  58.179  17.304  1.00 33.30           H
ATOM    901  N   CYS A  58     -12.533  57.259  13.583  1.00 27.60           N
ANISOU  901  N   CYS A  58     4422   2647   3419   -361    -55    203       N
ATOM    902  CA  CYS A  58     -13.924  56.983  13.262  1.00 27.81           C
ANISOU  902  CA  CYS A  58     4395   2682   3490   -516    -29    192       C
ATOM    903  C   CYS A  58     -14.261  55.521  13.484  1.00 33.09           C
ANISOU  903  C   CYS A  58     5207   3199   4168   -615      4    212       C
ATOM    904  O   CYS A  58     -15.351  55.198  13.994  1.00 32.47           O
ANISOU  904  O   CYS A  58     5110   3114   4113   -750     63    245       O
ATOM    905  CB  CYS A  58     -14.200  57.411  11.822  1.00 28.77           C
ANISOU  905  CB  CYS A  58     4419   2872   3640   -543    -92    117       C
ATOM    906  SG  CYS A  58     -15.948  57.386  11.415  1.00 30.49           S
ANISOU  906  SG  CYS A  58     4508   3156   3920   -723    -89    104       S
ATOM    907  H   CYS A  58     -12.046  57.481  12.911  1.00 33.14           H
ATOM    908  HA  CYS A  58     -14.504  57.499  13.844  1.00 33.39           H
ATOM    909  HB2 CYS A  58     -13.874  58.315  11.693  1.00 34.54           H
ATOM    910  HB3 CYS A  58     -13.742  56.804  11.219  1.00 34.54           H
ATOM    911  HG  CYS A  58     -16.531  58.133  12.151  1.00 36.61           H
ATOM    912  N  AASN A  59     -13.346  54.617  13.098  0.55 30.63           N
ANISOU  912  N  AASN A  59     5040   2759   3841   -552    -25    192       N
ATOM    913  CA AASN A  59     -13.530  53.196  13.377  0.55 33.50           C
ANISOU  913  CA AASN A  59     5578   2943   4207   -628     11    218       C
ATOM    914  C  AASN A  59     -13.660  52.950  14.875  0.55 34.21           C
ANISOU  914  C  AASN A  59     5745   2990   4262   -634     79    322       C
ATOM    915  O  AASN A  59     -14.349  52.010  15.295  0.55 34.95           O
ANISOU  915  O  AASN A  59     5945   2971   4365   -762    137    362       O
ATOM    916  CB AASN A  59     -12.358  52.376  12.812  0.55 35.00           C
ANISOU  916  CB AASN A  59     5916   2997   4384   -510    -23    183       C
ATOM    917  CG AASN A  59     -12.465  52.128  11.317  0.55 35.59           C
ANISOU  917  CG AASN A  59     5988   3054   4480   -558    -64     75       C
ATOM    918  OD1AASN A  59     -13.501  52.375  10.702  0.55 48.68           O
ANISOU  918  OD1AASN A  59     7553   4783   6162   -703    -80     32       O
ATOM    919  ND2AASN A  59     -11.387  51.627  10.725  0.55 43.27           N
ANISOU  919  ND2AASN A  59     7064   3937   5440   -433    -81     31       N
ATOM    920  H  AASN A  59     -12.619  54.804  12.678  0.55 36.78           H
ATOM    921  HA AASN A  59     -14.339  52.894  12.935  0.55 40.22           H
ATOM    922  HB2AASN A  59     -11.531  52.855  12.976  0.55 42.02           H
ATOM    923  HB3AASN A  59     -12.336  51.513  13.256  0.55 42.02           H
ATOM    924 HD21AASN A  59     -10.681  51.461  11.187  0.55 51.94           H
ATOM    925 HD22AASN A  59     -11.395  51.468   9.880  0.55 51.94           H
ATOM    926  N  BASN A  59     -13.342  54.622  13.116  0.45 30.66           N
ANISOU  926  N  BASN A  59     5044   2762   3843   -551    -24    193       N
ATOM    927  CA BASN A  59     -13.532  53.200  13.375  0.45 33.53           C
ANISOU  927  CA BASN A  59     5581   2947   4210   -628     11    217       C
ATOM    928  C  BASN A  59     -13.608  52.917  14.871  0.45 34.22           C
ANISOU  928  C  BASN A  59     5753   2985   4262   -628     77    322       C
ATOM    929  O  BASN A  59     -14.225  51.926  15.283  0.45 34.91           O
ANISOU  929  O  BASN A  59     5957   2949   4356   -748    133    362       O
ATOM    930  CB BASN A  59     -12.399  52.408  12.712  0.45 34.92           C
ANISOU  930  CB BASN A  59     5898   2994   4377   -516    -26    176       C
ATOM    931  CG BASN A  59     -12.555  50.918  12.884  0.45 36.57           C
ANISOU  931  CG BASN A  59     6313   2989   4592   -585     10    195       C
ATOM    932  OD1BASN A  59     -13.548  50.328  12.438  0.45 43.38           O
ANISOU  932  OD1BASN A  59     7203   3792   5486   -764     27    159       O
ATOM    933  ND2BASN A  59     -11.563  50.290  13.512  0.45 41.21           N
ANISOU  933  ND2BASN A  59     7050   3456   5153   -443     17    251       N
ATOM    934  H  BASN A  59     -12.605  54.812  12.717  0.45 36.81           H
ATOM    935  HA BASN A  59     -14.368  52.902  12.984  0.45 40.25           H
ATOM    936  HB2BASN A  59     -12.392  52.601  11.761  0.45 41.93           H
ATOM    937  HB3BASN A  59     -11.554  52.669  13.110  0.45 41.93           H
ATOM    938 HD21BASN A  59     -10.882  50.734  13.793  0.45 49.47           H
ATOM    939 HD22BASN A  59     -11.603  49.440  13.636  0.45 49.47           H
ATOM    940  N   ASP A  60     -12.973  53.760  15.688  1.00 29.86           N
ANISOU  940  N   ASP A  60     5160   2523   3663   -504     72    367       N
ATOM    941  CA  ASP A  60     -13.032  53.705  17.145  1.00 34.26           C
ANISOU  941  CA  ASP A  60     5793   3065   4159   -497    128    464       C
ATOM    942  C   ASP A  60     -14.288  54.352  17.721  1.00 36.21           C
ANISOU  942  C   ASP A  60     5927   3418   4412   -623    210    485       C
ATOM    943  O   ASP A  60     -14.477  54.317  18.939  1.00 37.16           O
ANISOU  943  O   ASP A  60     6117   3532   4471   -636    277    562       O
ATOM    944  CB  ASP A  60     -11.767  54.408  17.660  1.00 36.38           C
ANISOU  944  CB  ASP A  60     6055   3398   4369   -314     69    484       C
ATOM    945  CG  ASP A  60     -11.294  53.928  18.999  1.00 59.43           C
ANISOU  945  CG  ASP A  60     9129   6249   7204   -254     82    585       C
ATOM    946  OD1 ASP A  60     -11.170  52.718  19.170  1.00 46.61           O
ANISOU  946  OD1 ASP A  60     7674   4463   5573   -258     94    634       O
ATOM    947  OD2 ASP A  60     -10.976  54.792  19.868  1.00 62.43           O
ANISOU  947  OD2 ASP A  60     9472   6731   7515   -194     73    615       O
ATOM    948  H   ASP A  60     -12.444  54.375  15.404  1.00 35.85           H
ATOM    949  HA  ASP A  60     -13.045  52.788  17.461  1.00 41.13           H
ATOM    950  HB2 ASP A  60     -11.049  54.258  17.025  1.00 43.67           H
ATOM    951  HB3 ASP A  60     -11.950  55.357  17.737  1.00 43.67           H
ATOM    952  N   GLY A  61     -15.125  54.971  16.895  1.00 30.19           N
ANISOU  952  N   GLY A  61     4993   2762   3716   -703    207    421       N
ATOM    953  CA  GLY A  61     -16.401  55.472  17.344  1.00 32.68           C
ANISOU  953  CA  GLY A  61     5182   3175   4059   -819    292    438       C
ATOM    954  C   GLY A  61     -16.545  56.973  17.420  1.00 30.46           C
ANISOU  954  C   GLY A  61     4732   3062   3780   -746    292    413       C
ATOM    955  O   GLY A  61     -17.602  57.438  17.869  1.00 29.68           O
ANISOU  955  O   GLY A  61     4523   3049   3707   -820    377    428       O
ATOM    956  H   GLY A  61     -14.968  55.111  16.061  1.00 36.25           H
ATOM    957  HA2 GLY A  61     -17.085  55.146  16.739  1.00 39.23           H
ATOM    958  HA3 GLY A  61     -16.570  55.119  18.232  1.00 39.23           H
ATOM    959  N   PHE A  62     -15.545  57.740  16.974  1.00 26.87           N
ANISOU  959  N   PHE A  62     4251   2652   3304   -606    210    375       N
ATOM    960  CA  PHE A  62     -15.609  59.188  16.973  1.00 26.89           C
ANISOU  960  CA  PHE A  62     4118   2790   3310   -536    208    349       C
ATOM    961  C   PHE A  62     -16.172  59.716  15.664  1.00 27.50           C
ANISOU  961  C   PHE A  62     4040   2944   3463   -563    155    289       C
ATOM    962  O   PHE A  62     -15.858  59.212  14.578  1.00 26.84           O
ANISOU  962  O   PHE A  62     3977   2819   3401   -574     81    247       O
ATOM    963  CB  PHE A  62     -14.219  59.812  17.189  1.00 26.99           C
ANISOU  963  CB  PHE A  62     4182   2813   3260   -389    147    342       C
ATOM    964  CG  PHE A  62     -13.650  59.559  18.546  1.00 26.51           C
ANISOU  964  CG  PHE A  62     4254   2710   3108   -346    177    403       C
ATOM    965  CD1 PHE A  62     -12.945  58.386  18.819  1.00 28.77           C
ANISOU  965  CD1 PHE A  62     4696   2878   3358   -323    148    445       C
ATOM    966  CD2 PHE A  62     -13.825  60.481  19.560  1.00 25.35           C
ANISOU  966  CD2 PHE A  62     4092   2634   2904   -322    233    419       C
ATOM    967  CE1 PHE A  62     -12.417  58.155  20.101  1.00 31.30           C
ANISOU  967  CE1 PHE A  62     5148   3165   3581   -275    160    513       C
ATOM    968  CE2 PHE A  62     -13.308  60.239  20.824  1.00 28.47           C
ANISOU  968  CE2 PHE A  62     4627   2997   3194   -289    250    475       C
ATOM    969  CZ  PHE A  62     -12.613  59.083  21.084  1.00 31.11           C
ANISOU  969  CZ  PHE A  62     5107   3225   3488   -265    207    527       C
ATOM    970  H   PHE A  62     -14.806  57.430  16.661  1.00 32.26           H
ATOM    971  HA  PHE A  62     -16.196  59.455  17.698  1.00 32.29           H
ATOM    972  HB2 PHE A  62     -13.605  59.440  16.537  1.00 32.41           H
ATOM    973  HB3 PHE A  62     -14.286  60.772  17.071  1.00 32.41           H
ATOM    974  HD1 PHE A  62     -12.823  57.754  18.148  1.00 34.54           H
ATOM    975  HD2 PHE A  62     -14.291  61.268  19.394  1.00 30.43           H
ATOM    976  HE1 PHE A  62     -11.939  57.378  20.278  1.00 37.58           H
ATOM    977  HE2 PHE A  62     -13.434  60.864  21.501  1.00 34.19           H
ATOM    978  HZ  PHE A  62     -12.273  58.931  21.937  1.00 37.35           H
ATOM    979  N   VAL A  63     -16.940  60.794  15.777  1.00 26.18           N
ANISOU  979  N   VAL A  63     3731   2890   3328   -556    193    284       N
ATOM    980  CA  VAL A  63     -17.153  61.701  14.656  1.00 24.77           C
ANISOU  980  CA  VAL A  63     3418   2797   3196   -519    126    238       C
ATOM    981  C   VAL A  63     -15.894  62.553  14.527  1.00 24.41           C
ANISOU  981  C   VAL A  63     3418   2758   3100   -386     76    218       C
ATOM    982  O   VAL A  63     -15.366  63.048  15.530  1.00 26.03           O
ANISOU  982  O   VAL A  63     3675   2963   3252   -323    116    238       O
ATOM    983  CB  VAL A  63     -18.412  62.558  14.883  1.00 24.91           C
ANISOU  983  CB  VAL A  63     3269   2924   3272   -538    188    248       C
ATOM    984  CG1 VAL A  63     -18.513  63.659  13.827  1.00 25.43           C
ANISOU  984  CG1 VAL A  63     3217   3072   3373   -465    112    216       C
ATOM    985  CG2 VAL A  63     -19.652  61.701  14.842  1.00 25.04           C
ANISOU  985  CG2 VAL A  63     3207   2953   3354   -687    228    261       C
ATOM    986  H   VAL A  63     -17.351  61.024  16.497  1.00 31.44           H
ATOM    987  HA  VAL A  63     -17.289  61.208  13.832  1.00 29.74           H
ATOM    988  HB  VAL A  63     -18.347  62.972  15.758  1.00 29.91           H
ATOM    989 HG11 VAL A  63     -19.407  64.034  13.847  1.00 30.54           H
ATOM    990 HG12 VAL A  63     -17.861  64.348  14.026  1.00 30.54           H
ATOM    991 HG13 VAL A  63     -18.334  63.276  12.954  1.00 30.54           H
ATOM    992 HG21 VAL A  63     -20.424  62.252  15.048  1.00 30.07           H
ATOM    993 HG22 VAL A  63     -19.744  61.321  13.955  1.00 30.07           H
ATOM    994 HG23 VAL A  63     -19.567  60.992  15.499  1.00 30.07           H
ATOM    995  N   VAL A  64     -15.383  62.705  13.307  1.00 24.10           N
ANISOU  995  N   VAL A  64     3365   2725   3069   -354    -11    178       N
ATOM    996  CA  VAL A  64     -14.134  63.420  13.090  1.00 22.44           C
ANISOU  996  CA  VAL A  64     3191   2518   2817   -248    -52    158       C
ATOM    997  C   VAL A  64     -14.337  64.493  12.026  1.00 23.13           C
ANISOU  997  C   VAL A  64     3182   2677   2928   -215    -97    132       C
ATOM    998  O   VAL A  64     -14.804  64.206  10.923  1.00 24.46           O
ANISOU  998  O   VAL A  64     3311   2861   3120   -260   -149    111       O
ATOM    999  CB  VAL A  64     -12.999  62.466  12.666  1.00 24.27           C
ANISOU  999  CB  VAL A  64     3532   2670   3020   -224    -98    140       C
ATOM   1000  CG1 VAL A  64     -11.667  63.229  12.586  1.00 23.16           C
ANISOU 1000  CG1 VAL A  64     3405   2550   2844   -122   -128    123       C
ATOM   1001  CG2 VAL A  64     -12.836  61.282  13.607  1.00 26.58           C
ANISOU 1001  CG2 VAL A  64     3938   2872   3290   -250    -64    176       C
ATOM   1002  H   VAL A  64     -15.747  62.402  12.589  1.00 28.94           H
ATOM   1003  HA  VAL A  64     -13.887  63.863  13.917  1.00 26.95           H
ATOM   1004  HB  VAL A  64     -13.239  62.114  11.795  1.00 29.15           H
ATOM   1005 HG11 VAL A  64     -10.949  62.595  12.427  1.00 27.81           H
ATOM   1006 HG12 VAL A  64     -11.712  63.867  11.857  1.00 27.81           H
ATOM   1007 HG13 VAL A  64     -11.518  63.694  13.424  1.00 27.81           H
ATOM   1008 HG21 VAL A  64     -12.073  60.755  13.323  1.00 31.92           H
ATOM   1009 HG22 VAL A  64     -12.693  61.612  14.508  1.00 31.92           H
ATOM   1010 HG23 VAL A  64     -13.641  60.742  13.577  1.00 31.92           H
ATOM   1011  N   LEU A  65     -13.944  65.719  12.339  1.00 22.23           N
ANISOU 1011  N   LEU A  65     3048   2599   2798   -141    -82    134       N
ATOM   1012  CA  LEU A  65     -14.004  66.823  11.391  1.00 22.35           C
ANISOU 1012  CA  LEU A  65     3002   2664   2827    -97   -119    121       C
ATOM   1013  C   LEU A  65     -12.591  67.266  11.057  1.00 22.83           C
ANISOU 1013  C   LEU A  65     3124   2706   2844    -42   -147    100       C
ATOM   1014  O   LEU A  65     -11.849  67.706  11.942  1.00 24.42           O
ANISOU 1014  O   LEU A  65     3366   2896   3017     -5   -120    101       O
ATOM   1015  CB  LEU A  65     -14.788  68.001  11.970  1.00 23.05           C
ANISOU 1015  CB  LEU A  65     3018   2797   2942    -57    -66    140       C
ATOM   1016  CG  LEU A  65     -14.825  69.275  11.119  1.00 21.14           C
ANISOU 1016  CG  LEU A  65     2734   2586   2712      5    -99    139       C
ATOM   1017  CD1 LEU A  65     -15.405  69.005   9.718  1.00 24.40           C
ANISOU 1017  CD1 LEU A  65     3088   3035   3146    -22   -180    141       C
ATOM   1018  CD2 LEU A  65     -15.642  70.390  11.822  1.00 24.65           C
ANISOU 1018  CD2 LEU A  65     3121   3053   3191     62    -31    156       C
ATOM   1019  H   LEU A  65     -13.632  65.940  13.109  1.00 26.69           H
ATOM   1020  HA  LEU A  65     -14.441  66.520  10.580  1.00 26.84           H
ATOM   1021  HB2 LEU A  65     -15.707  67.717  12.100  1.00 27.68           H
ATOM   1022  HB3 LEU A  65     -14.391  68.238  12.823  1.00 27.68           H
ATOM   1023  HG  LEU A  65     -13.912  69.583  11.010  1.00 25.39           H
ATOM   1024 HD11 LEU A  65     -15.447  69.840   9.227  1.00 29.29           H
ATOM   1025 HD12 LEU A  65     -14.830  68.376   9.254  1.00 29.29           H
ATOM   1026 HD13 LEU A  65     -16.296  68.631   9.812  1.00 29.29           H
ATOM   1027 HD21 LEU A  65     -15.607  71.195  11.283  1.00 29.59           H
ATOM   1028 HD22 LEU A  65     -16.561  70.095  11.918  1.00 29.59           H
ATOM   1029 HD23 LEU A  65     -15.257  70.560  12.696  1.00 29.59           H
ATOM   1030  N   ARG A  66     -12.224  67.165   9.789  1.00 23.00           N
ANISOU 1030  N   ARG A  66     3151   2731   2855    -42   -200     78       N
ATOM   1031  CA  ARG A  66     -10.967  67.706   9.280  1.00 23.59           C
ANISOU 1031  CA  ARG A  66     3262   2804   2896      2   -213     59       C
ATOM   1032  C   ARG A  66     -11.315  68.830   8.311  1.00 22.48           C
ANISOU 1032  C   ARG A  66     3086   2700   2754     20   -235     67       C
ATOM   1033  O   ARG A  66     -12.301  68.724   7.579  1.00 27.23           O
ANISOU 1033  O   ARG A  66     3648   3329   3370     -3   -272     76       O
ATOM   1034  CB  ARG A  66     -10.134  66.650   8.531  1.00 28.68           C
ANISOU 1034  CB  ARG A  66     3962   3418   3518     -4   -237     27       C
ATOM   1035  CG  ARG A  66      -9.979  65.356   9.147  1.00 38.49           C
ANISOU 1035  CG  ARG A  66     5255   4606   4765    -18   -229     24       C
ATOM   1036  CD  ARG A  66      -9.095  64.469   8.287  1.00 24.96           C
ANISOU 1036  CD  ARG A  66     3599   2854   3031     -0   -243    -15       C
ATOM   1037  NE  ARG A  66      -9.794  63.700   7.276  1.00 23.31           N
ANISOU 1037  NE  ARG A  66     3420   2622   2816    -58   -270    -44       N
ATOM   1038  CZ  ARG A  66      -9.598  63.842   5.980  1.00 27.44           C
ANISOU 1038  CZ  ARG A  66     3957   3164   3303    -60   -291    -80       C
ATOM   1039  NH1 ARG A  66      -8.765  64.769   5.501  1.00 25.86           N
ANISOU 1039  NH1 ARG A  66     3741   3008   3078    -12   -277    -83       N
ATOM   1040  NH2 ARG A  66     -10.291  63.077   5.145  1.00 28.52           N
ANISOU 1040  NH2 ARG A  66     4134   3278   3424   -126   -325   -112       N
ATOM   1041  H   ARG A  66     -12.698  66.778   9.184  1.00 27.61           H
ATOM   1042  HA  ARG A  66     -10.427  68.029  10.017  1.00 28.32           H
ATOM   1043  HB2 ARG A  66     -10.552  66.500   7.668  1.00 34.44           H
ATOM   1044  HB3 ARG A  66      -9.241  67.010   8.409  1.00 34.44           H
ATOM   1045  HG2 ARG A  66      -9.564  65.457  10.018  1.00 46.21           H
ATOM   1046  HG3 ARG A  66     -10.847  64.933   9.240  1.00 46.21           H
ATOM   1047  HD2 ARG A  66      -8.448  65.029   7.830  1.00 29.97           H
ATOM   1048  HD3 ARG A  66      -8.637  63.838   8.865  1.00 29.97           H
ATOM   1049  HE  ARG A  66     -10.370  63.117   7.536  1.00 28.00           H
ATOM   1050 HH11 ARG A  66      -8.342  65.288   6.041  1.00 31.05           H
ATOM   1051 HH12 ARG A  66      -8.650  64.846   4.652  1.00 31.05           H
ATOM   1052 HH21 ARG A  66     -10.853  62.503   5.453  1.00 34.24           H
ATOM   1053 HH22 ARG A  66     -10.178  63.155   4.296  1.00 34.24           H
ATOM   1054  N   PHE A  67     -10.575  69.940   8.347  1.00 23.04           N
ANISOU 1054  N   PHE A  67     3173   2772   2810     57   -216     69       N
ATOM   1055  CA  PHE A  67     -10.925  71.062   7.480  1.00 19.99           C
ANISOU 1055  CA  PHE A  67     2775   2402   2419     79   -231     90       C
ATOM   1056  C   PHE A  67      -9.668  71.871   7.191  1.00 21.21           C
ANISOU 1056  C   PHE A  67     2976   2541   2541     89   -209     80       C
ATOM   1057  O   PHE A  67      -8.659  71.795   7.914  1.00 21.71           O
ANISOU 1057  O   PHE A  67     3055   2594   2600     83   -184     57       O
ATOM   1058  CB  PHE A  67     -12.005  71.971   8.145  1.00 21.45           C
ANISOU 1058  CB  PHE A  67     2914   2591   2645    115   -207    121       C
ATOM   1059  CG  PHE A  67     -11.482  72.644   9.391  1.00 23.14           C
ANISOU 1059  CG  PHE A  67     3161   2774   2859    133   -147    109       C
ATOM   1060  CD1 PHE A  67     -11.493  71.975  10.620  1.00 22.35           C
ANISOU 1060  CD1 PHE A  67     3064   2668   2759    116   -115     97       C
ATOM   1061  CD2 PHE A  67     -10.897  73.900   9.324  1.00 22.67           C
ANISOU 1061  CD2 PHE A  67     3145   2682   2785    156   -126    109       C
ATOM   1062  CE1 PHE A  67     -10.926  72.563  11.745  1.00 21.32           C
ANISOU 1062  CE1 PHE A  67     2980   2514   2606    125    -73     80       C
ATOM   1063  CE2 PHE A  67     -10.344  74.458  10.446  1.00 24.02           C
ANISOU 1063  CE2 PHE A  67     3359   2823   2946    154    -82     86       C
ATOM   1064  CZ  PHE A  67     -10.371  73.793  11.647  1.00 22.11           C
ANISOU 1064  CZ  PHE A  67     3118   2588   2695    140    -61     69       C
ATOM   1065  H   PHE A  67      -9.888  70.062   8.850  1.00 27.67           H
ATOM   1066  HA  PHE A  67     -11.275  70.726   6.640  1.00 24.01           H
ATOM   1067  HB2 PHE A  67     -12.272  72.660   7.517  1.00 25.76           H
ATOM   1068  HB3 PHE A  67     -12.771  71.430   8.390  1.00 25.76           H
ATOM   1069  HD1 PHE A  67     -11.881  71.133  10.685  1.00 26.84           H
ATOM   1070  HD2 PHE A  67     -10.881  74.362   8.517  1.00 27.22           H
ATOM   1071  HE1 PHE A  67     -10.929  72.115  12.560  1.00 25.60           H
ATOM   1072  HE2 PHE A  67      -9.946  75.297  10.393  1.00 28.85           H
ATOM   1073  HZ  PHE A  67     -10.002  74.192  12.401  1.00 26.55           H
ATOM   1074  N   ASP A  68      -9.744  72.621   6.102  1.00 23.05           N
ANISOU 1074  N   ASP A  68     3229   2779   2750     99   -225    102       N
ATOM   1075  CA  ASP A  68      -8.672  73.512   5.683  1.00 23.32           C
ANISOU 1075  CA  ASP A  68     3311   2795   2753     92   -194    102       C
ATOM   1076  C   ASP A  68      -8.840  74.857   6.372  1.00 22.19           C
ANISOU 1076  C   ASP A  68     3186   2612   2635    114   -161    122       C
ATOM   1077  O   ASP A  68      -9.894  75.482   6.264  1.00 21.73           O
ANISOU 1077  O   ASP A  68     3122   2540   2596    158   -173    160       O
ATOM   1078  CB  ASP A  68      -8.696  73.672   4.165  1.00 22.45           C
ANISOU 1078  CB  ASP A  68     3241   2700   2590     87   -218    122       C
ATOM   1079  CG  ASP A  68      -8.297  72.401   3.430  1.00 21.64           C
ANISOU 1079  CG  ASP A  68     3148   2625   2449     60   -233     84       C
ATOM   1080  OD1 ASP A  68      -7.356  71.699   3.944  1.00 23.76           O
ANISOU 1080  OD1 ASP A  68     3404   2892   2730     51   -201     43       O
ATOM   1081  OD2 ASP A  68      -8.847  72.174   2.295  1.00 23.77           O
ANISOU 1081  OD2 ASP A  68     3448   2916   2667     54   -279     95       O
ATOM   1082  H   ASP A  68     -10.423  72.632   5.575  1.00 27.68           H
ATOM   1083  HA  ASP A  68      -7.813  73.145   5.943  1.00 28.00           H
ATOM   1084  HB2 ASP A  68      -9.595  73.909   3.887  1.00 26.96           H
ATOM   1085  HB3 ASP A  68      -8.074  74.372   3.912  1.00 26.96           H
ATOM   1086  N   PHE A  69      -7.807  75.312   7.069  1.00 20.73           N
ANISOU 1086  N   PHE A  69     3021   2405   2449     86   -122     95       N
ATOM   1087  CA  PHE A  69      -7.831  76.682   7.545  1.00 22.43           C
ANISOU 1087  CA  PHE A  69     3284   2562   2675     92    -86    105       C
ATOM   1088  C   PHE A  69      -8.031  77.625   6.372  1.00 23.22           C
ANISOU 1088  C   PHE A  69     3441   2628   2756    106    -83    153       C
ATOM   1089  O   PHE A  69      -7.578  77.356   5.260  1.00 21.21           O
ANISOU 1089  O   PHE A  69     3199   2398   2461     81    -94    165       O
ATOM   1090  CB  PHE A  69      -6.533  77.010   8.283  1.00 22.56           C
ANISOU 1090  CB  PHE A  69     3317   2570   2686     32    -59     62       C
ATOM   1091  CG  PHE A  69      -6.446  76.375   9.689  1.00 21.52           C
ANISOU 1091  CG  PHE A  69     3156   2458   2560     31    -68     25       C
ATOM   1092  CD1 PHE A  69      -7.392  76.674  10.665  1.00 22.31           C
ANISOU 1092  CD1 PHE A  69     3277   2530   2671     66    -49     24       C
ATOM   1093  CD2 PHE A  69      -5.447  75.457   9.998  1.00 21.29           C
ANISOU 1093  CD2 PHE A  69     3086   2481   2524      4    -92     -4       C
ATOM   1094  CE1 PHE A  69      -7.325  76.129  11.917  1.00 23.71           C
ANISOU 1094  CE1 PHE A  69     3451   2725   2835     61    -52     -3       C
ATOM   1095  CE2 PHE A  69      -5.381  74.888  11.254  1.00 22.16           C
ANISOU 1095  CE2 PHE A  69     3188   2607   2626      8   -110    -23       C
ATOM   1096  CZ  PHE A  69      -6.312  75.243  12.224  1.00 23.71           C
ANISOU 1096  CZ  PHE A  69     3423   2772   2816     30    -89    -22       C
ATOM   1097  H   PHE A  69      -7.104  74.861   7.273  1.00 24.89           H
ATOM   1098  HA  PHE A  69      -8.562  76.807   8.170  1.00 26.93           H
ATOM   1099  HB2 PHE A  69      -5.785  76.680   7.761  1.00 27.10           H
ATOM   1100  HB3 PHE A  69      -6.467  77.972   8.387  1.00 27.10           H
ATOM   1101  HD1 PHE A  69      -8.086  77.257  10.460  1.00 26.79           H
ATOM   1102  HD2 PHE A  69      -4.818  75.226   9.353  1.00 25.57           H
ATOM   1103  HE1 PHE A  69      -7.958  76.355  12.559  1.00 28.48           H
ATOM   1104  HE2 PHE A  69      -4.716  74.269  11.451  1.00 26.62           H
ATOM   1105  HZ  PHE A  69      -6.252  74.883  13.079  1.00 28.48           H
ATOM   1106  N   ARG A  70      -8.647  78.777   6.628  1.00 21.78           N
ANISOU 1106  N   ARG A  70     3306   2377   2593    149    -62    181       N
ATOM   1107  CA  ARG A  70      -8.677  79.804   5.597  1.00 21.28           C
ANISOU 1107  CA  ARG A  70     3323   2258   2504    163    -55    236       C
ATOM   1108  C   ARG A  70      -7.259  80.112   5.133  1.00 23.77           C
ANISOU 1108  C   ARG A  70     3690   2560   2782     69    -15    221       C
ATOM   1109  O   ARG A  70      -6.336  80.248   5.952  1.00 23.98           O
ANISOU 1109  O   ARG A  70     3712   2578   2823      3     19    169       O
ATOM   1110  CB  ARG A  70      -9.332  81.086   6.095  1.00 24.90           C
ANISOU 1110  CB  ARG A  70     3846   2618   2996    226    -22    261       C
ATOM   1111  CG  ARG A  70     -10.832  80.915   6.363  1.00 26.13           C
ANISOU 1111  CG  ARG A  70     3934   2797   3198    336    -50    288       C
ATOM   1112  CD  ARG A  70     -11.398  82.183   7.001  1.00 25.69           C
ANISOU 1112  CD  ARG A  70     3944   2635   3182    415      3    300       C
ATOM   1113  NE  ARG A  70     -10.819  82.435   8.307  1.00 24.32           N
ANISOU 1113  NE  ARG A  70     3809   2416   3014    365     68    226       N
ATOM   1114  CZ  ARG A  70     -10.000  83.435   8.611  1.00 24.40           C
ANISOU 1114  CZ  ARG A  70     3938   2325   3009    311    119    199       C
ATOM   1115  NH1 ARG A  70      -9.765  84.439   7.762  1.00 26.55           N
ANISOU 1115  NH1 ARG A  70     4316   2505   3268    312    131    249       N
ATOM   1116  NH2 ARG A  70      -9.395  83.423   9.797  1.00 26.56           N
ANISOU 1116  NH2 ARG A  70     4232   2587   3271    244    153    122       N
ATOM   1117  H   ARG A  70      -9.041  78.980   7.365  1.00 26.16           H
ATOM   1118  HA  ARG A  70      -9.207  79.477   4.853  1.00 25.55           H
ATOM   1119  HB2 ARG A  70      -8.906  81.357   6.923  1.00 29.90           H
ATOM   1120  HB3 ARG A  70      -9.222  81.778   5.424  1.00 29.90           H
ATOM   1121  HG2 ARG A  70     -11.297  80.753   5.527  1.00 31.38           H
ATOM   1122  HG3 ARG A  70     -10.972  80.172   6.971  1.00 31.38           H
ATOM   1123  HD2 ARG A  70     -11.202  82.943   6.430  1.00 30.84           H
ATOM   1124  HD3 ARG A  70     -12.357  82.087   7.107  1.00 30.84           H
ATOM   1125  HE  ARG A  70     -11.024  81.890   8.940  1.00 29.20           H
ATOM   1126 HH11 ARG A  70     -10.149  84.450   6.992  1.00 31.88           H
ATOM   1127 HH12 ARG A  70      -9.229  85.074   7.984  1.00 31.88           H
ATOM   1128 HH21 ARG A  70      -9.538  82.778  10.347  1.00 31.89           H
ATOM   1129 HH22 ARG A  70      -8.860  84.062  10.013  1.00 31.89           H
ATOM   1130  N   GLY A  71      -7.097  80.217   3.807  1.00 24.33           N
ANISOU 1130  N   GLY A  71     3805   2638   2799     58    -20    267       N
ATOM   1131  CA  GLY A  71      -5.798  80.407   3.197  1.00 24.94           C
ANISOU 1131  CA  GLY A  71     3919   2719   2837    -35     33    258       C
ATOM   1132  C   GLY A  71      -5.084  79.122   2.841  1.00 22.66           C
ANISOU 1132  C   GLY A  71     3554   2529   2527    -69     30    213       C
ATOM   1133  O   GLY A  71      -3.993  79.167   2.262  1.00 23.68           O
ANISOU 1133  O   GLY A  71     3692   2679   2627   -139     86    203       O
ATOM   1134  H   GLY A  71      -7.742  80.180   3.239  1.00 29.21           H
ATOM   1135  HA2 GLY A  71      -5.907  80.923   2.383  1.00 29.94           H
ATOM   1136  HA3 GLY A  71      -5.233  80.901   3.811  1.00 29.94           H
ATOM   1137  N   SER A  72      -5.635  77.981   3.223  1.00 20.60           N
ANISOU 1137  N   SER A  72     3218   2324   2287    -24    -22    185       N
ATOM   1138  CA  SER A  72      -5.016  76.694   2.974  1.00 22.59           C
ANISOU 1138  CA  SER A  72     3410   2648   2525    -40    -24    139       C
ATOM   1139  C   SER A  72      -5.990  75.816   2.199  1.00 24.69           C
ANISOU 1139  C   SER A  72     3681   2946   2755      4    -84    152       C
ATOM   1140  O   SER A  72      -7.208  76.042   2.188  1.00 21.71           O
ANISOU 1140  O   SER A  72     3309   2555   2384     50   -139    190       O
ATOM   1141  CB  SER A  72      -4.625  75.989   4.284  1.00 22.38           C
ANISOU 1141  CB  SER A  72     3302   2645   2555    -40    -33     85       C
ATOM   1142  OG  SER A  72      -3.619  76.729   4.949  1.00 25.57           O
ANISOU 1142  OG  SER A  72     3695   3036   2983    -96      8     63       O
ATOM   1143  H   SER A  72      -6.385  77.927   3.639  1.00 24.74           H
ATOM   1144  HA  SER A  72      -4.210  76.819   2.449  1.00 27.12           H
ATOM   1145  HB2 SER A  72      -5.406  75.924   4.857  1.00 26.87           H
ATOM   1146  HB3 SER A  72      -4.288  75.102   4.081  1.00 26.87           H
ATOM   1147  HG  SER A  72      -3.475  76.400   5.709  1.00 30.70           H
ATOM   1148  N   GLY A  73      -5.433  74.825   1.522  1.00 24.02           N
ANISOU 1148  N   GLY A  73     3590   2906   2631    -12    -72    116       N
ATOM   1149  CA  GLY A  73      -6.272  73.862   0.834  1.00 22.51           C
ANISOU 1149  CA  GLY A  73     3411   2742   2400     10   -133    110       C
ATOM   1150  C   GLY A  73      -7.336  74.527  -0.021  1.00 23.26           C
ANISOU 1150  C   GLY A  73     3564   2830   2442     30   -191    173       C
ATOM   1151  O   GLY A  73      -7.060  75.439  -0.825  1.00 22.57           O
ANISOU 1151  O   GLY A  73     3555   2726   2295     20   -165    219       O
ATOM   1152  H   GLY A  73      -4.587  74.689   1.448  1.00 28.84           H
ATOM   1153  HA2 GLY A  73      -5.721  73.309   0.258  1.00 27.03           H
ATOM   1154  HA3 GLY A  73      -6.714  73.297   1.486  1.00 27.03           H
ATOM   1155  N   ASP A  74      -8.572  74.030   0.109  1.00 21.74           N
ANISOU 1155  N   ASP A  74     3333   2657   2271     58   -275    181       N
ATOM   1156  CA  ASP A  74      -9.685  74.470  -0.712  1.00 22.99           C
ANISOU 1156  CA  ASP A  74     3519   2831   2385     87   -358    239       C
ATOM   1157  C   ASP A  74     -10.572  75.469  -0.008  1.00 21.04           C
ANISOU 1157  C   ASP A  74     3229   2556   2210    148   -381    296       C
ATOM   1158  O   ASP A  74     -11.575  75.893  -0.587  1.00 24.39           O
ANISOU 1158  O   ASP A  74     3654   2998   2615    194   -459    354       O
ATOM   1159  CB  ASP A  74     -10.502  73.260  -1.149  1.00 27.15           C
ANISOU 1159  CB  ASP A  74     4017   3410   2890     67   -444    207       C
ATOM   1160  CG  ASP A  74      -9.669  72.312  -2.015  1.00 30.74           C
ANISOU 1160  CG  ASP A  74     4545   3878   3257     17   -416    145       C
ATOM   1161  OD1 ASP A  74      -8.884  72.850  -2.821  1.00 29.60           O
ANISOU 1161  OD1 ASP A  74     4486   3728   3031      9   -365    161       O
ATOM   1162  OD2 ASP A  74      -9.735  71.104  -1.782  1.00 33.36           O
ANISOU 1162  OD2 ASP A  74     4852   4215   3608    -10   -428     83       O
ATOM   1163  H   ASP A  74      -8.786  73.424   0.681  1.00 26.11           H
ATOM   1164  HA  ASP A  74      -9.335  74.904  -1.505  1.00 27.61           H
ATOM   1165  HB2 ASP A  74     -10.803  72.774  -0.365  1.00 32.60           H
ATOM   1166  HB3 ASP A  74     -11.265  73.558  -1.668  1.00 32.60           H
ATOM   1167  N   SER A  75     -10.182  75.921   1.173  1.00 23.25           N
ANISOU 1167  N   SER A  75     3479   2791   2563    156   -315    282       N
ATOM   1168  CA  SER A  75     -10.935  77.002   1.794  1.00 22.35           C
ANISOU 1168  CA  SER A  75     3351   2634   2508    222   -314    329       C
ATOM   1169  C   SER A  75     -10.661  78.343   1.129  1.00 26.72           C
ANISOU 1169  C   SER A  75     4012   3123   3019    246   -292    393       C
ATOM   1170  O   SER A  75      -9.718  78.513   0.361  1.00 24.62           O
ANISOU 1170  O   SER A  75     3828   2844   2681    194   -256    398       O
ATOM   1171  CB  SER A  75     -10.607  77.071   3.280  1.00 22.09           C
ANISOU 1171  CB  SER A  75     3278   2568   2548    216   -248    285       C
ATOM   1172  OG  SER A  75     -11.139  75.884   3.905  1.00 22.57           O
ANISOU 1172  OG  SER A  75     3249   2680   2648    206   -273    246       O
ATOM   1173  H   SER A  75      -9.508  75.631   1.622  1.00 27.92           H
ATOM   1174  HA  SER A  75     -11.884  76.827   1.689  1.00 26.84           H
ATOM   1175  HB2 SER A  75      -9.645  77.102   3.401  1.00 26.53           H
ATOM   1176  HB3 SER A  75     -11.016  77.858   3.670  1.00 26.53           H
ATOM   1177  HG  SER A  75     -10.970  75.893   4.728  1.00 27.11           H
ATOM   1178  N   ASP A  76     -11.543  79.298   1.403  1.00 23.24           N
ANISOU 1178  N   ASP A  76     3572   2635   2622    332   -307    448       N
ATOM   1179  CA  ASP A  76     -11.369  80.634   0.871  1.00 26.20           C
ANISOU 1179  CA  ASP A  76     4068   2922   2964    366   -283    518       C
ATOM   1180  C   ASP A  76     -10.152  81.278   1.534  1.00 24.07           C
ANISOU 1180  C   ASP A  76     3868   2569   2708    296   -175    480       C
ATOM   1181  O   ASP A  76      -9.637  80.791   2.550  1.00 24.28           O
ANISOU 1181  O   ASP A  76     3834   2612   2779    247   -134    405       O
ATOM   1182  CB  ASP A  76     -12.607  81.487   1.149  1.00 25.82           C
ANISOU 1182  CB  ASP A  76     4001   2832   2978    496   -317    581       C
ATOM   1183  CG  ASP A  76     -13.810  81.128   0.303  1.00 37.28           C
ANISOU 1183  CG  ASP A  76     5385   4368   4412    569   -441    639       C
ATOM   1184  OD1 ASP A  76     -13.688  80.379  -0.680  1.00 30.20           O
ANISOU 1184  OD1 ASP A  76     4497   3547   3431    516   -507    640       O
ATOM   1185  OD2 ASP A  76     -14.896  81.709   0.588  1.00 34.58           O
ANISOU 1185  OD2 ASP A  76     4987   4012   4138    690   -473    688       O
ATOM   1186  H   ASP A  76     -12.245  79.195   1.890  1.00 27.90           H
ATOM   1187  HA  ASP A  76     -11.237  80.591  -0.089  1.00 31.46           H
ATOM   1188  HB2 ASP A  76     -12.859  81.377   2.079  1.00 31.00           H
ATOM   1189  HB3 ASP A  76     -12.391  82.416   0.971  1.00 31.00           H
ATOM   1190  N   GLY A  77      -9.717  82.401   0.967  1.00 27.03           N
ANISOU 1190  N   GLY A  77     4374   2853   3042    287   -135    536       N
ATOM   1191  CA  GLY A  77      -8.637  83.179   1.538  1.00 32.74           C
ANISOU 1191  CA  GLY A  77     5170   3488   3782    206    -38    505       C
ATOM   1192  C   GLY A  77      -7.292  82.859   0.898  1.00 32.70           C
ANISOU 1192  C   GLY A  77     5192   3519   3714     80     15    481       C
ATOM   1193  O   GLY A  77      -7.115  81.855   0.209  1.00 30.36           O
ANISOU 1193  O   GLY A  77     4849   3320   3368     59    -12    466       O
ATOM   1194  H   GLY A  77     -10.039  82.732   0.241  1.00 32.45           H
ATOM   1195  HA2 GLY A  77      -8.819  84.124   1.410  1.00 39.31           H
ATOM   1196  HA3 GLY A  77      -8.576  82.995   2.488  1.00 39.31           H
ATOM   1197  N   GLU A  78      -6.346  83.776   1.076  1.00 28.59           N
ANISOU 1197  N   GLU A  78     4753   2913   3197     -6     99    477       N
ATOM   1198  CA  GLU A  78      -4.993  83.628   0.559  1.00 28.68           C
ANISOU 1198  CA  GLU A  78     4773   2960   3165   -135    171    453       C
ATOM   1199  C   GLU A  78      -4.061  83.274   1.709  1.00 25.63           C
ANISOU 1199  C   GLU A  78     4282   2610   2844   -217    205    355       C
ATOM   1200  O   GLU A  78      -4.221  83.769   2.839  1.00 26.20           O
ANISOU 1200  O   GLU A  78     4354   2622   2976   -213    204    321       O
ATOM   1201  CB  GLU A  78      -4.516  84.909  -0.114  1.00 30.02           C
ANISOU 1201  CB  GLU A  78     5102   3014   3290   -199    246    522       C
ATOM   1202  CG  GLU A  78      -5.391  85.374  -1.300  1.00 38.21           C
ANISOU 1202  CG  GLU A  78     6268   4004   4245   -112    205    637       C
ATOM   1203  CD  GLU A  78      -5.373  84.412  -2.499  1.00 40.82           C
ANISOU 1203  CD  GLU A  78     6583   4453   4474   -109    173    655       C
ATOM   1204  OE1 GLU A  78      -4.825  83.283  -2.397  1.00 44.74           O
ANISOU 1204  OE1 GLU A  78     6960   5064   4975   -153    182    575       O
ATOM   1205  OE2 GLU A  78      -5.953  84.773  -3.538  1.00 83.01           O
ANISOU 1205  OE2 GLU A  78    12042   9771   9728    -55    134    750       O
ATOM   1206  H   GLU A  78      -6.469  84.511   1.504  1.00 34.33           H
ATOM   1207  HA  GLU A  78      -4.966  82.917  -0.101  1.00 34.44           H
ATOM   1208  HB2 GLU A  78      -4.513  85.621   0.545  1.00 36.04           H
ATOM   1209  HB3 GLU A  78      -3.618  84.765  -0.451  1.00 36.04           H
ATOM   1210  HG2 GLU A  78      -6.310  85.452  -0.998  1.00 45.87           H
ATOM   1211  HG3 GLU A  78      -5.068  86.235  -1.607  1.00 45.87           H
ATOM   1212  N   PHE A  79      -3.128  82.363   1.435  1.00 25.23           N
ANISOU 1212  N   PHE A  79     4142   2665   2779   -279    229    309       N
ATOM   1213  CA  PHE A  79      -2.237  81.904   2.489  1.00 24.48           C
ANISOU 1213  CA  PHE A  79     3930   2626   2745   -340    240    224       C
ATOM   1214  C   PHE A  79      -1.462  83.069   3.102  1.00 23.84           C
ANISOU 1214  C   PHE A  79     3893   2466   2698   -452    296    205       C
ATOM   1215  O   PHE A  79      -1.206  83.096   4.313  1.00 25.67           O
ANISOU 1215  O   PHE A  79     4073   2701   2981   -479    273    143       O
ATOM   1216  CB  PHE A  79      -1.268  80.851   1.942  1.00 27.36           C
ANISOU 1216  CB  PHE A  79     4196   3108   3092   -378    270    186       C
ATOM   1217  CG  PHE A  79      -0.346  80.305   2.995  1.00 27.03           C
ANISOU 1217  CG  PHE A  79     4020   3135   3115   -419    264    109       C
ATOM   1218  CD1 PHE A  79      -0.825  79.384   3.927  1.00 26.18           C
ANISOU 1218  CD1 PHE A  79     3839   3066   3041   -343    189     72       C
ATOM   1219  CD2 PHE A  79       0.972  80.723   3.086  1.00 29.69           C
ANISOU 1219  CD2 PHE A  79     4302   3501   3478   -537    329     79       C
ATOM   1220  CE1 PHE A  79      -0.005  78.890   4.921  1.00 34.03           C
ANISOU 1220  CE1 PHE A  79     4723   4122   4083   -369    168     13       C
ATOM   1221  CE2 PHE A  79       1.793  80.210   4.083  1.00 27.70           C
ANISOU 1221  CE2 PHE A  79     3915   3327   3285   -564    300     13       C
ATOM   1222  CZ  PHE A  79       1.313  79.313   4.991  1.00 31.06           C
ANISOU 1222  CZ  PHE A  79     4285   3785   3733   -475    216    -17       C
ATOM   1223  H   PHE A  79      -2.994  82.005   0.664  1.00 30.29           H
ATOM   1224  HA  PHE A  79      -2.769  81.491   3.187  1.00 29.40           H
ATOM   1225  HB2 PHE A  79      -1.779  80.111   1.578  1.00 32.85           H
ATOM   1226  HB3 PHE A  79      -0.724  81.254   1.247  1.00 32.85           H
ATOM   1227  HD1 PHE A  79      -1.709  79.099   3.877  1.00 31.43           H
ATOM   1228  HD2 PHE A  79       1.306  81.345   2.481  1.00 35.65           H
ATOM   1229  HE1 PHE A  79      -0.335  78.278   5.540  1.00 40.85           H
ATOM   1230  HE2 PHE A  79       2.681  80.483   4.132  1.00 33.26           H
ATOM   1231  HZ  PHE A  79       1.871  78.984   5.658  1.00 37.29           H
ATOM   1232  N   GLU A  80      -1.077  84.041   2.280  1.00 24.80           N
ANISOU 1232  N   GLU A  80     4125   2514   2783   -527    368    257       N
ATOM   1233  CA  GLU A  80      -0.208  85.113   2.771  1.00 24.27           C
ANISOU 1233  CA  GLU A  80     4102   2370   2749   -666    429    232       C
ATOM   1234  C   GLU A  80      -0.881  85.953   3.854  1.00 27.89           C
ANISOU 1234  C   GLU A  80     4645   2704   3245   -637    399    214       C
ATOM   1235  O   GLU A  80      -0.198  86.667   4.615  1.00 30.26           O
ANISOU 1235  O   GLU A  80     4968   2951   3580   -754    426    162       O
ATOM   1236  CB  GLU A  80       0.230  86.024   1.629  1.00 28.79           C
ANISOU 1236  CB  GLU A  80     4803   2867   3269   -756    524    304       C
ATOM   1237  CG  GLU A  80      -0.893  86.767   0.944  1.00 30.96           C
ANISOU 1237  CG  GLU A  80     5259   3013   3491   -659    512    405       C
ATOM   1238  CD  GLU A  80      -0.471  87.347  -0.400  1.00 35.94           C
ANISOU 1238  CD  GLU A  80     6017   3598   4041   -732    600    492       C
ATOM   1239  OE1 GLU A  80       0.095  86.590  -1.234  1.00 39.84           O
ANISOU 1239  OE1 GLU A  80     6444   4211   4483   -764    638    492       O
ATOM   1240  OE2 GLU A  80      -0.693  88.556  -0.607  1.00 40.02           O
ANISOU 1240  OE2 GLU A  80     6712   3954   4541   -756    639    560       O
ATOM   1241  H   GLU A  80      -1.299  84.105   1.451  1.00 29.78           H
ATOM   1242  HA  GLU A  80       0.586  84.701   3.147  1.00 29.14           H
ATOM   1243  HB2 GLU A  80       0.844  86.687   1.983  1.00 34.57           H
ATOM   1244  HB3 GLU A  80       0.675  85.484   0.958  1.00 34.57           H
ATOM   1245  HG2 GLU A  80      -1.630  86.155   0.789  1.00 37.17           H
ATOM   1246  HG3 GLU A  80      -1.182  87.498   1.511  1.00 37.17           H
ATOM   1247  N   ASP A  81      -2.205  85.880   3.947  1.00 26.80           N
ANISOU 1247  N   ASP A  81     4554   2526   3104   -485    345    250       N
ATOM   1248  CA  ASP A  81      -2.963  86.608   4.957  1.00 28.84           C
ANISOU 1248  CA  ASP A  81     4890   2670   3398   -428    331    231       C
ATOM   1249  C   ASP A  81      -3.176  85.796   6.234  1.00 27.54           C
ANISOU 1249  C   ASP A  81     4610   2586   3268   -388    275    150       C
ATOM   1250  O   ASP A  81      -3.798  86.291   7.185  1.00 29.26           O
ANISOU 1250  O   ASP A  81     4885   2724   3507   -339    273    121       O
ATOM   1251  CB  ASP A  81      -4.324  87.038   4.390  1.00 31.26           C
ANISOU 1251  CB  ASP A  81     5296   2891   3691   -273    311    320       C
ATOM   1252  CG  ASP A  81      -4.187  87.946   3.192  1.00 36.21           C
ANISOU 1252  CG  ASP A  81     6072   3416   4269   -301    359    414       C
ATOM   1253  OD1 ASP A  81      -3.229  88.760   3.158  1.00 32.40           O
ANISOU 1253  OD1 ASP A  81     5676   2852   3784   -445    433    404       O
ATOM   1254  OD2 ASP A  81      -5.043  87.851   2.283  1.00 38.89           O
ANISOU 1254  OD2 ASP A  81     6446   3758   4570   -185    320    501       O
ATOM   1255  H   ASP A  81      -2.696  85.406   3.424  1.00 32.18           H
ATOM   1256  HA  ASP A  81      -2.473  87.411   5.191  1.00 34.62           H
ATOM   1257  HB2 ASP A  81      -4.817  86.249   4.116  1.00 37.53           H
ATOM   1258  HB3 ASP A  81      -4.816  87.516   5.076  1.00 37.53           H
ATOM   1259  N  AMET A  82      -2.667  84.574   6.292  0.59 25.11           N
ANISOU 1259  N  AMET A  82     4154   2426   2960   -404    239    115       N
ATOM   1260  CA AMET A  82      -2.984  83.716   7.423  0.59 25.96           C
ANISOU 1260  CA AMET A  82     4170   2605   3088   -351    184     59       C
ATOM   1261  C  AMET A  82      -2.270  84.195   8.684  0.59 28.07           C
ANISOU 1261  C  AMET A  82     4449   2848   3368   -448    184    -21       C
ATOM   1262  O  AMET A  82      -1.166  84.743   8.637  0.59 26.22           O
ANISOU 1262  O  AMET A  82     4221   2605   3137   -584    211    -49       O
ATOM   1263  CB AMET A  82      -2.599  82.271   7.122  0.59 27.80           C
ANISOU 1263  CB AMET A  82     4263   2983   3317   -335    145     48       C
ATOM   1264  CG AMET A  82      -2.840  81.316   8.278  0.59 28.16           C
ANISOU 1264  CG AMET A  82     4227   3096   3377   -288     90      1       C
ATOM   1265  SD AMET A  82      -1.446  81.304   9.423  0.59 30.28           S
ANISOU 1265  SD AMET A  82     4432   3419   3655   -404     68    -80       S
ATOM   1266  CE AMET A  82      -0.336  80.212   8.470  0.59 36.90           C
ANISOU 1266  CE AMET A  82     5131   4386   4503   -426     68    -75       C
ATOM   1267  H  AMET A  82      -2.146  84.226   5.703  0.59 30.15           H
ATOM   1268  HA AMET A  82      -3.941  83.741   7.577  0.59 31.17           H
ATOM   1269  HB2AMET A  82      -3.124  81.960   6.368  0.59 33.38           H
ATOM   1270  HB3AMET A  82      -1.654  82.239   6.905  0.59 33.38           H
ATOM   1271  HG2AMET A  82      -3.632  81.594   8.764  0.59 33.81           H
ATOM   1272  HG3AMET A  82      -2.960  80.418   7.932  0.59 33.81           H
ATOM   1273  HE1AMET A  82       0.577  80.356   8.763  0.59 44.29           H
ATOM   1274  HE2AMET A  82      -0.591  79.290   8.624  0.59 44.29           H
ATOM   1275  HE3AMET A  82      -0.417  80.425   7.527  0.59 44.29           H
ATOM   1276  N  BMET A  82      -2.655  84.576   6.295  0.41 25.09           N
ANISOU 1276  N  BMET A  82     4152   2424   2958   -405    239    115       N
ATOM   1277  CA BMET A  82      -2.950  83.701   7.420  0.41 26.02           C
ANISOU 1277  CA BMET A  82     4175   2615   3096   -354    184     58       C
ATOM   1278  C  BMET A  82      -2.262  84.204   8.689  0.41 27.99           C
ANISOU 1278  C  BMET A  82     4440   2838   3359   -449    185    -22       C
ATOM   1279  O  BMET A  82      -1.176  84.794   8.650  0.41 26.14           O
ANISOU 1279  O  BMET A  82     4216   2588   3127   -585    213    -49       O
ATOM   1280  CB BMET A  82      -2.522  82.260   7.110  0.41 27.77           C
ANISOU 1280  CB BMET A  82     4255   2983   3312   -341    146     46       C
ATOM   1281  CG BMET A  82      -1.038  81.971   7.237  0.41 31.10           C
ANISOU 1281  CG BMET A  82     4585   3487   3745   -455    155     -2       C
ATOM   1282  SD BMET A  82      -0.715  80.493   8.257  0.41 43.41           S
ANISOU 1282  SD BMET A  82     5999   5173   5321   -413     81    -57       S
ATOM   1283  CE BMET A  82      -1.509  81.041   9.799  0.41 29.37           C
ANISOU 1283  CE BMET A  82     4300   3321   3539   -389     49    -92       C
ATOM   1284  H  BMET A  82      -2.133  84.235   5.702  0.41 30.13           H
ATOM   1285  HA BMET A  82      -3.908  83.691   7.573  0.41 31.24           H
ATOM   1286  HB2BMET A  82      -2.985  81.667   7.722  0.41 33.34           H
ATOM   1287  HB3BMET A  82      -2.777  82.058   6.196  0.41 33.34           H
ATOM   1288  HG2BMET A  82      -0.666  81.817   6.354  0.41 37.34           H
ATOM   1289  HG3BMET A  82      -0.600  82.729   7.654  0.41 37.34           H
ATOM   1290  HE1BMET A  82      -1.526  80.302  10.426  0.41 35.26           H
ATOM   1291  HE2BMET A  82      -1.001  81.779  10.171  0.41 35.26           H
ATOM   1292  HE3BMET A  82      -2.415  81.329   9.603  0.41 35.26           H
ATOM   1293  N   THR A  83      -2.929  84.003   9.826  1.00 24.39           N
ANISOU 1293  N   THR A  83     3988   2376   2904   -386    156    -59       N
ATOM   1294  CA  THR A  83      -2.321  84.264  11.123  1.00 22.56           C
ANISOU 1294  CA  THR A  83     3769   2142   2662   -469    138   -142       C
ATOM   1295  C   THR A  83      -2.751  83.160  12.079  1.00 21.62           C
ANISOU 1295  C   THR A  83     3574   2112   2528   -394     84   -167       C
ATOM   1296  O   THR A  83      -3.794  82.522  11.887  1.00 24.77           O
ANISOU 1296  O   THR A  83     3946   2530   2934   -276     82   -126       O
ATOM   1297  CB  THR A  83      -2.740  85.608  11.696  1.00 26.89           C
ANISOU 1297  CB  THR A  83     4482   2531   3203   -485    186   -171       C
ATOM   1298  OG1 THR A  83      -4.135  85.536  12.033  1.00 27.84           O
ANISOU 1298  OG1 THR A  83     4643   2609   3326   -333    203   -150       O
ATOM   1299  CG2 THR A  83      -2.451  86.730  10.722  1.00 26.84           C
ANISOU 1299  CG2 THR A  83     4582   2407   3209   -550    247   -130       C
ATOM   1300  H   THR A  83      -3.739  83.719   9.874  1.00 29.29           H
ATOM   1301  HA  THR A  83      -1.355  84.264  11.035  1.00 27.10           H
ATOM   1302  HB  THR A  83      -2.233  85.819  12.496  1.00 32.28           H
ATOM   1303  HG1 THR A  83      -4.345  86.181  12.528  1.00 33.42           H
ATOM   1304 HG21 THR A  83      -2.625  87.587  11.141  1.00 32.23           H
ATOM   1305 HG22 THR A  83      -1.522  86.698  10.445  1.00 32.23           H
ATOM   1306 HG23 THR A  83      -3.016  86.642   9.938  1.00 32.23           H
ATOM   1307  N   VAL A  84      -1.935  82.920  13.110  1.00 24.69           N
ANISOU 1307  N   VAL A  84     3927   2560   2893   -471     36   -232       N
ATOM   1308  CA  VAL A  84      -2.338  81.969  14.142  1.00 22.65           C
ANISOU 1308  CA  VAL A  84     3632   2369   2604   -406    -10   -251       C
ATOM   1309  C   VAL A  84      -3.658  82.369  14.784  1.00 22.38           C
ANISOU 1309  C   VAL A  84     3702   2249   2552   -317     39   -254       C
ATOM   1310  O   VAL A  84      -4.527  81.496  14.943  1.00 25.05           O
ANISOU 1310  O   VAL A  84     3997   2630   2891   -219     38   -223       O
ATOM   1311  CB  VAL A  84      -1.205  81.799  15.183  1.00 26.30           C
ANISOU 1311  CB  VAL A  84     4060   2905   3029   -504    -82   -316       C
ATOM   1312  CG1 VAL A  84      -1.725  80.896  16.344  1.00 26.98           C
ANISOU 1312  CG1 VAL A  84     4147   3042   3062   -432   -124   -325       C
ATOM   1313  CG2 VAL A  84       0.011  81.125  14.484  1.00 28.33           C
ANISOU 1313  CG2 VAL A  84     4165   3276   3323   -554   -127   -301       C
ATOM   1314  H   VAL A  84      -1.165  83.285  13.230  1.00 29.64           H
ATOM   1315  HA  VAL A  84      -2.465  81.111  13.708  1.00 27.19           H
ATOM   1316  HB  VAL A  84      -0.931  82.656  15.546  1.00 31.58           H
ATOM   1317 HG11 VAL A  84      -0.970  80.606  16.881  1.00 32.40           H
ATOM   1318 HG12 VAL A  84      -2.342  81.408  16.891  1.00 32.40           H
ATOM   1319 HG13 VAL A  84      -2.178  80.126  15.967  1.00 32.40           H
ATOM   1320 HG21 VAL A  84       0.725  81.013  15.132  1.00 34.02           H
ATOM   1321 HG22 VAL A  84      -0.261  80.261  14.139  1.00 34.02           H
ATOM   1322 HG23 VAL A  84       0.311  81.692  13.757  1.00 34.02           H
ATOM   1323  N   PRO A  85      -3.884  83.626  15.179  1.00 24.43           N
ANISOU 1323  N   PRO A  85     4097   2387   2799   -344     91   -292       N
ATOM   1324  CA  PRO A  85      -5.211  83.967  15.731  1.00 27.29           C
ANISOU 1324  CA  PRO A  85     4544   2671   3154   -233    156   -294       C
ATOM   1325  C   PRO A  85      -6.344  83.682  14.767  1.00 26.91           C
ANISOU 1325  C   PRO A  85     4442   2620   3162   -103    187   -211       C
ATOM   1326  O   PRO A  85      -7.422  83.238  15.193  1.00 26.31           O
ANISOU 1326  O   PRO A  85     4342   2564   3091     -2    215   -197       O
ATOM   1327  CB  PRO A  85      -5.113  85.465  16.046  1.00 27.36           C
ANISOU 1327  CB  PRO A  85     4720   2527   3150   -284    214   -348       C
ATOM   1328  CG  PRO A  85      -3.597  85.733  16.198  1.00 30.63           C
ANISOU 1328  CG  PRO A  85     5134   2967   3539   -463    156   -403       C
ATOM   1329  CD  PRO A  85      -2.892  84.695  15.371  1.00 25.49           C
ANISOU 1329  CD  PRO A  85     4312   2454   2918   -485     93   -351       C
ATOM   1330  HA  PRO A  85      -5.345  83.479  16.559  1.00 32.77           H
ATOM   1331  HB2 PRO A  85      -5.487  85.983  15.316  1.00 32.86           H
ATOM   1332  HB3 PRO A  85      -5.587  85.663  16.869  1.00 32.86           H
ATOM   1333  HG2 PRO A  85      -3.391  86.624  15.875  1.00 36.78           H
ATOM   1334  HG3 PRO A  85      -3.346  85.652  17.132  1.00 36.78           H
ATOM   1335  HD2 PRO A  85      -2.625  85.067  14.516  1.00 30.61           H
ATOM   1336  HD3 PRO A  85      -2.115  84.356  15.842  1.00 30.61           H
ATOM   1337  N   GLY A  86      -6.109  83.900  13.470  1.00 23.41           N
ANISOU 1337  N   GLY A  86     3977   2163   2756   -111    180   -155       N
ATOM   1338  CA  GLY A  86      -7.128  83.593  12.482  1.00 26.13           C
ANISOU 1338  CA  GLY A  86     4268   2519   3140      2    185    -75       C
ATOM   1339  C   GLY A  86      -7.433  82.109  12.433  1.00 24.63           C
ANISOU 1339  C   GLY A  86     3945   2461   2954     38    136    -54       C
ATOM   1340  O   GLY A  86      -8.572  81.708  12.219  1.00 24.36           O
ANISOU 1340  O   GLY A  86     3859   2449   2947    135    141    -14       O
ATOM   1341  H   GLY A  86      -5.379  84.220  13.148  1.00 28.11           H
ATOM   1342  HA2 GLY A  86      -7.944  84.069  12.700  1.00 31.37           H
ATOM   1343  HA3 GLY A  86      -6.823  83.874  11.605  1.00 31.37           H
ATOM   1344  N   GLU A  87      -6.411  81.274  12.610  1.00 23.16           N
ANISOU 1344  N   GLU A  87     3695   2360   2743    -40     87    -80       N
ATOM   1345  CA  GLU A  87      -6.625  79.830  12.663  1.00 21.89           C
ANISOU 1345  CA  GLU A  87     3433   2302   2583     -9     45    -64       C
ATOM   1346  C   GLU A  87      -7.303  79.414  13.971  1.00 21.57           C
ANISOU 1346  C   GLU A  87     3401   2274   2521     28     61    -89       C
ATOM   1347  O   GLU A  87      -8.132  78.503  13.973  1.00 23.91           O
ANISOU 1347  O   GLU A  87     3637   2615   2832     81     58    -59       O
ATOM   1348  CB  GLU A  87      -5.289  79.112  12.448  1.00 20.85           C
ANISOU 1348  CB  GLU A  87     3238   2246   2438    -83     -6    -81       C
ATOM   1349  CG  GLU A  87      -4.725  79.349  11.058  1.00 22.25           C
ANISOU 1349  CG  GLU A  87     3397   2425   2631   -114     -2    -52       C
ATOM   1350  CD  GLU A  87      -3.702  78.313  10.596  1.00 23.41           C
ANISOU 1350  CD  GLU A  87     3452   2664   2779   -145    -36    -58       C
ATOM   1351  OE1 GLU A  87      -3.164  77.610  11.455  1.00 24.44           O
ANISOU 1351  OE1 GLU A  87     3537   2849   2901   -155    -75    -88       O
ATOM   1352  OE2 GLU A  87      -3.507  78.172   9.370  1.00 24.41           O
ANISOU 1352  OE2 GLU A  87     3559   2806   2910   -146    -23    -29       O
ATOM   1353  H   GLU A  87      -5.591  81.515  12.701  1.00 27.81           H
ATOM   1354  HA  GLU A  87      -7.216  79.553  11.945  1.00 26.29           H
ATOM   1355  HB2 GLU A  87      -4.645  79.440  13.096  1.00 25.04           H
ATOM   1356  HB3 GLU A  87      -5.419  78.158  12.564  1.00 25.04           H
ATOM   1357  HG2 GLU A  87      -5.458  79.338  10.422  1.00 26.72           H
ATOM   1358  HG3 GLU A  87      -4.289  80.215  11.046  1.00 26.72           H
ATOM   1359  N   VAL A  88      -7.051  80.121  15.069  1.00 23.57           N
ANISOU 1359  N   VAL A  88     3741   2482   2734     -6     86   -144       N
ATOM   1360  CA  VAL A  88      -7.813  79.865  16.293  1.00 23.32           C
ANISOU 1360  CA  VAL A  88     3742   2453   2666     34    125   -166       C
ATOM   1361  C   VAL A  88      -9.286  80.199  16.093  1.00 25.21           C
ANISOU 1361  C   VAL A  88     3975   2652   2954    139    199   -134       C
ATOM   1362  O   VAL A  88     -10.172  79.455  16.539  1.00 25.38           O
ANISOU 1362  O   VAL A  88     3947   2719   2979    186    228   -116       O
ATOM   1363  CB  VAL A  88      -7.212  80.637  17.476  1.00 25.21           C
ANISOU 1363  CB  VAL A  88     4097   2648   2835    -30    136   -242       C
ATOM   1364  CG1 VAL A  88      -8.066  80.387  18.732  1.00 25.74           C
ANISOU 1364  CG1 VAL A  88     4216   2717   2847     16    194   -264       C
ATOM   1365  CG2 VAL A  88      -5.750  80.157  17.695  1.00 26.19           C
ANISOU 1365  CG2 VAL A  88     4188   2843   2919   -131     40   -267       C
ATOM   1366  H   VAL A  88      -6.459  80.740  15.134  1.00 28.31           H
ATOM   1367  HA  VAL A  88      -7.749  78.918  16.493  1.00 28.00           H
ATOM   1368  HB  VAL A  88      -7.204  81.591  17.300  1.00 30.28           H
ATOM   1369 HG11 VAL A  88      -7.616  80.771  19.501  1.00 30.91           H
ATOM   1370 HG12 VAL A  88      -8.933  80.805  18.613  1.00 30.91           H
ATOM   1371 HG13 VAL A  88      -8.173  79.431  18.855  1.00 30.91           H
ATOM   1372 HG21 VAL A  88      -5.355  80.668  18.418  1.00 31.44           H
ATOM   1373 HG22 VAL A  88      -5.759  79.214  17.922  1.00 31.44           H
ATOM   1374 HG23 VAL A  88      -5.247  80.295  16.877  1.00 31.44           H
ATOM   1375  N   CYS A  89      -9.570  81.288  15.379  1.00 24.65           N
ANISOU 1375  N   CYS A  89     3944   2498   2923    177    231   -119       N
ATOM   1376  CA  CYS A  89     -10.953  81.593  15.017  1.00 24.98           C
ANISOU 1376  CA  CYS A  89     3952   2515   3025    296    284    -76       C
ATOM   1377  C   CYS A  89     -11.571  80.425  14.262  1.00 24.22           C
ANISOU 1377  C   CYS A  89     3715   2518   2969    326    237    -15       C
ATOM   1378  O   CYS A  89     -12.665  79.951  14.604  1.00 25.21           O
ANISOU 1378  O   CYS A  89     3769   2686   3125    385    273      2       O
ATOM   1379  CB  CYS A  89     -11.003  82.854  14.150  1.00 27.48           C
ANISOU 1379  CB  CYS A  89     4338   2726   3377    337    301    -50       C
ATOM   1380  SG  CYS A  89     -12.691  83.359  13.545  1.00 32.60           S
ANISOU 1380  SG  CYS A  89     4931   3345   4111    513    344     19       S
ATOM   1381  H   CYS A  89      -8.991  81.857  15.095  1.00 29.60           H
ATOM   1382  HA  CYS A  89     -11.462  81.757  15.826  1.00 30.00           H
ATOM   1383  HB2 CYS A  89     -10.652  83.594  14.670  1.00 32.99           H
ATOM   1384  HB3 CYS A  89     -10.450  82.707  13.367  1.00 32.99           H
ATOM   1385  HG  CYS A  89     -12.567  84.192  12.691  1.00 39.14           H
ATOM   1386  N   ASP A  90     -10.879  79.957  13.213  1.00 22.52           N
ANISOU 1386  N   ASP A  90     3462   2341   2755    276    161     13       N
ATOM   1387  CA  ASP A  90     -11.386  78.834  12.423  1.00 21.68           C
ANISOU 1387  CA  ASP A  90     3244   2319   2676    289    109     59       C
ATOM   1388  C   ASP A  90     -11.604  77.603  13.284  1.00 23.07           C
ANISOU 1388  C   ASP A  90     3368   2560   2838    263    112     44       C
ATOM   1389  O   ASP A  90     -12.587  76.870  13.112  1.00 22.65           O
ANISOU 1389  O   ASP A  90     3229   2557   2821    290    110     74       O
ATOM   1390  CB  ASP A  90     -10.420  78.483  11.307  1.00 22.13           C
ANISOU 1390  CB  ASP A  90     3293   2399   2714    232     44     74       C
ATOM   1391  CG  ASP A  90     -10.268  79.612  10.282  1.00 23.44           C
ANISOU 1391  CG  ASP A  90     3518   2502   2885    250     44    107       C
ATOM   1392  OD1 ASP A  90     -11.027  80.619  10.284  1.00 24.02           O
ANISOU 1392  OD1 ASP A  90     3631   2508   2986    324     80    130       O
ATOM   1393  OD2 ASP A  90      -9.357  79.487   9.428  1.00 23.92           O
ANISOU 1393  OD2 ASP A  90     3591   2576   2920    193     14    114       O
ATOM   1394  H   ASP A  90     -10.124  80.270  12.943  1.00 27.04           H
ATOM   1395  HA  ASP A  90     -12.232  79.108  12.034  1.00 26.04           H
ATOM   1396  HB2 ASP A  90      -9.547  78.303  11.689  1.00 26.57           H
ATOM   1397  HB3 ASP A  90     -10.747  77.697  10.842  1.00 26.57           H
ATOM   1398  N   ALA A  91     -10.643  77.322  14.158  1.00 21.28           N
ANISOU 1398  N   ALA A  91     3194   2336   2557    203    107      2       N
ATOM   1399  CA  ALA A  91     -10.701  76.133  15.000  1.00 24.64           C
ANISOU 1399  CA  ALA A  91     3598   2811   2954    178    104     -2       C
ATOM   1400  C   ALA A  91     -11.911  76.172  15.914  1.00 25.49           C
ANISOU 1400  C   ALA A  91     3699   2918   3067    220    187     -0       C
ATOM   1401  O   ALA A  91     -12.623  75.169  16.051  1.00 22.73           O
ANISOU 1401  O   ALA A  91     3288   2614   2736    216    198     27       O
ATOM   1402  CB  ALA A  91      -9.399  76.023  15.795  1.00 24.43           C
ANISOU 1402  CB  ALA A  91     3635   2787   2859    118     71    -41       C
ATOM   1403  H   ALA A  91      -9.942  77.805  14.284  1.00 25.56           H
ATOM   1404  HA  ALA A  91     -10.784  75.339  14.450  1.00 29.59           H
ATOM   1405  HB1 ALA A  91      -9.475  75.290  16.426  1.00 29.33           H
ATOM   1406  HB2 ALA A  91      -8.667  75.855  15.181  1.00 29.33           H
ATOM   1407  HB3 ALA A  91      -9.248  76.854  16.271  1.00 29.33           H
ATOM   1408  N   SER A  92     -12.188  77.344  16.506  1.00 22.00           N
ANISOU 1408  N   SER A  92     3323   2419   2615    259    257    -31       N
ATOM   1409  CA  SER A  92     -13.360  77.497  17.354  1.00 23.10           C
ANISOU 1409  CA  SER A  92     3455   2559   2764    313    361    -36       C
ATOM   1410  C   SER A  92     -14.618  77.276  16.543  1.00 25.45           C
ANISOU 1410  C   SER A  92     3618   2897   3156    375    374     16       C
ATOM   1411  O   SER A  92     -15.581  76.672  17.023  1.00 24.72           O
ANISOU 1411  O   SER A  92     3453   2853   3085    385    434     32       O
ATOM   1412  CB  SER A  92     -13.391  78.899  17.982  1.00 24.47           C
ANISOU 1412  CB  SER A  92     3737   2647   2912    357    439    -87       C
ATOM   1413  OG  SER A  92     -14.469  79.063  18.916  1.00 26.85           O
ANISOU 1413  OG  SER A  92     4041   2948   3213    418    561   -102       O
ATOM   1414  H   SER A  92     -11.712  78.056  16.429  1.00 26.41           H
ATOM   1415  HA  SER A  92     -13.316  76.847  18.074  1.00 27.74           H
ATOM   1416  HB2 SER A  92     -12.553  79.046  18.449  1.00 29.38           H
ATOM   1417  HB3 SER A  92     -13.495  79.552  17.273  1.00 29.38           H
ATOM   1418  HG  SER A  92     -15.197  79.144  18.504  1.00 32.24           H
ATOM   1419  N   ARG A  93     -14.624  77.762  15.300  1.00 23.23           N
ANISOU 1419  N   ARG A  93     3298   2601   2925    409    315     46       N
ATOM   1420  CA  ARG A  93     -15.793  77.576  14.447  1.00 23.10           C
ANISOU 1420  CA  ARG A  93     3148   2636   2993    467    298     98       C
ATOM   1421  C   ARG A  93     -16.018  76.099  14.160  1.00 22.88           C
ANISOU 1421  C   ARG A  93     3027   2690   2974    394    246    121       C
ATOM   1422  O   ARG A  93     -17.168  75.662  14.030  1.00 23.14           O
ANISOU 1422  O   ARG A  93     2938   2785   3070    412    261    149       O
ATOM   1423  CB  ARG A  93     -15.649  78.344  13.118  1.00 27.63           C
ANISOU 1423  CB  ARG A  93     3724   3178   3595    513    228    133       C
ATOM   1424  CG  ARG A  93     -15.865  79.807  13.203  1.00 40.04           C
ANISOU 1424  CG  ARG A  93     5366   4660   5187    609    284    131       C
ATOM   1425  CD  ARG A  93     -17.388  80.118  13.375  1.00 40.42           C
ANISOU 1425  CD  ARG A  93     5301   4738   5320    732    347    160       C
ATOM   1426  NE  ARG A  93     -18.198  79.616  12.273  1.00 38.59           N
ANISOU 1426  NE  ARG A  93     4919   4594   5149    759    259    224       N
ATOM   1427  CZ  ARG A  93     -19.372  79.039  12.428  1.00 41.96           C
ANISOU 1427  CZ  ARG A  93     5184   5114   5643    786    278    244       C
ATOM   1428  NH1 ARG A  93     -19.870  78.819  13.634  1.00 49.67           N
ANISOU 1428  NH1 ARG A  93     6129   6111   6633    789    396    210       N
ATOM   1429  NH2 ARG A  93     -20.056  78.653  11.354  1.00 45.93           N
ANISOU 1429  NH2 ARG A  93     5555   5701   6196    800    177    298       N
ATOM   1430  H   ARG A  93     -13.976  78.194  14.935  1.00 27.89           H
ATOM   1431  HA  ARG A  93     -16.565  77.939  14.908  1.00 27.74           H
ATOM   1432  HB2 ARG A  93     -14.750  78.204  12.780  1.00 33.17           H
ATOM   1433  HB3 ARG A  93     -16.298  77.992  12.490  1.00 33.17           H
ATOM   1434  HG2 ARG A  93     -15.387  80.164  13.967  1.00 48.06           H
ATOM   1435  HG3 ARG A  93     -15.551  80.231  12.388  1.00 48.06           H
ATOM   1436  HD2 ARG A  93     -17.705  79.703  14.192  1.00 48.53           H
ATOM   1437  HD3 ARG A  93     -17.511  81.079  13.422  1.00 48.53           H
ATOM   1438  HE  ARG A  93     -17.891  79.701  11.474  1.00 46.32           H
ATOM   1439 HH11 ARG A  93     -19.426  79.054  14.332  1.00 59.63           H
ATOM   1440 HH12 ARG A  93     -20.638  78.442  13.720  1.00 59.63           H
ATOM   1441 HH21 ARG A  93     -19.730  78.781  10.568  1.00 55.14           H
ATOM   1442 HH22 ARG A  93     -20.823  78.275  11.444  1.00 55.14           H
ATOM   1443  N   SER A  94     -14.938  75.314  14.081  1.00 22.88           N
ANISOU 1443  N   SER A  94     3083   2690   2919    312    187    107       N
ATOM   1444  CA  SER A  94     -15.104  73.888  13.821  1.00 22.95           C
ANISOU 1444  CA  SER A  94     3034   2752   2935    245    143    124       C
ATOM   1445  C   SER A  94     -15.725  73.200  15.021  1.00 26.44           C
ANISOU 1445  C   SER A  94     3462   3215   3370    216    224    124       C
ATOM   1446  O   SER A  94     -16.495  72.248  14.854  1.00 24.00           O
ANISOU 1446  O   SER A  94     3070   2949   3099    173    222    147       O
ATOM   1447  CB  SER A  94     -13.779  73.228  13.460  1.00 22.23           C
ANISOU 1447  CB  SER A  94     3009   2646   2792    188     71    110       C
ATOM   1448  OG  SER A  94     -12.952  72.992  14.583  1.00 24.06           O
ANISOU 1448  OG  SER A  94     3325   2856   2962    160     96     85       O
ATOM   1449  H   SER A  94     -14.125  75.577  14.171  1.00 27.47           H
ATOM   1450  HA  SER A  94     -15.685  73.781  13.052  1.00 27.56           H
ATOM   1451  HB2 SER A  94     -13.967  72.377  13.034  1.00 26.70           H
ATOM   1452  HB3 SER A  94     -13.304  73.809  12.846  1.00 26.70           H
ATOM   1453  HG  SER A  94     -12.695  73.722  14.908  1.00 28.89           H
ATOM   1454  N   ILE A  95     -15.477  73.718  16.227  1.00 23.83           N
ANISOU 1454  N   ILE A  95     3217   2852   2986    233    302     96       N
ATOM   1455  CA  ILE A  95     -16.147  73.187  17.417  1.00 26.83           C
ANISOU 1455  CA  ILE A  95     3599   3251   3343    210    401    100       C
ATOM   1456  C   ILE A  95     -17.618  73.566  17.397  1.00 25.16           C
ANISOU 1456  C   ILE A  95     3261   3082   3217    262    487    116       C
ATOM   1457  O   ILE A  95     -18.500  72.759  17.728  1.00 26.44           O
ANISOU 1457  O   ILE A  95     3343   3293   3410    219    543    140       O
ATOM   1458  CB  ILE A  95     -15.464  73.690  18.708  1.00 25.55           C
ANISOU 1458  CB  ILE A  95     3581   3047   3080    213    457     60       C
ATOM   1459  CG1 ILE A  95     -13.980  73.318  18.733  1.00 30.52           C
ANISOU 1459  CG1 ILE A  95     4306   3654   3637    165    357     47       C
ATOM   1460  CG2 ILE A  95     -16.166  73.156  19.973  1.00 26.93           C
ANISOU 1460  CG2 ILE A  95     3781   3243   3210    187    573     67       C
ATOM   1461  CD1 ILE A  95     -13.685  71.915  18.529  1.00 38.40           C
ANISOU 1461  CD1 ILE A  95     5291   4670   4628    109    297     81       C
ATOM   1462  H   ILE A  95     -14.935  74.367  16.381  1.00 28.62           H
ATOM   1463  HA  ILE A  95     -16.071  72.220  17.401  1.00 32.21           H
ATOM   1464  HB  ILE A  95     -15.542  74.657  18.703  1.00 30.68           H
ATOM   1465 HG12 ILE A  95     -13.529  73.812  18.030  1.00 36.64           H
ATOM   1466 HG13 ILE A  95     -13.617  73.567  19.597  1.00 36.64           H
ATOM   1467 HG21 ILE A  95     -15.619  73.361  20.747  1.00 32.34           H
ATOM   1468 HG22 ILE A  95     -17.033  73.582  20.057  1.00 32.34           H
ATOM   1469 HG23 ILE A  95     -16.276  72.195  19.891  1.00 32.34           H
ATOM   1470 HD11 ILE A  95     -12.738  71.766  18.677  1.00 46.09           H
ATOM   1471 HD12 ILE A  95     -14.204  71.389  19.158  1.00 46.09           H
ATOM   1472 HD13 ILE A  95     -13.920  71.671  17.620  1.00 46.09           H
ATOM   1473  N   ASP A  96     -17.914  74.805  16.996  1.00 24.78           N
ANISOU 1473  N   ASP A  96     3188   3014   3213    358    501    107       N
ATOM   1474  CA  ASP A  96     -19.307  75.192  16.847  1.00 25.40           C
ANISOU 1474  CA  ASP A  96     3121   3142   3388    432    568    129       C
ATOM   1475  C   ASP A  96     -20.021  74.207  15.924  1.00 26.81           C
ANISOU 1475  C   ASP A  96     3141   3404   3642    378    492    173       C
ATOM   1476  O   ASP A  96     -21.155  73.800  16.181  1.00 27.27           O
ANISOU 1476  O   ASP A  96     3062   3532   3766    367    558    192       O
ATOM   1477  CB  ASP A  96     -19.474  76.595  16.237  1.00 28.60           C
ANISOU 1477  CB  ASP A  96     3520   3504   3841    558    559    130       C
ATOM   1478  CG  ASP A  96     -18.922  77.722  17.065  1.00 34.40           C
ANISOU 1478  CG  ASP A  96     4413   4143   4515    614    639     78       C
ATOM   1479  OD1 ASP A  96     -18.922  77.639  18.311  1.00 29.46           O
ANISOU 1479  OD1 ASP A  96     3861   3506   3827    593    747     39       O
ATOM   1480  OD2 ASP A  96     -18.523  78.732  16.407  1.00 31.08           O
ANISOU 1480  OD2 ASP A  96     4051   3654   4105    675    594     78       O
ATOM   1481  H   ASP A  96     -17.341  75.418  16.811  1.00 29.76           H
ATOM   1482  HA  ASP A  96     -19.691  75.204  17.738  1.00 30.50           H
ATOM   1483  HB2 ASP A  96     -19.018  76.614  15.381  1.00 34.33           H
ATOM   1484  HB3 ASP A  96     -20.421  76.765  16.112  1.00 34.33           H
ATOM   1485  N   PHE A  97     -19.385  73.884  14.794  1.00 24.92           N
ANISOU 1485  N   PHE A  97     2915   3158   3394    341    356    185       N
ATOM   1486  CA  PHE A  97     -19.977  73.002  13.787  1.00 26.11           C
ANISOU 1486  CA  PHE A  97     2941   3379   3601    281    265    215       C
ATOM   1487  C   PHE A  97     -20.302  71.636  14.385  1.00 25.41           C
ANISOU 1487  C   PHE A  97     2826   3320   3510    161    304    217       C
ATOM   1488  O   PHE A  97     -21.447  71.167  14.310  1.00 25.44           O
ANISOU 1488  O   PHE A  97     2679   3398   3589    123    326    237       O
ATOM   1489  CB  PHE A  97     -19.016  72.860  12.593  1.00 23.85           C
ANISOU 1489  CB  PHE A  97     2724   3065   3273    256    131    214       C
ATOM   1490  CG  PHE A  97     -19.588  72.080  11.460  1.00 25.18           C
ANISOU 1490  CG  PHE A  97     2789   3297   3479    198     26    234       C
ATOM   1491  CD1 PHE A  97     -19.491  70.708  11.442  1.00 27.01           C
ANISOU 1491  CD1 PHE A  97     3031   3535   3696     78      1    222       C
ATOM   1492  CD2 PHE A  97     -20.266  72.714  10.434  1.00 28.28           C
ANISOU 1492  CD2 PHE A  97     3085   3740   3920    263    -50    265       C
ATOM   1493  CE1 PHE A  97     -20.056  69.964  10.379  1.00 29.23           C
ANISOU 1493  CE1 PHE A  97     3229   3871   4007      7   -100    228       C
ATOM   1494  CE2 PHE A  97     -20.843  72.004   9.398  1.00 30.04           C
ANISOU 1494  CE2 PHE A  97     3213   4033   4166    200   -161    278       C
ATOM   1495  CZ  PHE A  97     -20.733  70.614   9.366  1.00 30.05           C
ANISOU 1495  CZ  PHE A  97     3229   4039   4149     63   -185    253       C
ATOM   1496  H   PHE A  97     -18.600  74.166  14.584  1.00 29.92           H
ATOM   1497  HA  PHE A  97     -20.804  73.394  13.466  1.00 31.35           H
ATOM   1498  HB2 PHE A  97     -18.793  73.745  12.263  1.00 28.64           H
ATOM   1499  HB3 PHE A  97     -18.212  72.405  12.891  1.00 28.64           H
ATOM   1500  HD1 PHE A  97     -19.051  70.266  12.132  1.00 32.43           H
ATOM   1501  HD2 PHE A  97     -20.335  73.641  10.442  1.00 33.96           H
ATOM   1502  HE1 PHE A  97     -19.972  69.038  10.363  1.00 35.10           H
ATOM   1503  HE2 PHE A  97     -21.303  72.451   8.724  1.00 36.06           H
ATOM   1504  HZ  PHE A  97     -21.112  70.129   8.668  1.00 36.07           H
ATOM   1505  N   LEU A  98     -19.330  71.035  15.078  1.00 25.71           N
ANISOU 1505  N   LEU A  98     3009   3298   3463    104    322    199       N
ATOM   1506  CA  LEU A  98     -19.561  69.729  15.702  1.00 26.81           C
ANISOU 1506  CA  LEU A  98     3159   3440   3587     -6    365    211       C
ATOM   1507  C   LEU A  98     -20.648  69.812  16.767  1.00 29.62           C
ANISOU 1507  C   LEU A  98     3442   3839   3974    -10    513    223       C
ATOM   1508  O   LEU A  98     -21.491  68.911  16.900  1.00 27.31           O
ANISOU 1508  O   LEU A  98     3062   3589   3728   -103    554    246       O
ATOM   1509  CB  LEU A  98     -18.266  69.210  16.325  1.00 22.43           C
ANISOU 1509  CB  LEU A  98     2783   2810   2929    -36    352    200       C
ATOM   1510  CG  LEU A  98     -17.166  68.794  15.385  1.00 24.79           C
ANISOU 1510  CG  LEU A  98     3148   3070   3200    -49    228    188       C
ATOM   1511  CD1 LEU A  98     -15.867  68.537  16.154  1.00 26.36           C
ANISOU 1511  CD1 LEU A  98     3500   3211   3306    -45    221    179       C
ATOM   1512  CD2 LEU A  98     -17.587  67.526  14.599  1.00 26.38           C
ANISOU 1512  CD2 LEU A  98     3303   3278   3442   -143    170    199       C
ATOM   1513  H   LEU A  98     -18.541  71.355  15.199  1.00 30.88           H
ATOM   1514  HA  LEU A  98     -19.848  69.105  15.017  1.00 32.19           H
ATOM   1515  HB2 LEU A  98     -17.905  69.913  16.888  1.00 26.93           H
ATOM   1516  HB3 LEU A  98     -18.485  68.434  16.864  1.00 26.93           H
ATOM   1517  HG  LEU A  98     -17.002  69.509  14.751  1.00 29.76           H
ATOM   1518 HD11 LEU A  98     -15.197  68.201  15.538  1.00 31.65           H
ATOM   1519 HD12 LEU A  98     -15.564  69.369  16.549  1.00 31.65           H
ATOM   1520 HD13 LEU A  98     -16.036  67.882  16.849  1.00 31.65           H
ATOM   1521 HD21 LEU A  98     -16.827  67.203  14.089  1.00 31.67           H
ATOM   1522 HD22 LEU A  98     -17.877  66.846  15.227  1.00 31.67           H
ATOM   1523 HD23 LEU A  98     -18.314  67.753  13.999  1.00 31.67           H
ATOM   1524  N   SER A  99     -20.668  70.913  17.513  1.00 26.05           N
ANISOU 1524  N   SER A  99     3024   3375   3498     87    605    205       N
ATOM   1525  CA  SER A  99     -21.626  71.059  18.602  1.00 27.93           C
ANISOU 1525  CA  SER A  99     3211   3652   3751     96    772    208       C
ATOM   1526  C   SER A  99     -23.062  71.095  18.102  1.00 28.75           C
ANISOU 1526  C   SER A  99     3079   3854   3990    106    805    231       C
ATOM   1527  O   SER A  99     -23.997  70.820  18.873  1.00 34.22           O
ANISOU 1527  O   SER A  99     3685   4601   4715     73    946    242       O
ATOM   1528  CB  SER A  99     -21.306  72.337  19.392  1.00 29.33           C
ANISOU 1528  CB  SER A  99     3490   3783   3870    209    859    169       C
ATOM   1529  OG  SER A  99     -20.060  72.190  20.050  1.00 36.12           O
ANISOU 1529  OG  SER A  99     4553   4572   4601    177    834    148       O
ATOM   1530  H   SER A  99     -20.142  71.586  17.410  1.00 31.28           H
ATOM   1531  HA  SER A  99     -21.545  70.295  19.194  1.00 33.54           H
ATOM   1532  HB2 SER A  99     -21.259  73.088  18.780  1.00 35.21           H
ATOM   1533  HB3 SER A  99     -22.001  72.488  20.051  1.00 35.21           H
ATOM   1534  HG  SER A  99     -19.460  72.003  19.491  1.00 43.37           H
ATOM   1535  N   GLU A 100     -23.268  71.516  16.858  1.00 33.42           N
ANISOU 1535  N   GLU A 100     3562   4480   4658    159    683    240       N
ATOM   1536  CA  GLU A 100     -24.615  71.650  16.310  1.00 32.45           C
ANISOU 1536  CA  GLU A 100     3197   4466   4666    185    685    265       C
ATOM   1537  C   GLU A 100     -25.090  70.409  15.568  1.00 34.82           C
ANISOU 1537  C   GLU A 100     3382   4829   5018     37    591    286       C
ATOM   1538  O   GLU A 100     -26.233  70.385  15.092  1.00 38.29           O
ANISOU 1538  O   GLU A 100     3600   5378   5570     31    574    306       O
ATOM   1539  CB  GLU A 100     -24.681  72.876  15.381  1.00 37.95           C
ANISOU 1539  CB  GLU A 100     3839   5167   5412    339    598    272       C
ATOM   1540  CG  GLU A 100     -24.459  74.174  16.144  1.00 42.95           C
ANISOU 1540  CG  GLU A 100     4569   5733   6016    487    713    247       C
ATOM   1541  CD  GLU A 100     -24.575  75.414  15.263  1.00 68.50           C
ANISOU 1541  CD  GLU A 100     7770   8952   9304    645    639    264       C
ATOM   1542  OE1 GLU A 100     -25.292  75.357  14.239  1.00 62.72           O
ANISOU 1542  OE1 GLU A 100     6868   8303   8659    668    532    305       O
ATOM   1543  OE2 GLU A 100     -23.941  76.439  15.599  1.00 73.48           O
ANISOU 1543  OE2 GLU A 100     8553   9481   9883    740    682    238       O
ATOM   1544  H   GLU A 100     -22.642  71.731  16.309  1.00 40.12           H
ATOM   1545  HA  GLU A 100     -25.234  71.798  17.042  1.00 38.96           H
ATOM   1546  HB2 GLU A 100     -23.992  72.800  14.702  1.00 45.56           H
ATOM   1547  HB3 GLU A 100     -25.555  72.914  14.963  1.00 45.56           H
ATOM   1548  HG2 GLU A 100     -25.124  74.244  16.847  1.00 51.56           H
ATOM   1549  HG3 GLU A 100     -23.569  74.164  16.530  1.00 51.56           H
ATOM   1550  N   LEU A 101     -24.264  69.378  15.476  1.00 29.54           N
ANISOU 1550  N   LEU A 101     3134   3563   4528    136    338    257       N
ATOM   1551  CA  LEU A 101     -24.693  68.129  14.872  1.00 32.69           C
ANISOU 1551  CA  LEU A 101     3494   4005   4923     10    319    264       C
ATOM   1552  C   LEU A 101     -25.499  67.322  15.878  1.00 32.42           C
ANISOU 1552  C   LEU A 101     3396   4011   4912    -78    465    238       C
ATOM   1553  O   LEU A 101     -25.064  67.148  17.020  1.00 32.92           O
ANISOU 1553  O   LEU A 101     3553   4056   4900    -97    577    249       O
ATOM   1554  CB  LEU A 101     -23.484  67.329  14.425  1.00 29.78           C
ANISOU 1554  CB  LEU A 101     3285   3576   4455    -51    275    282       C
ATOM   1555  CG  LEU A 101     -22.621  67.985  13.348  1.00 28.95           C
ANISOU 1555  CG  LEU A 101     3237   3472   4290     -5    144    306       C
ATOM   1556  CD1 LEU A 101     -21.395  67.172  13.108  1.00 28.84           C
ANISOU 1556  CD1 LEU A 101     3358   3407   4191    -59    137    283       C
ATOM   1557  CD2 LEU A 101     -23.414  68.140  12.054  1.00 35.08           C
ANISOU 1557  CD2 LEU A 101     3877   4353   5097    -37     19    317       C
ATOM   1558  H   LEU A 101     -23.451  69.377  15.757  1.00 35.47           H
ATOM   1559  HA  LEU A 101     -25.250  68.313  14.099  1.00 39.25           H
ATOM   1560  HB2 LEU A 101     -22.917  67.177  15.197  1.00 35.76           H
ATOM   1561  HB3 LEU A 101     -23.794  66.481  14.069  1.00 35.76           H
ATOM   1562  HG  LEU A 101     -22.352  68.867  13.648  1.00 34.76           H
ATOM   1563 HD11 LEU A 101     -20.833  67.631  12.464  1.00 34.62           H
ATOM   1564 HD12 LEU A 101     -20.918  67.065  13.946  1.00 34.62           H
ATOM   1565 HD13 LEU A 101     -21.654  66.304  12.762  1.00 34.62           H
ATOM   1566 HD21 LEU A 101     -22.822  68.465  11.358  1.00 42.11           H
ATOM   1567 HD22 LEU A 101     -23.779  67.277  11.802  1.00 42.11           H
ATOM   1568 HD23 LEU A 101     -24.134  68.774  12.199  1.00 42.11           H
ATOM   1569  N  AASN A 102     -26.667  66.828  15.434  0.42 35.29           N
ANISOU 1569  N  AASN A 102     3594   4446   5367   -151    457    216       N
ATOM   1570  CA AASN A 102     -27.580  66.092  16.307  0.42 38.69           C
ANISOU 1570  CA AASN A 102     3931   4938   5832   -261    599    201       C
ATOM   1571  C  AASN A 102     -26.944  64.825  16.853  0.42 39.56           C
ANISOU 1571  C  AASN A 102     4189   4971   5871   -395    657    265       C
ATOM   1572  O  AASN A 102     -27.286  64.375  17.952  0.42 39.07           O
ANISOU 1572  O  AASN A 102     4119   4948   5778   -486    792    303       O
ATOM   1573  CB AASN A 102     -28.863  65.706  15.554  0.42 40.13           C
ANISOU 1573  CB AASN A 102     3905   5206   6138   -331    554    165       C
ATOM   1574  CG AASN A 102     -29.793  66.877  15.332  0.42 47.11           C
ANISOU 1574  CG AASN A 102     4587   6175   7140   -205    517    114       C
ATOM   1575  OD1AASN A 102     -29.651  67.921  15.962  0.42 44.61           O
ANISOU 1575  OD1AASN A 102     4265   5847   6838    -77    566     83       O
ATOM   1576  ND2AASN A 102     -30.767  66.701  14.447  0.42 54.88           N
ANISOU 1576  ND2AASN A 102     5387   7236   8229   -242    422     96       N
ATOM   1577  H  AASN A 102     -26.952  66.909  14.626  0.42 42.36           H
ATOM   1578  HA AASN A 102     -27.812  66.678  17.045  0.42 46.45           H
ATOM   1579  HB2AASN A 102     -28.622  65.346  14.686  0.42 48.18           H
ATOM   1580  HB3AASN A 102     -29.342  65.037  16.069  0.42 48.18           H
ATOM   1581 HD21AASN A 102     -30.843  65.950  14.035  0.42 65.88           H
ATOM   1582 HD22AASN A 102     -31.321  67.338  14.286  0.42 65.88           H
ATOM   1583  N  BASN A 102     -26.673  66.834  15.479  0.58 35.19           N
ANISOU 1583  N  BASN A 102     3581   4434   5354   -150    462    215       N
ATOM   1584  CA BASN A 102     -27.509  66.163  16.470  0.58 38.78           C
ANISOU 1584  CA BASN A 102     3955   4947   5832   -253    614    202       C
ATOM   1585  C  BASN A 102     -27.014  64.764  16.822  0.58 39.63           C
ANISOU 1585  C  BASN A 102     4188   4981   5887   -404    657    265       C
ATOM   1586  O  BASN A 102     -27.532  64.164  17.776  0.58 38.54           O
ANISOU 1586  O  BASN A 102     4016   4885   5741   -515    785    299       O
ATOM   1587  CB BASN A 102     -28.974  66.098  16.010  0.58 42.97           C
ANISOU 1587  CB BASN A 102     4243   5585   6499   -291    604    153       C
ATOM   1588  CG BASN A 102     -29.168  65.304  14.741  0.58 38.71           C
ANISOU 1588  CG BASN A 102     3668   5042   5998   -382    471    155       C
ATOM   1589  OD1BASN A 102     -28.311  64.530  14.342  0.58 42.46           O
ANISOU 1589  OD1BASN A 102     4289   5432   6413   -447    424    172       O
ATOM   1590  ND2BASN A 102     -30.315  65.490  14.102  0.58 55.66           N
ANISOU 1590  ND2BASN A 102     5601   7292   8257   -387    407    116       N
ATOM   1591  H  BASN A 102     -26.990  66.878  14.681  0.58 42.24           H
ATOM   1592  HA BASN A 102     -27.492  66.695  17.281  0.58 46.55           H
ATOM   1593  HB2BASN A 102     -29.504  65.679  16.707  0.58 51.58           H
ATOM   1594  HB3BASN A 102     -29.293  67.000  15.848  0.58 51.58           H
ATOM   1595 HD21BASN A 102     -30.898  66.038  14.416  0.58 66.82           H
ATOM   1596 HD22BASN A 102     -30.475  65.062  13.374  0.58 66.82           H
ATOM   1597  N   PHE A 103     -26.017  64.242  16.107  1.00 33.46           N
ANISOU 1597  N   PHE A 103     3541   4092   5081   -414    554    282       N
ATOM   1598  CA  PHE A 103     -25.466  62.931  16.410  1.00 32.25           C
ANISOU 1598  CA  PHE A 103     3497   3820   4935   -533    571    335       C
ATOM   1599  C   PHE A 103     -24.114  63.049  17.099  1.00 33.64           C
ANISOU 1599  C   PHE A 103     3862   3908   5012   -475    577    400       C
ATOM   1600  O   PHE A 103     -23.406  62.047  17.245  1.00 34.91           O
ANISOU 1600  O   PHE A 103     4123   3937   5203   -539    552    452       O
ATOM   1601  CB  PHE A 103     -25.358  62.066  15.141  1.00 34.38           C
ANISOU 1601  CB  PHE A 103     3749   4024   5290   -600    459    264       C
ATOM   1602  CG  PHE A 103     -24.677  62.739  14.000  1.00 32.07           C
ANISOU 1602  CG  PHE A 103     3486   3762   4937   -502    341    194       C
ATOM   1603  CD1 PHE A 103     -23.288  62.752  13.903  1.00 33.53           C
ANISOU 1603  CD1 PHE A 103     3823   3860   5058   -445    304    192       C
ATOM   1604  CD2 PHE A 103     -25.420  63.367  13.014  1.00 32.69           C
ANISOU 1604  CD2 PHE A 103     3429   3973   5019   -480    260    145       C
ATOM   1605  CE1 PHE A 103     -22.664  63.386  12.848  1.00 32.82           C
ANISOU 1605  CE1 PHE A 103     3750   3830   4892   -382    208    137       C
ATOM   1606  CE2 PHE A 103     -24.787  64.012  11.956  1.00 34.10           C
ANISOU 1606  CE2 PHE A 103     3638   4208   5113   -418    145    118       C
ATOM   1607  CZ  PHE A 103     -23.417  64.004  11.868  1.00 34.16           C
ANISOU 1607  CZ  PHE A 103     3797   4142   5041   -380    129    110       C
ATOM   1608  H   PHE A 103     -25.643  64.633  15.438  1.00 40.17           H
ATOM   1609  HA  PHE A 103     -26.075  62.463  17.003  1.00 38.72           H
ATOM   1610  HB2 PHE A 103     -24.854  61.265  15.354  1.00 41.28           H
ATOM   1611  HB3 PHE A 103     -26.252  61.828  14.851  1.00 41.28           H
ATOM   1612  HD1 PHE A 103     -22.776  62.330  14.555  1.00 40.26           H
ATOM   1613  HD2 PHE A 103     -26.349  63.357  13.059  1.00 39.25           H
ATOM   1614  HE1 PHE A 103     -21.736  63.397  12.797  1.00 39.41           H
ATOM   1615  HE2 PHE A 103     -25.292  64.449  11.308  1.00 40.94           H
ATOM   1616  HZ  PHE A 103     -22.995  64.414  11.148  1.00 41.02           H
ATOM   1617  N   VAL A 104     -23.728  64.261  17.510  1.00 31.79           N
ANISOU 1617  N   VAL A 104     3664   3730   4683   -351    597    390       N
ATOM   1618  CA  VAL A 104     -22.506  64.490  18.267  1.00 28.57           C
ANISOU 1618  CA  VAL A 104     3418   3269   4170   -300    604    442       C
ATOM   1619  C   VAL A 104     -22.869  64.817  19.706  1.00 30.30           C
ANISOU 1619  C   VAL A 104     3631   3590   4290   -329    738    481       C
ATOM   1620  O   VAL A 104     -23.806  65.584  19.966  1.00 33.03           O
ANISOU 1620  O   VAL A 104     3851   4057   4644   -298    816    407       O
ATOM   1621  CB  VAL A 104     -21.666  65.628  17.668  1.00 30.47           C
ANISOU 1621  CB  VAL A 104     3710   3499   4368   -161    523    389       C
ATOM   1622  CG1 VAL A 104     -20.628  66.118  18.697  1.00 30.93           C
ANISOU 1622  CG1 VAL A 104     3899   3542   4311   -109    555    423       C
ATOM   1623  CG2 VAL A 104     -20.981  65.155  16.383  1.00 29.40           C
ANISOU 1623  CG2 VAL A 104     3607   3293   4269   -164    406    357       C
ATOM   1624  H   VAL A 104     -24.173  64.980  17.355  1.00 38.16           H
ATOM   1625  HA  VAL A 104     -21.981  63.674  18.252  1.00 34.31           H
ATOM   1626  HB  VAL A 104     -22.244  66.374  17.444  1.00 36.58           H
ATOM   1627 HG11 VAL A 104     -19.940  66.622  18.236  1.00 37.13           H
ATOM   1628 HG12 VAL A 104     -21.072  66.682  19.349  1.00 37.13           H
ATOM   1629 HG13 VAL A 104     -20.235  65.349  19.139  1.00 37.13           H
ATOM   1630 HG21 VAL A 104     -20.486  65.895  15.998  1.00 35.29           H
ATOM   1631 HG22 VAL A 104     -20.376  64.428  16.597  1.00 35.29           H
ATOM   1632 HG23 VAL A 104     -21.658  64.849  15.759  1.00 35.29           H
ATOM   1633  N   ASP A 105     -22.146  64.208  20.640  1.00 30.67           N
ANISOU 1633  N   ASP A 105     3801   3602   4248   -394    759    591       N
ATOM   1634  CA  ASP A 105     -22.288  64.520  22.062  1.00 32.97           C
ANISOU 1634  CA  ASP A 105     4110   4034   4384   -443    880    632       C
ATOM   1635  C   ASP A 105     -21.523  65.812  22.300  1.00 30.44           C
ANISOU 1635  C   ASP A 105     3846   3747   3971   -302    869    538       C
ATOM   1636  O   ASP A 105     -20.289  65.819  22.310  1.00 30.09           O
ANISOU 1636  O   ASP A 105     3934   3617   3880   -256    784    580       O
ATOM   1637  CB  ASP A 105     -21.751  63.375  22.912  1.00 35.40           C
ANISOU 1637  CB  ASP A 105     4529   4296   4625   -578    872    825       C
ATOM   1638  CG  ASP A 105     -21.927  63.604  24.404  1.00 34.97           C
ANISOU 1638  CG  ASP A 105     4490   4441   4357   -671    996    889       C
ATOM   1639  OD1 ASP A 105     -22.156  64.750  24.846  1.00 36.61           O
ANISOU 1639  OD1 ASP A 105     4647   4805   4459   -603   1086    743       O
ATOM   1640  OD2 ASP A 105     -21.813  62.612  25.129  1.00 40.60           O
ANISOU 1640  OD2 ASP A 105     5263   5151   5013   -823    995   1087       O
ATOM   1641  H   ASP A 105     -21.559  63.601  20.476  1.00 36.82           H
ATOM   1642  HA  ASP A 105     -23.219  64.650  22.300  1.00 39.58           H
ATOM   1643  HB2 ASP A 105     -22.224  62.561  22.677  1.00 42.50           H
ATOM   1644  HB3 ASP A 105     -20.803  63.271  22.736  1.00 42.50           H
ATOM   1645  N  ASER A 106     -22.261  66.913  22.467  0.57 32.05           N
ANISOU 1645  N  ASER A 106     3935   4063   4180   -232    950    396       N
ATOM   1646  CA ASER A 106     -21.649  68.227  22.611  0.57 33.23           C
ANISOU 1646  CA ASER A 106     4116   4211   4297    -98    934    281       C
ATOM   1647  C  ASER A 106     -20.765  68.329  23.841  0.57 30.04           C
ANISOU 1647  C  ASER A 106     3836   3883   3696   -136    976    305       C
ATOM   1648  O  ASER A 106     -19.943  69.257  23.916  0.57 32.76           O
ANISOU 1648  O  ASER A 106     4242   4192   4013    -39    933    227       O
ATOM   1649  CB ASER A 106     -22.736  69.305  22.701  0.57 35.06           C
ANISOU 1649  CB ASER A 106     4173   4531   4619    -20   1022    110       C
ATOM   1650  OG ASER A 106     -23.269  69.545  21.413  0.57 36.77           O
ANISOU 1650  OG ASER A 106     4289   4657   5024     56    925     95       O
ATOM   1651  H  ASER A 106     -23.120  66.923  22.499  0.57 38.48           H
ATOM   1652  HA ASER A 106     -21.102  68.389  21.826  0.57 39.89           H
ATOM   1653  HB2ASER A 106     -23.444  68.999  23.289  0.57 42.10           H
ATOM   1654  HB3ASER A 106     -22.348  70.125  23.046  0.57 42.10           H
ATOM   1655  HG ASER A 106     -23.973  69.999  21.473  0.57 44.14           H
ATOM   1656  N  BSER A 106     -22.161  66.913  22.467  0.43 32.11           N
ANISOU 1656  N  BSER A 106     3954   4063   4183   -229    944    400       N
ATOM   1657  CA BSER A 106     -21.549  68.227  22.611  0.43 33.16           C
ANISOU 1657  CA BSER A 106     4120   4196   4283    -95    928    286       C
ATOM   1658  C  BSER A 106     -20.665  68.329  23.841  0.43 30.15           C
ANISOU 1658  C  BSER A 106     3862   3890   3706   -134    968    310       C
ATOM   1659  O  BSER A 106     -19.843  69.257  23.916  0.43 32.94           O
ANISOU 1659  O  BSER A 106     4276   4209   4031    -37    925    231       O
ATOM   1660  CB BSER A 106     -22.636  69.305  22.701  0.43 35.14           C
ANISOU 1660  CB BSER A 106     4196   4534   4622    -18   1015    115       C
ATOM   1661  OG BSER A 106     -23.403  69.104  23.872  0.43 35.05           O
ANISOU 1661  OG BSER A 106     4104   4712   4500   -122   1185     70       O
ATOM   1662  H  BSER A 106     -23.020  66.923  22.499  0.43 38.55           H
ATOM   1663  HA BSER A 106     -21.002  68.389  21.826  0.43 39.81           H
ATOM   1664  HB2BSER A 106     -22.219  70.180  22.738  0.43 42.19           H
ATOM   1665  HB3BSER A 106     -23.214  69.244  21.924  0.43 42.19           H
ATOM   1666  HG BSER A 106     -23.882  69.777  24.022  0.43 42.08           H
ATOM   1667  N   GLU A 107     -20.923  67.412  24.807  1.00 32.60           N
ANISOU 1667  N   GLU A 107     4190   4316   3878   -290   1049    424       N
ATOM   1668  CA  GLU A 107     -20.088  67.393  26.008  1.00 35.31           C
ANISOU 1668  CA  GLU A 107     4650   4766   4000   -354   1067    484       C
ATOM   1669  C   GLU A 107     -18.871  66.467  25.902  1.00 31.89           C
ANISOU 1669  C   GLU A 107     4372   4191   3554   -383    919    683       C
ATOM   1670  O   GLU A 107     -18.123  66.321  26.879  1.00 31.63           O
ANISOU 1670  O   GLU A 107     4435   4242   3342   -445    900    776       O
ATOM   1671  CB  GLU A 107     -20.932  66.998  27.216  1.00 37.99           C
ANISOU 1671  CB  GLU A 107     4928   5348   4159   -527   1226    524       C
ATOM   1672  CG  GLU A 107     -21.998  68.028  27.574  1.00 54.63           C
ANISOU 1672  CG  GLU A 107     6864   7635   6258   -493   1395    275       C
ATOM   1673  CD  GLU A 107     -21.410  69.374  28.017  1.00 75.72           C
ANISOU 1673  CD  GLU A 107     9551  10356   8863   -376   1414     57       C
ATOM   1674  OE1 GLU A 107     -20.188  69.458  28.276  1.00 62.27           O
ANISOU 1674  OE1 GLU A 107     7999   8608   7054   -360   1314    118       O
ATOM   1675  OE2 GLU A 107     -22.172  70.358  28.098  1.00 97.15           O
ANISOU 1675  OE2 GLU A 107    12114  13141  11658   -297   1521   -187       O
ATOM   1676  H   GLU A 107     -21.513  66.787  24.785  1.00 39.13           H
ATOM   1677  HA  GLU A 107     -19.748  68.290  26.154  1.00 42.39           H
ATOM   1678  HB2 GLU A 107     -21.381  66.160  27.024  1.00 45.61           H
ATOM   1679  HB3 GLU A 107     -20.349  66.894  27.985  1.00 45.61           H
ATOM   1680  HG2 GLU A 107     -22.556  68.188  26.796  1.00 65.58           H
ATOM   1681  HG3 GLU A 107     -22.537  67.683  28.303  1.00 65.58           H
ATOM   1682  N   ARG A 108     -18.627  65.866  24.738  1.00 33.06           N
ANISOU 1682  N   ARG A 108     4533   4137   3892   -336    808    733       N
ATOM   1683  CA  ARG A 108     -17.472  64.990  24.534  1.00 31.03           C
ANISOU 1683  CA  ARG A 108     4389   3720   3681   -339    668    877       C
ATOM   1684  C   ARG A 108     -16.749  65.332  23.227  1.00 27.73           C
ANISOU 1684  C   ARG A 108     3982   3145   3409   -203    562    776       C
ATOM   1685  O   ARG A 108     -16.487  64.487  22.369  1.00 29.35           O
ANISOU 1685  O   ARG A 108     4188   3199   3763   -202    481    808       O
ATOM   1686  CB  ARG A 108     -17.907  63.533  24.551  1.00 29.88           C
ANISOU 1686  CB  ARG A 108     4236   3487   3629   -471    648   1053       C
ATOM   1687  CG  ARG A 108     -18.412  63.033  25.926  1.00 35.76           C
ANISOU 1687  CG  ARG A 108     4991   4396   4200   -648    732   1225       C
ATOM   1688  CD  ARG A 108     -18.649  61.507  25.882  1.00 39.93           C
ANISOU 1688  CD  ARG A 108     5528   4771   4873   -785    673   1444       C
ATOM   1689  NE  ARG A 108     -18.820  60.958  27.218  1.00 66.39           N
ANISOU 1689  NE  ARG A 108     8918   8264   8042   -972    710   1679       N
ATOM   1690  CZ  ARG A 108     -19.882  61.162  27.984  1.00 88.22           C
ANISOU 1690  CZ  ARG A 108    11607  11279  10632  -1113    874   1685       C
ATOM   1691  NH1 ARG A 108     -20.854  61.982  27.617  1.00 77.76           N
ANISOU 1691  NH1 ARG A 108    10154  10080   9310  -1063   1015   1451       N
ATOM   1692  NH2 ARG A 108     -19.968  60.531  29.152  1.00 86.25           N
ANISOU 1692  NH2 ARG A 108    11399  11169  10202  -1315    894   1938       N
ATOM   1693  H   ARG A 108     -19.124  65.952  24.042  1.00 39.69           H
ATOM   1694  HA  ARG A 108     -16.840  65.139  25.255  1.00 37.25           H
ATOM   1695  HB2 ARG A 108     -18.630  63.419  23.914  1.00 35.87           H
ATOM   1696  HB3 ARG A 108     -17.151  62.981  24.297  1.00 35.87           H
ATOM   1697  HG2 ARG A 108     -17.748  63.225  26.607  1.00 42.93           H
ATOM   1698  HG3 ARG A 108     -19.249  63.472  26.146  1.00 42.93           H
ATOM   1699  HD2 ARG A 108     -19.452  61.321  25.370  1.00 47.94           H
ATOM   1700  HD3 ARG A 108     -17.885  61.075  25.469  1.00 47.94           H
ATOM   1701  HE  ARG A 108     -18.188  60.467  27.533  1.00 79.68           H
ATOM   1702 HH11 ARG A 108     -20.806  62.397  26.866  1.00 93.33           H
ATOM   1703 HH12 ARG A 108     -21.535  62.099  28.130  1.00 93.33           H
ATOM   1704 HH21 ARG A 108     -19.339  60.000  29.401  1.00103.51           H
ATOM   1705 HH22 ARG A 108     -20.652  60.655  29.658  1.00103.51           H
ATOM   1706  N   ILE A 109     -16.396  66.596  23.078  1.00 25.62           N
ANISOU 1706  N   ILE A 109     3716   2920   3099    -99    566    643       N
ATOM   1707  CA  ILE A 109     -15.629  67.072  21.931  1.00 23.39           C
ANISOU 1707  CA  ILE A 109     3446   2529   2912      5    472    567       C
ATOM   1708  C   ILE A 109     -14.193  67.368  22.353  1.00 28.97           C
ANISOU 1708  C   ILE A 109     4251   3214   3541     46    400    582       C
ATOM   1709  O   ILE A 109     -13.961  68.017  23.377  1.00 28.03           O
ANISOU 1709  O   ILE A 109     4168   3196   3285     41    436    561       O
ATOM   1710  CB  ILE A 109     -16.264  68.331  21.329  1.00 25.22           C
ANISOU 1710  CB  ILE A 109     3596   2793   3191     84    503    436       C
ATOM   1711  CG1 ILE A 109     -17.686  68.042  20.859  1.00 28.66           C
ANISOU 1711  CG1 ILE A 109     3911   3259   3718     50    556    419       C
ATOM   1712  CG2 ILE A 109     -15.393  68.848  20.174  1.00 25.35           C
ANISOU 1712  CG2 ILE A 109     3636   2725   3272    159    401    398       C
ATOM   1713  CD1 ILE A 109     -18.478  69.254  20.433  1.00 29.76           C
ANISOU 1713  CD1 ILE A 109     3944   3430   3934    132    577    312       C
ATOM   1714  H   ILE A 109     -16.593  67.217  23.641  1.00 30.77           H
ATOM   1715  HA  ILE A 109     -15.606  66.363  21.269  1.00 28.08           H
ATOM   1716  HB  ILE A 109     -16.313  69.017  22.013  1.00 30.28           H
ATOM   1717 HG12 ILE A 109     -17.641  67.442  20.099  1.00 34.41           H
ATOM   1718 HG13 ILE A 109     -18.169  67.621  21.587  1.00 34.41           H
ATOM   1719 HG21 ILE A 109     -15.883  69.531  19.690  1.00 30.44           H
ATOM   1720 HG22 ILE A 109     -14.575  69.222  20.537  1.00 30.44           H
ATOM   1721 HG23 ILE A 109     -15.184  68.109  19.581  1.00 30.44           H
ATOM   1722 HD11 ILE A 109     -19.407  68.998  20.314  1.00 35.73           H
ATOM   1723 HD12 ILE A 109     -18.408  69.935  21.120  1.00 35.73           H
ATOM   1724 HD13 ILE A 109     -18.118  69.588  19.597  1.00 35.73           H
ATOM   1725  N   GLY A 110     -13.229  66.886  21.570  1.00 25.69           N
ANISOU 1725  N   GLY A 110     3864   2685   3213     80    301    597       N
ATOM   1726  CA  GLY A 110     -11.831  67.215  21.776  1.00 24.19           C
ANISOU 1726  CA  GLY A 110     3737   2474   2979    126    224    592       C
ATOM   1727  C   GLY A 110     -11.165  67.626  20.475  1.00 23.13           C
ANISOU 1727  C   GLY A 110     3577   2281   2930    188    170    500       C
ATOM   1728  O   GLY A 110     -11.813  67.751  19.439  1.00 23.78           O
ANISOU 1728  O   GLY A 110     3600   2357   3079    191    186    447       O
ATOM   1729  H   GLY A 110     -13.366  66.359  20.904  1.00 30.85           H
ATOM   1730  HA2 GLY A 110     -11.759  67.949  22.406  1.00 29.05           H
ATOM   1731  HA3 GLY A 110     -11.364  66.444  22.134  1.00 29.05           H
ATOM   1732  N   VAL A 111      -9.863  67.904  20.566  1.00 23.18           N
ANISOU 1732  N   VAL A 111     3620   2273   2913    223    105    485       N
ATOM   1733  CA  VAL A 111      -9.149  68.460  19.425  1.00 21.70           C
ANISOU 1733  CA  VAL A 111     3403   2071   2769    257     69    400       C
ATOM   1734  C   VAL A 111      -7.821  67.727  19.245  1.00 22.93           C
ANISOU 1734  C   VAL A 111     3555   2175   2984    276     -6    393       C
ATOM   1735  O   VAL A 111      -7.247  67.180  20.191  1.00 24.12           O
ANISOU 1735  O   VAL A 111     3739   2297   3129    281    -55    465       O
ATOM   1736  CB  VAL A 111      -8.868  69.975  19.534  1.00 22.04           C
ANISOU 1736  CB  VAL A 111     3465   2161   2749    281     76    349       C
ATOM   1737  CG1 VAL A 111     -10.121  70.785  19.572  1.00 23.69           C
ANISOU 1737  CG1 VAL A 111     3648   2394   2959    287    138    327       C
ATOM   1738  CG2 VAL A 111      -7.991  70.242  20.778  1.00 24.50           C
ANISOU 1738  CG2 VAL A 111     3834   2501   2972    285     48    360       C
ATOM   1739  H   VAL A 111      -9.383  67.780  21.268  1.00 27.83           H
ATOM   1740  HA  VAL A 111      -9.708  68.310  18.647  1.00 26.05           H
ATOM   1741  HB  VAL A 111      -8.390  70.260  18.740  1.00 26.47           H
ATOM   1742 HG11 VAL A 111      -9.889  71.726  19.588  1.00 28.44           H
ATOM   1743 HG12 VAL A 111     -10.648  70.588  18.781  1.00 28.44           H
ATOM   1744 HG13 VAL A 111     -10.623  70.554  20.369  1.00 28.44           H
ATOM   1745 HG21 VAL A 111      -7.952  71.198  20.937  1.00 29.42           H
ATOM   1746 HG22 VAL A 111      -8.385  69.795  21.543  1.00 29.42           H
ATOM   1747 HG23 VAL A 111      -7.100  69.896  20.616  1.00 29.42           H
ATOM   1748  N   LEU A 112      -7.314  67.777  18.008  1.00 22.92           N
ANISOU 1748  N   LEU A 112     3497   2177   3034    280    -20    304       N
ATOM   1749  CA  LEU A 112      -6.061  67.145  17.604  1.00 21.71           C
ANISOU 1749  CA  LEU A 112     3298   1990   2962    303    -74    241       C
ATOM   1750  C   LEU A 112      -5.368  68.128  16.668  1.00 23.81           C
ANISOU 1750  C   LEU A 112     3528   2348   3173    286    -65    158       C
ATOM   1751  O   LEU A 112      -5.987  68.640  15.731  1.00 22.90           O
ANISOU 1751  O   LEU A 112     3389   2297   3014    244    -31    135       O
ATOM   1752  CB  LEU A 112      -6.297  65.796  16.907  1.00 22.55           C
ANISOU 1752  CB  LEU A 112     3338   2017   3212    297    -77    181       C
ATOM   1753  CG  LEU A 112      -5.039  65.015  16.488  1.00 25.04           C
ANISOU 1753  CG  LEU A 112     3572   2276   3664    336   -126     72       C
ATOM   1754  CD1 LEU A 112      -5.418  63.597  16.351  1.00 26.34           C
ANISOU 1754  CD1 LEU A 112     3692   2297   4018    341   -146     44       C
ATOM   1755  CD2 LEU A 112      -4.454  65.563  15.166  1.00 24.36           C
ANISOU 1755  CD2 LEU A 112     3407   2322   3526    306    -87    -87       C
ATOM   1756  H   LEU A 112      -7.698  68.189  17.358  1.00 27.52           H
ATOM   1757  HA  LEU A 112      -5.496  66.964  18.372  1.00 26.07           H
ATOM   1758  HB2 LEU A 112      -6.798  65.228  17.513  1.00 27.07           H
ATOM   1759  HB3 LEU A 112      -6.814  65.959  16.102  1.00 27.07           H
ATOM   1760  HG  LEU A 112      -4.340  65.109  17.155  1.00 30.06           H
ATOM   1761 HD11 LEU A 112      -4.628  63.079  16.132  1.00 31.62           H
ATOM   1762 HD12 LEU A 112      -5.794  63.288  17.190  1.00 31.62           H
ATOM   1763 HD13 LEU A 112      -6.076  63.513  15.643  1.00 31.62           H
ATOM   1764 HD21 LEU A 112      -3.863  64.896  14.782  1.00 29.25           H
ATOM   1765 HD22 LEU A 112      -5.182  65.752  14.553  1.00 29.25           H
ATOM   1766 HD23 LEU A 112      -3.959  66.376  15.352  1.00 29.25           H
ATOM   1767  N   GLY A 113      -4.093  68.391  16.912  1.00 22.13           N
ANISOU 1767  N   GLY A 113     3300   2150   2958    305   -106    129       N
ATOM   1768  CA  GLY A 113      -3.380  69.309  16.041  1.00 21.61           C
ANISOU 1768  CA  GLY A 113     3192   2180   2838    262    -94     66       C
ATOM   1769  C   GLY A 113      -1.977  68.867  15.728  1.00 24.98           C
ANISOU 1769  C   GLY A 113     3530   2635   3328    274   -120    -35       C
ATOM   1770  O   GLY A 113      -1.308  68.339  16.616  1.00 24.25           O
ANISOU 1770  O   GLY A 113     3432   2473   3306    334   -180    -19       O
ATOM   1771  H   GLY A 113      -3.632  68.061  17.558  1.00 26.57           H
ATOM   1772  HA2 GLY A 113      -3.864  69.392  15.204  1.00 25.95           H
ATOM   1773  HA3 GLY A 113      -3.334  70.179  16.466  1.00 25.95           H
ATOM   1774  N   LEU A 114      -1.523  69.090  14.490  1.00 23.54           N
ANISOU 1774  N   LEU A 114     3263   2569   3114    211    -80   -133       N
ATOM   1775  CA  LEU A 114      -0.169  68.760  14.066  1.00 22.01           C
ANISOU 1775  CA  LEU A 114     2950   2438   2975    210    -80   -267       C
ATOM   1776  C   LEU A 114       0.648  70.041  13.898  1.00 23.32           C
ANISOU 1776  C   LEU A 114     3106   2712   3040    134    -75   -243       C
ATOM   1777  O   LEU A 114       0.281  70.910  13.101  1.00 23.34           O
ANISOU 1777  O   LEU A 114     3126   2814   2930     35    -39   -197       O
ATOM   1778  CB  LEU A 114      -0.184  67.977  12.755  1.00 21.67           C
ANISOU 1778  CB  LEU A 114     2789   2487   2956    168    -18   -437       C
ATOM   1779  CG  LEU A 114       1.177  67.730  12.105  1.00 24.58           C
ANISOU 1779  CG  LEU A 114     2999   2973   3368    148     14   -624       C
ATOM   1780  CD1 LEU A 114       1.909  66.584  12.806  1.00 29.29           C
ANISOU 1780  CD1 LEU A 114     3516   3414   4200    279    -46   -713       C
ATOM   1781  CD2 LEU A 114       1.040  67.444  10.606  1.00 30.29           C
ANISOU 1781  CD2 LEU A 114     3614   3885   4008     44    107   -796       C
ATOM   1782  H   LEU A 114      -1.998  69.440  13.865  1.00 28.27           H
ATOM   1783  HA  LEU A 114       0.250  68.222  14.756  1.00 26.43           H
ATOM   1784  HB2 LEU A 114      -0.582  67.109  12.927  1.00 26.02           H
ATOM   1785  HB3 LEU A 114      -0.723  68.468  12.116  1.00 26.02           H
ATOM   1786  HG  LEU A 114       1.710  68.535  12.199  1.00 29.52           H
ATOM   1787 HD11 LEU A 114       2.783  66.471  12.399  1.00 35.17           H
ATOM   1788 HD12 LEU A 114       2.008  66.800  13.746  1.00 35.17           H
ATOM   1789 HD13 LEU A 114       1.391  65.770  12.706  1.00 35.17           H
ATOM   1790 HD21 LEU A 114       1.922  67.299  10.230  1.00 36.36           H
ATOM   1791 HD22 LEU A 114       0.494  66.652  10.484  1.00 36.36           H
ATOM   1792 HD23 LEU A 114       0.619  68.205  10.177  1.00 36.36           H
ATOM   1793  N   SER A 115       1.758  70.141  14.641  1.00 23.62           N
ANISOU 1793  N   SER A 115     3112   2730   3132    173   -126   -261       N
ATOM   1794  CA  SER A 115       2.753  71.216  14.537  1.00 26.64           C
ANISOU 1794  CA  SER A 115     3458   3208   3456     94   -127   -265       C
ATOM   1795  C   SER A 115       2.114  72.588  14.716  1.00 24.06           C
ANISOU 1795  C   SER A 115     3249   2860   3030     26   -130   -129       C
ATOM   1796  O   SER A 115       1.724  72.919  15.842  1.00 24.65           O
ANISOU 1796  O   SER A 115     3423   2830   3111     79   -177    -59       O
ATOM   1797  CB  SER A 115       3.518  71.146  13.218  1.00 27.21           C
ANISOU 1797  CB  SER A 115     3381   3458   3498      0    -53   -398       C
ATOM   1798  OG  SER A 115       4.704  71.922  13.302  1.00 27.44           O
ANISOU 1798  OG  SER A 115     3344   3570   3512    -66    -62   -416       O
ATOM   1799  H   SER A 115       1.969  69.567  15.246  1.00 28.36           H
ATOM   1800  HA  SER A 115       3.397  71.096  15.252  1.00 31.99           H
ATOM   1801  HB2 SER A 115       3.753  70.223  13.035  1.00 32.67           H
ATOM   1802  HB3 SER A 115       2.959  71.493  12.506  1.00 32.67           H
ATOM   1803  HG  SER A 115       5.083  71.951  12.553  1.00 32.95           H
ATOM   1804  N   MET A 116       2.045  73.421  13.664  1.00 22.82           N
ANISOU 1804  N   MET A 116     3075   2804   2790    -99    -88    -92       N
ATOM   1805  CA  MET A 116       1.337  74.696  13.824  1.00 23.54           C
ANISOU 1805  CA  MET A 116     3271   2824   2850   -147   -112     48       C
ATOM   1806  C   MET A 116      -0.113  74.476  14.244  1.00 25.66           C
ANISOU 1806  C   MET A 116     3633   2981   3135    -64   -118    109       C
ATOM   1807  O   MET A 116      -0.693  75.317  14.934  1.00 22.66           O
ANISOU 1807  O   MET A 116     3336   2493   2783    -42   -145    175       O
ATOM   1808  CB  MET A 116       1.371  75.524  12.530  1.00 24.50           C
ANISOU 1808  CB  MET A 116     3356   3063   2890   -303    -88    129       C
ATOM   1809  CG  MET A 116       0.969  76.960  12.701  1.00 27.24           C
ANISOU 1809  CG  MET A 116     3784   3299   3268   -359   -139    279       C
ATOM   1810  SD  MET A 116       2.122  77.932  13.667  1.00 30.24           S
ANISOU 1810  SD  MET A 116     4170   3593   3724   -389   -182    252       S
ATOM   1811  CE  MET A 116       3.478  78.014  12.496  1.00 31.18           C
ANISOU 1811  CE  MET A 116     4151   3935   3761   -568   -137    237       C
ATOM   1812  H   MET A 116       2.384  73.277  12.887  1.00 27.40           H
ATOM   1813  HA  MET A 116       1.806  75.203  14.506  1.00 28.27           H
ATOM   1814  HB2 MET A 116       2.275  75.513  12.179  1.00 29.42           H
ATOM   1815  HB3 MET A 116       0.762  75.124  11.891  1.00 29.42           H
ATOM   1816  HG2 MET A 116       0.901  77.370  11.824  1.00 32.71           H
ATOM   1817  HG3 MET A 116       0.110  76.991  13.150  1.00 32.71           H
ATOM   1818  HE1 MET A 116       4.150  78.628  12.833  1.00 37.43           H
ATOM   1819  HE2 MET A 116       3.861  77.128  12.395  1.00 37.43           H
ATOM   1820  HE3 MET A 116       3.141  78.328  11.643  1.00 37.43           H
ATOM   1821  N   GLY A 117      -0.734  73.392  13.779  1.00 21.24           N
ANISOU 1821  N   GLY A 117     3048   2453   2571    -29    -87     70       N
ATOM   1822  CA  GLY A 117      -2.085  73.058  14.217  1.00 22.81           C
ANISOU 1822  CA  GLY A 117     3316   2559   2793     42    -86    119       C
ATOM   1823  C   GLY A 117      -2.149  72.636  15.674  1.00 22.27           C
ANISOU 1823  C   GLY A 117     3306   2384   2770    139   -109    114       C
ATOM   1824  O   GLY A 117      -3.176  72.837  16.350  1.00 23.93           O
ANISOU 1824  O   GLY A 117     3584   2526   2983    178   -103    165       O
ATOM   1825  H   GLY A 117      -0.398  72.839  13.214  1.00 25.51           H
ATOM   1826  HA2 GLY A 117      -2.658  73.832  14.100  1.00 27.39           H
ATOM   1827  HA3 GLY A 117      -2.425  72.329  13.675  1.00 27.39           H
ATOM   1828  N   GLY A 118      -1.046  72.077  16.181  1.00 22.32           N
ANISOU 1828  N   GLY A 118     3275   2395   2809    171   -139     55       N
ATOM   1829  CA  GLY A 118      -0.919  71.829  17.607  1.00 25.04           C
ANISOU 1829  CA  GLY A 118     3674   2675   3163    236   -187     82       C
ATOM   1830  C   GLY A 118      -0.791  73.114  18.395  1.00 24.38           C
ANISOU 1830  C   GLY A 118     3653   2582   3027    211   -206    100       C
ATOM   1831  O   GLY A 118      -1.291  73.223  19.516  1.00 24.22           O
ANISOU 1831  O   GLY A 118     3702   2535   2966    240   -215    124       O
ATOM   1832  H   GLY A 118      -0.362  71.835  15.719  1.00 26.80           H
ATOM   1833  HA2 GLY A 118      -1.703  71.352  17.922  1.00 30.06           H
ATOM   1834  HA3 GLY A 118      -0.132  71.287  17.772  1.00 30.06           H
ATOM   1835  N   ARG A 119      -0.070  74.089  17.846  1.00 22.20           N
ANISOU 1835  N   ARG A 119     3344   2339   2752    143   -210     76       N
ATOM   1836  CA  ARG A 119      -0.061  75.417  18.448  1.00 21.03           C
ANISOU 1836  CA  ARG A 119     3248   2146   2595    109   -227     76       C
ATOM   1837  C   ARG A 119      -1.480  75.954  18.581  1.00 22.50           C
ANISOU 1837  C   ARG A 119     3499   2256   2795    132   -191    111       C
ATOM   1838  O   ARG A 119      -1.878  76.437  19.653  1.00 25.39           O
ANISOU 1838  O   ARG A 119     3917   2582   3150    159   -190     70       O
ATOM   1839  CB  ARG A 119       0.817  76.344  17.611  1.00 24.37           C
ANISOU 1839  CB  ARG A 119     3619   2597   3045      9   -236     75       C
ATOM   1840  CG  ARG A 119       1.121  77.703  18.236  1.00 24.03           C
ANISOU 1840  CG  ARG A 119     3611   2480   3038    -40   -271     53       C
ATOM   1841  CD  ARG A 119       1.992  78.534  17.308  1.00 24.27           C
ANISOU 1841  CD  ARG A 119     3582   2535   3104   -166   -281     87       C
ATOM   1842  NE  ARG A 119       2.731  79.613  17.940  1.00 24.70           N
ANISOU 1842  NE  ARG A 119     3642   2530   3214   -229   -328     38       N
ATOM   1843  CZ  ARG A 119       3.860  79.476  18.625  1.00 25.37           C
ANISOU 1843  CZ  ARG A 119     3682   2679   3279   -242   -367    -51       C
ATOM   1844  NH1 ARG A 119       4.375  78.286  18.902  1.00 25.39           N
ANISOU 1844  NH1 ARG A 119     3634   2789   3225   -175   -378    -92       N
ATOM   1845  NH2 ARG A 119       4.504  80.564  19.022  1.00 26.81           N
ANISOU 1845  NH2 ARG A 119     3859   2806   3523   -327   -409    -99       N
ATOM   1846  H   ARG A 119       0.413  74.009  17.140  1.00 26.66           H
ATOM   1847  HA  ARG A 119       0.320  75.375  19.339  1.00 25.25           H
ATOM   1848  HB2 ARG A 119       1.666  75.901  17.455  1.00 29.27           H
ATOM   1849  HB3 ARG A 119       0.369  76.508  16.766  1.00 29.27           H
ATOM   1850  HG2 ARG A 119       0.292  78.181  18.392  1.00 28.85           H
ATOM   1851  HG3 ARG A 119       1.594  77.576  19.074  1.00 28.85           H
ATOM   1852  HD2 ARG A 119       2.642  77.946  16.892  1.00 29.14           H
ATOM   1853  HD3 ARG A 119       1.424  78.933  16.631  1.00 29.14           H
ATOM   1854  HE  ARG A 119       2.410  80.407  17.864  1.00 29.66           H
ATOM   1855 HH11 ARG A 119       3.975  77.572  18.636  1.00 30.49           H
ATOM   1856 HH12 ARG A 119       5.108  78.227  19.348  1.00 30.49           H
ATOM   1857 HH21 ARG A 119       4.189  81.343  18.836  1.00 32.19           H
ATOM   1858 HH22 ARG A 119       5.236  80.492  19.467  1.00 32.19           H
ATOM   1859  N   VAL A 120      -2.256  75.884  17.491  1.00 22.80           N
ANISOU 1859  N   VAL A 120     3517   2291   2855    117   -162    172       N
ATOM   1860  CA  VAL A 120      -3.654  76.327  17.512  1.00 22.60           C
ANISOU 1860  CA  VAL A 120     3522   2194   2871    149   -139    209       C
ATOM   1861  C   VAL A 120      -4.460  75.536  18.543  1.00 22.37           C
ANISOU 1861  C   VAL A 120     3527   2165   2806    222   -101    178       C
ATOM   1862  O   VAL A 120      -5.246  76.108  19.318  1.00 24.79           O
ANISOU 1862  O   VAL A 120     3860   2426   3131    254    -74    141       O
ATOM   1863  CB  VAL A 120      -4.273  76.201  16.103  1.00 22.82           C
ANISOU 1863  CB  VAL A 120     3508   2256   2908    111   -136    293       C
ATOM   1864  CG1 VAL A 120      -5.795  76.385  16.153  1.00 24.33           C
ANISOU 1864  CG1 VAL A 120     3705   2385   3155    162   -121    330       C
ATOM   1865  CG2 VAL A 120      -3.626  77.219  15.181  1.00 22.34           C
ANISOU 1865  CG2 VAL A 120     3420   2202   2865     11   -177    364       C
ATOM   1866  H   VAL A 120      -1.996  75.585  16.728  1.00 27.38           H
ATOM   1867  HA  VAL A 120      -3.672  77.260  17.776  1.00 27.14           H
ATOM   1868  HB  VAL A 120      -4.107  75.312  15.752  1.00 27.40           H
ATOM   1869 HG11 VAL A 120      -6.120  76.573  15.258  1.00 29.22           H
ATOM   1870 HG12 VAL A 120      -6.201  75.570  16.487  1.00 29.22           H
ATOM   1871 HG13 VAL A 120      -6.005  77.125  16.743  1.00 29.22           H
ATOM   1872 HG21 VAL A 120      -4.010  77.131  14.295  1.00 26.82           H
ATOM   1873 HG22 VAL A 120      -3.792  78.109  15.527  1.00 26.82           H
ATOM   1874 HG23 VAL A 120      -2.671  77.051  15.145  1.00 26.82           H
ATOM   1875  N   ALA A 121      -4.301  74.210  18.548  1.00 22.83           N
ANISOU 1875  N   ALA A 121     3574   2276   2826    239    -95    188       N
ATOM   1876  CA  ALA A 121      -5.044  73.370  19.490  1.00 22.58           C
ANISOU 1876  CA  ALA A 121     3574   2249   2758    279    -67    200       C
ATOM   1877  C   ALA A 121      -4.759  73.780  20.933  1.00 26.35           C
ANISOU 1877  C   ALA A 121     4100   2751   3161    283    -75    161       C
ATOM   1878  O   ALA A 121      -5.679  73.865  21.759  1.00 25.28           O
ANISOU 1878  O   ALA A 121     3990   2637   2978    292    -24    146       O
ATOM   1879  CB  ALA A 121      -4.707  71.884  19.289  1.00 25.62           C
ANISOU 1879  CB  ALA A 121     3933   2644   3157    290    -86    230       C
ATOM   1880  H   ALA A 121      -3.775  73.776  18.024  1.00 27.42           H
ATOM   1881  HA  ALA A 121      -5.991  73.484  19.311  1.00 27.12           H
ATOM   1882  HB1 ALA A 121      -5.196  71.358  19.942  1.00 30.76           H
ATOM   1883  HB2 ALA A 121      -4.964  71.620  18.392  1.00 30.76           H
ATOM   1884  HB3 ALA A 121      -3.753  71.757  19.411  1.00 30.76           H
ATOM   1885  N   ALA A 122      -3.482  74.013  21.260  1.00 23.71           N
ANISOU 1885  N   ALA A 122     3766   2442   2802    266   -136    132       N
ATOM   1886  CA  ALA A 122      -3.118  74.357  22.627  1.00 23.96           C
ANISOU 1886  CA  ALA A 122     3837   2531   2734    253   -160     86       C
ATOM   1887  C   ALA A 122      -3.680  75.717  23.007  1.00 24.60           C
ANISOU 1887  C   ALA A 122     3936   2584   2826    242   -113    -23       C
ATOM   1888  O   ALA A 122      -4.142  75.917  24.137  1.00 25.05           O
ANISOU 1888  O   ALA A 122     4022   2710   2787    233    -77    -92       O
ATOM   1889  CB  ALA A 122      -1.605  74.380  22.773  1.00 23.53           C
ANISOU 1889  CB  ALA A 122     3757   2510   2671    233   -249     69       C
ATOM   1890  H   ALA A 122      -2.820  73.977  20.712  1.00 28.47           H
ATOM   1891  HA  ALA A 122      -3.479  73.684  23.225  1.00 28.77           H
ATOM   1892  HB1 ALA A 122      -1.380  74.569  23.697  1.00 28.25           H
ATOM   1893  HB2 ALA A 122      -1.250  73.515  22.517  1.00 28.25           H
ATOM   1894  HB3 ALA A 122      -1.243  75.070  22.196  1.00 28.25           H
ATOM   1895  N   ILE A 123      -3.596  76.687  22.091  1.00 23.25           N
ANISOU 1895  N   ILE A 123     3739   2317   2777    232   -117    -46       N
ATOM   1896  CA  ILE A 123      -4.132  78.011  22.385  1.00 27.04           C
ANISOU 1896  CA  ILE A 123     4220   2715   3338    234    -89   -152       C
ATOM   1897  C   ILE A 123      -5.632  77.919  22.598  1.00 24.60           C
ANISOU 1897  C   ILE A 123     3901   2397   3048    284     -9   -173       C
ATOM   1898  O   ILE A 123      -6.182  78.487  23.553  1.00 25.07           O
ANISOU 1898  O   ILE A 123     3957   2472   3094    297     45   -312       O
ATOM   1899  CB  ILE A 123      -3.779  79.016  21.269  1.00 24.43           C
ANISOU 1899  CB  ILE A 123     3862   2258   3164    203   -132   -116       C
ATOM   1900  CG1 ILE A 123      -2.269  79.227  21.250  1.00 26.33           C
ANISOU 1900  CG1 ILE A 123     4096   2528   3380    135   -197   -127       C
ATOM   1901  CG2 ILE A 123      -4.582  80.303  21.472  1.00 25.82           C
ANISOU 1901  CG2 ILE A 123     4024   2292   3496    227   -116   -207       C
ATOM   1902  CD1 ILE A 123      -1.743  79.913  19.961  1.00 27.34           C
ANISOU 1902  CD1 ILE A 123     4187   2581   3619     64   -237    -36       C
ATOM   1903  H   ILE A 123      -3.243  76.602  21.312  1.00 27.91           H
ATOM   1904  HA  ILE A 123      -3.722  78.335  23.202  1.00 32.46           H
ATOM   1905  HB  ILE A 123      -4.023  78.673  20.395  1.00 29.34           H
ATOM   1906 HG12 ILE A 123      -2.024  79.786  22.003  1.00 31.61           H
ATOM   1907 HG13 ILE A 123      -1.833  78.363  21.323  1.00 31.61           H
ATOM   1908 HG21 ILE A 123      -4.187  81.010  20.938  1.00 31.01           H
ATOM   1909 HG22 ILE A 123      -5.499  80.150  21.193  1.00 31.01           H
ATOM   1910 HG23 ILE A 123      -4.558  80.545  22.411  1.00 31.01           H
ATOM   1911 HD11 ILE A 123      -0.776  79.969  20.006  1.00 32.82           H
ATOM   1912 HD12 ILE A 123      -2.009  79.385  19.192  1.00 32.82           H
ATOM   1913 HD13 ILE A 123      -2.124  80.803  19.900  1.00 32.82           H
ATOM   1914  N   LEU A 124      -6.326  77.212  21.704  1.00 23.85           N
ANISOU 1914  N   LEU A 124     3783   2292   2986    307      7    -60       N
ATOM   1915  CA  LEU A 124      -7.774  77.157  21.827  1.00 24.29           C
ANISOU 1915  CA  LEU A 124     3806   2342   3082    350     80    -80       C
ATOM   1916  C   LEU A 124      -8.181  76.439  23.105  1.00 26.52           C
ANISOU 1916  C   LEU A 124     4110   2758   3209    339    150   -128       C
ATOM   1917  O   LEU A 124      -9.076  76.899  23.829  1.00 26.43           O
ANISOU 1917  O   LEU A 124     4066   2778   3197    356    230   -246       O
ATOM   1918  CB  LEU A 124      -8.396  76.472  20.627  1.00 26.05           C
ANISOU 1918  CB  LEU A 124     3993   2549   3355    359     72     46       C
ATOM   1919  CG  LEU A 124      -9.934  76.398  20.630  1.00 25.07           C
ANISOU 1919  CG  LEU A 124     3811   2422   3292    400    137     33       C
ATOM   1920  CD1 LEU A 124     -10.553  77.804  20.577  1.00 28.65           C
ANISOU 1920  CD1 LEU A 124     4207   2757   3921    452    133    -47       C
ATOM   1921  CD2 LEU A 124     -10.390  75.506  19.453  1.00 30.61           C
ANISOU 1921  CD2 LEU A 124     4480   3140   4009    387    115    154       C
ATOM   1922  H   LEU A 124      -5.992  76.774  21.045  1.00 28.64           H
ATOM   1923  HA  LEU A 124      -8.111  78.066  21.852  1.00 29.17           H
ATOM   1924  HB2 LEU A 124      -8.132  76.956  19.829  1.00 31.28           H
ATOM   1925  HB3 LEU A 124      -8.063  75.562  20.589  1.00 31.28           H
ATOM   1926  HG  LEU A 124     -10.255  75.999  21.454  1.00 30.10           H
ATOM   1927 HD11 LEU A 124     -11.517  77.722  20.518  1.00 34.40           H
ATOM   1928 HD12 LEU A 124     -10.310  78.287  21.382  1.00 34.40           H
ATOM   1929 HD13 LEU A 124     -10.212  78.270  19.797  1.00 34.40           H
ATOM   1930 HD21 LEU A 124     -11.360  75.474  19.439  1.00 36.75           H
ATOM   1931 HD22 LEU A 124     -10.059  75.883  18.624  1.00 36.75           H
ATOM   1932 HD23 LEU A 124     -10.032  74.613  19.577  1.00 36.75           H
ATOM   1933  N   ALA A 125      -7.471  75.357  23.445  1.00 26.23           N
ANISOU 1933  N   ALA A 125     4116   2808   3042    303    117    -41       N
ATOM   1934  CA  ALA A 125      -7.790  74.610  24.661  1.00 27.67           C
ANISOU 1934  CA  ALA A 125     4325   3131   3057    264    161    -29       C
ATOM   1935  C   ALA A 125      -7.551  75.431  25.930  1.00 25.83           C
ANISOU 1935  C   ALA A 125     4109   3004   2701    230    188   -182       C
ATOM   1936  O   ALA A 125      -8.173  75.167  26.972  1.00 27.49           O
ANISOU 1936  O   ALA A 125     4321   3366   2758    183    263   -219       O
ATOM   1937  CB  ALA A 125      -6.968  73.322  24.705  1.00 25.39           C
ANISOU 1937  CB  ALA A 125     4072   2873   2703    239     81    124       C
ATOM   1938  H   ALA A 125      -6.811  75.040  22.994  1.00 31.49           H
ATOM   1939  HA  ALA A 125      -8.732  74.377  24.639  1.00 33.22           H
ATOM   1940  HB1 ALA A 125      -7.214  72.817  25.496  1.00 30.49           H
ATOM   1941  HB2 ALA A 125      -7.154  72.801  23.908  1.00 30.49           H
ATOM   1942  HB3 ALA A 125      -6.026  73.550  24.739  1.00 30.49           H
ATOM   1943  N   SER A 126      -6.638  76.402  25.881  1.00 24.34           N
ANISOU 1943  N   SER A 126     3927   2757   2563    233    131   -281       N
ATOM   1944  CA  SER A 126      -6.366  77.222  27.046  1.00 29.72           C
ANISOU 1944  CA  SER A 126     4616   3538   3139    191    151   -465       C
ATOM   1945  C   SER A 126      -7.497  78.181  27.329  1.00 31.14           C
ANISOU 1945  C   SER A 126     4738   3690   3405    222    264   -667       C
ATOM   1946  O   SER A 126      -7.535  78.724  28.435  1.00 30.64           O
ANISOU 1946  O   SER A 126     4664   3752   3226    179    317   -865       O
ATOM   1947  CB  SER A 126      -5.052  77.998  26.876  1.00 30.83           C
ANISOU 1947  CB  SER A 126     4768   3606   3340    175     53   -524       C
ATOM   1948  OG  SER A 126      -5.180  79.104  26.007  1.00 28.94           O
ANISOU 1948  OG  SER A 126     4493   3168   3336    214     51   -594       O
ATOM   1949  H   SER A 126      -6.170  76.600  25.188  1.00 29.22           H
ATOM   1950  HA  SER A 126      -6.250  76.642  27.815  1.00 35.69           H
ATOM   1951  HB2 SER A 126      -4.770  78.321  27.746  1.00 37.01           H
ATOM   1952  HB3 SER A 126      -4.384  77.396  26.512  1.00 37.01           H
ATOM   1953  HG  SER A 126      -5.383  78.841  25.235  1.00 34.75           H
ATOM   1954  N   LYS A 127      -8.421  78.347  26.379  1.00 27.85           N
ANISOU 1954  N   LYS A 127     4268   3130   3184    293    298   -632       N
ATOM   1955  CA  LYS A 127      -9.538  79.286  26.461  1.00 34.27           C
ANISOU 1955  CA  LYS A 127     4995   3869   4159    351    386   -816       C
ATOM   1956  C   LYS A 127     -10.907  78.620  26.476  1.00 30.59           C
ANISOU 1956  C   LYS A 127     4466   3483   3675    371    490   -783       C
ATOM   1957  O   LYS A 127     -11.822  79.106  27.147  1.00 34.44           O
ANISOU 1957  O   LYS A 127     4870   4033   4183    389    604   -982       O
ATOM   1958  CB  LYS A 127      -9.557  80.247  25.250  1.00 35.46           C
ANISOU 1958  CB  LYS A 127     5105   3756   4611    422    311   -789       C
ATOM   1959  CG  LYS A 127      -8.386  81.139  24.996  1.00 46.00           C
ANISOU 1959  CG  LYS A 127     6475   4958   6045    399    212   -815       C
ATOM   1960  CD  LYS A 127      -8.551  81.774  23.584  1.00 52.30           C
ANISOU 1960  CD  LYS A 127     7238   5523   7110    442    128   -678       C
ATOM   1961  CE  LYS A 127      -7.447  82.781  23.243  1.00 69.09           C
ANISOU 1961  CE  LYS A 127     9387   7494   9369    397     28   -682       C
ATOM   1962  NZ  LYS A 127      -7.729  84.135  23.780  1.00 70.94           N
ANISOU 1962  NZ  LYS A 127     9567   7556   9833    432     36   -910       N
ATOM   1963  H   LYS A 127      -8.420  77.903  25.642  1.00 33.44           H
ATOM   1964  HA  LYS A 127      -9.404  79.793  27.277  1.00 41.15           H
ATOM   1965  HB2 LYS A 127      -9.662  79.705  24.452  1.00 42.57           H
ATOM   1966  HB3 LYS A 127     -10.324  80.832  25.357  1.00 42.57           H
ATOM   1967  HG2 LYS A 127      -8.355  81.844  25.661  1.00 55.22           H
ATOM   1968  HG3 LYS A 127      -7.564  80.624  25.019  1.00 55.22           H
ATOM   1969  HD2 LYS A 127      -8.528  81.070  22.917  1.00 62.78           H
ATOM   1970  HD3 LYS A 127      -9.401  82.240  23.545  1.00 62.78           H
ATOM   1971  HE2 LYS A 127      -6.609  82.475  23.624  1.00 82.92           H
ATOM   1972  HE3 LYS A 127      -7.367  82.850  22.279  1.00 82.92           H
ATOM   1973  HZ1 LYS A 127      -7.036  84.672  23.631  1.00 85.15           H
ATOM   1974  HZ2 LYS A 127      -8.449  84.476  23.382  1.00 85.15           H
ATOM   1975  HZ3 LYS A 127      -7.877  84.090  24.656  1.00 85.15           H
ATOM   1976  N   ASP A 128     -11.086  77.553  25.708  1.00 26.54           N
ANISOU 1976  N   ASP A 128     3974   2965   3146    367    458   -560       N
ATOM   1977  CA  ASP A 128     -12.401  77.054  25.311  1.00 26.82           C
ANISOU 1977  CA  ASP A 128     3933   3011   3247    394    528   -509       C
ATOM   1978  C   ASP A 128     -12.820  75.920  26.235  1.00 31.43           C
ANISOU 1978  C   ASP A 128     4532   3810   3600    306    616   -456       C
ATOM   1979  O   ASP A 128     -12.255  74.814  26.170  1.00 26.06           O
ANISOU 1979  O   ASP A 128     3928   3169   2804    249    558   -269       O
ATOM   1980  CB  ASP A 128     -12.336  76.574  23.868  1.00 24.51           C
ANISOU 1980  CB  ASP A 128     3647   2590   3076    422    434   -313       C
ATOM   1981  CG  ASP A 128     -13.703  76.300  23.259  1.00 34.79           C
ANISOU 1981  CG  ASP A 128     4850   3875   4494    458    478   -278       C
ATOM   1982  OD1 ASP A 128     -14.671  75.999  24.016  1.00 33.24           O
ANISOU 1982  OD1 ASP A 128     4590   3800   4239    439    594   -353       O
ATOM   1983  OD2 ASP A 128     -13.793  76.408  22.003  1.00 35.95           O
ANISOU 1983  OD2 ASP A 128     4972   3906   4780    492    393   -173       O
ATOM   1984  H   ASP A 128     -10.439  77.083  25.392  1.00 31.87           H
ATOM   1985  HA  ASP A 128     -13.059  77.761  25.400  1.00 32.20           H
ATOM   1986  HB2 ASP A 128     -11.902  77.255  23.330  1.00 29.43           H
ATOM   1987  HB3 ASP A 128     -11.825  75.750  23.834  1.00 29.43           H
ATOM   1988  N   ARG A 129     -13.791  76.153  27.138  1.00 30.56           N
ANISOU 1988  N   ARG A 129     4341   3846   3426    283    756   -618       N
ATOM   1989  CA  ARG A 129     -14.276  75.137  28.103  1.00 30.59           C
ANISOU 1989  CA  ARG A 129     4349   4090   3184    164    854   -555       C
ATOM   1990  C   ARG A 129     -14.957  73.975  27.374  1.00 29.72           C
ANISOU 1990  C   ARG A 129     4222   3942   3128    144    848   -343       C
ATOM   1991  O   ARG A 129     -15.188  72.950  28.046  1.00 32.66           O
ANISOU 1991  O   ARG A 129     4619   4474   3316     27    895   -217       O
ATOM   1992  CB  ARG A 129     -15.241  75.784  29.102  1.00 41.43           C
ANISOU 1992  CB  ARG A 129     5606   5644   4492    139   1027   -818       C
ATOM   1993  CG  ARG A 129     -16.067  74.789  29.904  1.00105.16           C
ANISOU 1993  CG  ARG A 129    13643  13974  12338      3   1155   -744       C
ATOM   1994  CD  ARG A 129     -16.588  75.386  31.198  1.00125.03           C
ANISOU 1994  CD  ARG A 129    16070  16765  14671    -72   1330  -1022       C
ATOM   1995  NE  ARG A 129     -17.004  74.366  32.150  1.00116.64           N
ANISOU 1995  NE  ARG A 129    15014  16009  13294   -260   1431   -896       N
ATOM   1996  CZ  ARG A 129     -17.986  74.516  33.030  1.00117.28           C
ANISOU 1996  CZ  ARG A 129    14966  16367  13227   -353   1631  -1088       C
ATOM   1997  NH1 ARG A 129     -18.661  75.652  33.082  1.00 98.19           N
ANISOU 1997  NH1 ARG A 129    12390  13938  10982   -250   1752  -1449       N
ATOM   1998  NH2 ARG A 129     -18.291  73.531  33.856  1.00112.36           N
ANISOU 1998  NH2 ARG A 129    14362  16032  12298   -554   1708   -918       N
ATOM   1999  H   ARG A 129     -14.212  76.951  27.281  1.00 36.70           H
ATOM   2000  HA  ARG A 129     -13.499  74.786  28.596  1.00 36.73           H
ATOM   2001  HB2 ARG A 129     -14.722  76.336  29.724  1.00 49.74           H
ATOM   2002  HB3 ARG A 129     -15.848  76.375  28.611  1.00 49.74           H
ATOM   2003  HG2 ARG A 129     -16.828  74.488  29.362  1.00126.21           H
ATOM   2004  HG3 ARG A 129     -15.517  74.004  30.114  1.00126.21           H
ATOM   2005  HD2 ARG A 129     -15.886  75.938  31.603  1.00150.05           H
ATOM   2006  HD3 ARG A 129     -17.351  75.969  30.998  1.00150.05           H
ATOM   2007  HE  ARG A 129     -16.580  73.605  32.143  1.00139.98           H
ATOM   2008 HH11 ARG A 129     -18.458  76.307  32.532  1.00117.85           H
ATOM   2009 HH12 ARG A 129     -19.311  75.749  33.665  1.00117.85           H
ATOM   2010 HH21 ARG A 129     -17.841  72.774  33.821  1.00134.85           H
ATOM   2011 HH22 ARG A 129     -18.944  73.633  34.439  1.00134.85           H
ATOM   2012  N   ARG A 130     -15.278  74.087  26.076  1.00 26.65           N
ANISOU 2012  N   ARG A 130     3790   3363   2974    235    786   -293       N
ATOM   2013  CA  ARG A 130     -15.940  72.976  25.403  1.00 28.47           C
ANISOU 2013  CA  ARG A 130     3994   3572   3251    202    781   -127       C
ATOM   2014  C   ARG A 130     -14.970  71.846  25.101  1.00 28.68           C
ANISOU 2014  C   ARG A 130     4136   3548   3213    150    672     80       C
ATOM   2015  O   ARG A 130     -15.413  70.725  24.830  1.00 28.22           O
ANISOU 2015  O   ARG A 130     4070   3486   3167     92    672    216       O
ATOM   2016  CB  ARG A 130     -16.602  73.443  24.098  1.00 25.36           C
ANISOU 2016  CB  ARG A 130     3506   3025   3104    300    736   -143       C
ATOM   2017  CG  ARG A 130     -17.654  74.523  24.321  1.00 26.91           C
ANISOU 2017  CG  ARG A 130     3556   3232   3436    374    824   -342       C
ATOM   2018  CD  ARG A 130     -18.175  75.038  22.992  1.00 31.90           C
ANISOU 2018  CD  ARG A 130     4100   3700   4320    473    733   -311       C
ATOM   2019  NE  ARG A 130     -17.110  75.737  22.282  1.00 30.40           N
ANISOU 2019  NE  ARG A 130     3992   3353   4205    524    598   -265       N
ATOM   2020  CZ  ARG A 130     -17.248  76.265  21.074  1.00 30.34           C
ANISOU 2020  CZ  ARG A 130     3940   3207   4379    587    483   -191       C
ATOM   2021  NH1 ARG A 130     -18.384  76.174  20.414  1.00 29.15           N
ANISOU 2021  NH1 ARG A 130     3664   3050   4363    619    470   -158       N
ATOM   2022  NH2 ARG A 130     -16.215  76.885  20.510  1.00 32.60           N
ANISOU 2022  NH2 ARG A 130     4303   3377   4704    602    372   -134       N
ATOM   2023  H   ARG A 130     -15.143  74.778  25.582  1.00 32.00           H
ATOM   2024  HA  ARG A 130     -16.642  72.642  25.984  1.00 34.18           H
ATOM   2025  HB2 ARG A 130     -15.920  73.804  23.510  1.00 30.45           H
ATOM   2026  HB3 ARG A 130     -17.036  72.684  23.676  1.00 30.45           H
ATOM   2027  HG2 ARG A 130     -18.398  74.155  24.823  1.00 32.31           H
ATOM   2028  HG3 ARG A 130     -17.261  75.265  24.808  1.00 32.31           H
ATOM   2029  HD2 ARG A 130     -18.477  74.294  22.448  1.00 38.30           H
ATOM   2030  HD3 ARG A 130     -18.906  75.657  23.143  1.00 38.30           H
ATOM   2031  HE  ARG A 130     -16.346  75.810  22.670  1.00 36.50           H
ATOM   2032 HH11 ARG A 130     -19.054  75.766  20.767  1.00 35.00           H
ATOM   2033 HH12 ARG A 130     -18.456  76.523  19.632  1.00 35.00           H
ATOM   2034 HH21 ARG A 130     -15.466  76.940  20.928  1.00 39.13           H
ATOM   2035 HH22 ARG A 130     -16.296  77.230  19.726  1.00 39.13           H
ATOM   2036  N   ILE A 131     -13.669  72.120  25.114  1.00 26.16           N
ANISOU 2036  N   ILE A 131     3907   3177   2857    173    576     93       N
ATOM   2037  CA  ILE A 131     -12.677  71.126  24.721  1.00 27.75           C
ANISOU 2037  CA  ILE A 131     4188   3307   3051    151    463    257       C
ATOM   2038  C   ILE A 131     -12.391  70.200  25.902  1.00 26.07           C
ANISOU 2038  C   ILE A 131     4035   3217   2654     48    463    383       C
ATOM   2039  O   ILE A 131     -11.991  70.644  26.987  1.00 28.02           O
ANISOU 2039  O   ILE A 131     4318   3602   2729      7    479    333       O
ATOM   2040  CB  ILE A 131     -11.403  71.810  24.218  1.00 26.33           C
ANISOU 2040  CB  ILE A 131     4052   3033   2919    212    362    217       C
ATOM   2041  CG1 ILE A 131     -11.713  72.575  22.912  1.00 28.32           C
ANISOU 2041  CG1 ILE A 131     4246   3165   3349    285    342    160       C
ATOM   2042  CG2 ILE A 131     -10.272  70.803  23.963  1.00 28.65           C
ANISOU 2042  CG2 ILE A 131     4402   3273   3211    198    253    349       C
ATOM   2043  CD1 ILE A 131     -10.508  73.314  22.397  1.00 31.99           C
ANISOU 2043  CD1 ILE A 131     4746   3553   3857    317    254    134       C
ATOM   2044  H   ILE A 131     -13.334  72.877  25.347  1.00 31.42           H
ATOM   2045  HA  ILE A 131     -13.037  70.577  24.007  1.00 33.32           H
ATOM   2046  HB  ILE A 131     -11.106  72.423  24.908  1.00 31.61           H
ATOM   2047 HG12 ILE A 131     -11.996  71.944  22.232  1.00 34.00           H
ATOM   2048 HG13 ILE A 131     -12.417  73.220  23.080  1.00 34.00           H
ATOM   2049 HG21 ILE A 131      -9.500  71.277  23.615  1.00 34.40           H
ATOM   2050 HG22 ILE A 131     -10.044  70.367  24.798  1.00 34.40           H
ATOM   2051 HG23 ILE A 131     -10.575  70.145  23.318  1.00 34.40           H
ATOM   2052 HD11 ILE A 131     -10.779  73.889  21.664  1.00 38.41           H
ATOM   2053 HD12 ILE A 131     -10.134  73.848  23.115  1.00 38.41           H
ATOM   2054 HD13 ILE A 131      -9.851  72.671  22.086  1.00 38.41           H
ATOM   2055  N   LYS A 132     -12.587  68.902  25.690  1.00 24.54           N
ANISOU 2055  N   LYS A 132     3850   2973   2501     -4    431    552       N
ATOM   2056  CA  LYS A 132     -12.546  67.942  26.776  1.00 25.98           C
ANISOU 2056  CA  LYS A 132     4078   3258   2534   -122    423    725       C
ATOM   2057  C   LYS A 132     -11.301  67.083  26.762  1.00 27.04           C
ANISOU 2057  C   LYS A 132     4281   3284   2708   -117    264    887       C
ATOM   2058  O   LYS A 132     -11.049  66.385  27.748  1.00 26.97           O
ANISOU 2058  O   LYS A 132     4319   3355   2573   -212    215   1065       O
ATOM   2059  CB  LYS A 132     -13.783  67.035  26.736  1.00 29.62           C
ANISOU 2059  CB  LYS A 132     4487   3729   3037   -211    501    824       C
ATOM   2060  CG  LYS A 132     -15.121  67.803  26.911  1.00 32.73           C
ANISOU 2060  CG  LYS A 132     4781   4262   3393   -225    668    663       C
ATOM   2061  CD  LYS A 132     -15.059  68.764  28.122  1.00 34.78           C
ANISOU 2061  CD  LYS A 132     5044   4746   3427   -259    755    531       C
ATOM   2062  CE  LYS A 132     -16.381  69.380  28.535  1.00 38.70           C
ANISOU 2062  CE  LYS A 132     5418   5408   3878   -290    937    356       C
ATOM   2063  NZ  LYS A 132     -17.409  69.431  27.539  1.00 50.65           N
ANISOU 2063  NZ  LYS A 132     6820   6815   5611   -225    981    295       N
ATOM   2064  H   LYS A 132     -12.746  68.556  24.919  1.00 29.47           H
ATOM   2065  HA  LYS A 132     -12.566  68.425  27.616  1.00 31.19           H
ATOM   2066  HB2 LYS A 132     -13.811  66.582  25.879  1.00 35.56           H
ATOM   2067  HB3 LYS A 132     -13.717  66.385  27.453  1.00 35.56           H
ATOM   2068  HG2 LYS A 132     -15.300  68.326  26.114  1.00 39.29           H
ATOM   2069  HG3 LYS A 132     -15.840  67.169  27.060  1.00 39.29           H
ATOM   2070  HD2 LYS A 132     -14.719  68.272  28.886  1.00 41.76           H
ATOM   2071  HD3 LYS A 132     -14.457  69.494  27.903  1.00 41.76           H
ATOM   2072  HE2 LYS A 132     -16.733  68.865  29.278  1.00 46.46           H
ATOM   2073  HE3 LYS A 132     -16.213  70.293  28.814  1.00 46.46           H
ATOM   2074  HZ1 LYS A 132     -17.114  69.863  26.819  1.00 60.80           H
ATOM   2075  HZ2 LYS A 132     -17.647  68.606  27.305  1.00 60.80           H
ATOM   2076  HZ3 LYS A 132     -18.122  69.857  27.860  1.00 60.80           H
ATOM   2077  N   PHE A 133     -10.501  67.161  25.702  1.00 25.21           N
ANISOU 2077  N   PHE A 133     3540   2607   3432    399    438    528       N
ATOM   2078  CA  PHE A 133      -9.212  66.468  25.621  1.00 24.84           C
ANISOU 2078  CA  PHE A 133     3658   2677   3105    321    167    338       C
ATOM   2079  C   PHE A 133      -8.451  67.035  24.425  1.00 23.49           C
ANISOU 2079  C   PHE A 133     3446   2551   2930    332     16    285       C
ATOM   2080  O   PHE A 133      -9.062  67.572  23.498  1.00 24.52           O
ANISOU 2080  O   PHE A 133     3410   2663   3246    357      4    425       O
ATOM   2081  CB  PHE A 133      -9.386  64.934  25.513  1.00 27.53           C
ANISOU 2081  CB  PHE A 133     3970   3089   3403    267    -62    399       C
ATOM   2082  CG  PHE A 133     -10.229  64.502  24.357  1.00 27.50           C
ANISOU 2082  CG  PHE A 133     3787   3103   3558    229   -231    591       C
ATOM   2083  CD1 PHE A 133     -11.608  64.438  24.481  1.00 26.84           C
ANISOU 2083  CD1 PHE A 133     3506   2986   3707    222   -157    848       C
ATOM   2084  CD2 PHE A 133      -9.645  64.174  23.145  1.00 24.83           C
ANISOU 2084  CD2 PHE A 133     3499   2800   3135    160   -453    547       C
ATOM   2085  CE1 PHE A 133     -12.412  64.079  23.420  1.00 30.56           C
ANISOU 2085  CE1 PHE A 133     3808   3487   4315    104   -385   1100       C
ATOM   2086  CE2 PHE A 133     -10.429  63.813  22.079  1.00 26.35           C
ANISOU 2086  CE2 PHE A 133     3617   2999   3397     25   -641    736       C
ATOM   2087  CZ  PHE A 133     -11.818  63.746  22.212  1.00 28.18           C
ANISOU 2087  CZ  PHE A 133     3631   3227   3848    -29   -654   1033       C
ATOM   2088  H   PHE A 133     -10.683  67.620  24.998  1.00 30.27           H
ATOM   2089  HA  PHE A 133      -8.689  66.636  26.420  1.00 29.83           H
ATOM   2090  HB2 PHE A 133      -8.511  64.528  25.409  1.00 33.06           H
ATOM   2091  HB3 PHE A 133      -9.808  64.611  26.324  1.00 33.06           H
ATOM   2092  HD1 PHE A 133     -12.001  64.641  25.299  1.00 32.23           H
ATOM   2093  HD2 PHE A 133      -8.720  64.198  23.054  1.00 29.81           H
ATOM   2094  HE1 PHE A 133     -13.337  64.060  23.513  1.00 36.69           H
ATOM   2095  HE2 PHE A 133     -10.033  63.612  21.262  1.00 31.64           H
ATOM   2096  HZ  PHE A 133     -12.343  63.479  21.493  1.00 33.83           H
ATOM   2097  N   VAL A 134      -7.115  66.971  24.487  1.00 23.55           N
ANISOU 2097  N   VAL A 134     3587   2612   2749    300    -94    125       N
ATOM   2098  CA  VAL A 134      -6.242  67.600  23.502  1.00 24.13           C
ANISOU 2098  CA  VAL A 134     3646   2715   2809    313   -179     60       C
ATOM   2099  C   VAL A 134      -5.191  66.601  23.091  1.00 24.54           C
ANISOU 2099  C   VAL A 134     3733   2818   2774    299   -353     12       C
ATOM   2100  O   VAL A 134      -4.520  66.033  23.956  1.00 25.03           O
ANISOU 2100  O   VAL A 134     3851   2902   2755    273   -395     -5       O
ATOM   2101  CB  VAL A 134      -5.547  68.836  24.089  1.00 24.69           C
ANISOU 2101  CB  VAL A 134     3834   2754   2795    290    -49    -46       C
ATOM   2102  CG1 VAL A 134      -4.671  69.572  23.076  1.00 26.47           C
ANISOU 2102  CG1 VAL A 134     4022   3011   3026    305   -126    -94       C
ATOM   2103  CG2 VAL A 134      -6.584  69.800  24.683  1.00 23.59           C
ANISOU 2103  CG2 VAL A 134     3727   2478   2756    320    255    -11       C
ATOM   2104  H   VAL A 134      -6.687  66.557  25.108  1.00 28.28           H
ATOM   2105  HA  VAL A 134      -6.767  67.852  22.726  1.00 28.98           H
ATOM   2106  HB  VAL A 134      -4.955  68.519  24.789  1.00 29.65           H
ATOM   2107 HG11 VAL A 134      -4.387  70.417  23.459  1.00 31.79           H
ATOM   2108 HG12 VAL A 134      -3.897  69.025  22.871  1.00 31.79           H
ATOM   2109 HG13 VAL A 134      -5.186  69.731  22.270  1.00 31.79           H
ATOM   2110 HG21 VAL A 134      -6.127  70.586  25.023  1.00 28.32           H
ATOM   2111 HG22 VAL A 134      -7.211  70.056  23.989  1.00 28.32           H
ATOM   2112 HG23 VAL A 134      -7.054  69.353  25.405  1.00 28.32           H
ATOM   2113  N   ILE A 135      -5.000  66.447  21.784  1.00 22.97           N
ANISOU 2113  N   ILE A 135     3514   2611   2600    300   -428     13       N
ATOM   2114  CA  ILE A 135      -3.982  65.571  21.214  1.00 22.95           C
ANISOU 2114  CA  ILE A 135     3576   2583   2560    313   -473    -33       C
ATOM   2115  C   ILE A 135      -3.037  66.429  20.378  1.00 22.67           C
ANISOU 2115  C   ILE A 135     3538   2549   2527    336   -438    -91       C
ATOM   2116  O   ILE A 135      -3.474  67.132  19.464  1.00 22.81           O
ANISOU 2116  O   ILE A 135     3561   2564   2541    293   -446    -87       O
ATOM   2117  CB  ILE A 135      -4.604  64.461  20.357  1.00 24.83           C
ANISOU 2117  CB  ILE A 135     3917   2749   2770    239   -521     -1       C
ATOM   2118  CG1 ILE A 135      -5.553  63.604  21.184  1.00 26.37           C
ANISOU 2118  CG1 ILE A 135     4096   2948   2977    207   -569     79       C
ATOM   2119  CG2 ILE A 135      -3.523  63.619  19.716  1.00 24.44           C
ANISOU 2119  CG2 ILE A 135     3996   2589   2701    271   -439    -66       C
ATOM   2120  CD1 ILE A 135      -6.559  62.911  20.345  1.00 26.70           C
ANISOU 2120  CD1 ILE A 135     4224   2941   2980     57   -670    164       C
ATOM   2121  H   ILE A 135      -5.466  66.855  21.186  1.00 27.58           H
ATOM   2122  HA  ILE A 135      -3.474  65.163  21.932  1.00 27.56           H
ATOM   2123  HB  ILE A 135      -5.123  64.876  19.650  1.00 29.82           H
ATOM   2124 HG12 ILE A 135      -5.041  62.932  21.660  1.00 31.67           H
ATOM   2125 HG13 ILE A 135      -6.024  64.171  21.815  1.00 31.67           H
ATOM   2126 HG21 ILE A 135      -3.921  62.805  19.369  1.00 29.34           H
ATOM   2127 HG22 ILE A 135      -3.117  64.123  18.994  1.00 29.34           H
ATOM   2128 HG23 ILE A 135      -2.854  63.401  20.385  1.00 29.34           H
ATOM   2129 HD11 ILE A 135      -7.190  62.453  20.921  1.00 32.06           H
ATOM   2130 HD12 ILE A 135      -7.024  63.568  19.802  1.00 32.06           H
ATOM   2131 HD13 ILE A 135      -6.107  62.271  19.773  1.00 32.06           H
ATOM   2132  N   LEU A 136      -1.749  66.378  20.692  1.00 23.65           N
ANISOU 2132  N   LEU A 136     3625   2680   2682    388   -417    -97       N
ATOM   2133  CA  LEU A 136      -0.749  67.222  20.052  1.00 23.70           C
ANISOU 2133  CA  LEU A 136     3592   2695   2717    412   -375   -121       C
ATOM   2134  C   LEU A 136       0.292  66.352  19.377  1.00 24.97           C
ANISOU 2134  C   LEU A 136     3756   2757   2976    489   -264    -92       C
ATOM   2135  O   LEU A 136       0.933  65.542  20.050  1.00 25.31           O
ANISOU 2135  O   LEU A 136     3710   2773   3134    545   -257     15       O
ATOM   2136  CB  LEU A 136      -0.082  68.121  21.101  1.00 25.90           C
ANISOU 2136  CB  LEU A 136     3800   3057   2983    370   -438    -86       C
ATOM   2137  CG  LEU A 136      -1.013  69.049  21.890  1.00 23.77           C
ANISOU 2137  CG  LEU A 136     3608   2809   2616    294   -427   -135       C
ATOM   2138  CD1 LEU A 136      -0.267  69.790  22.994  1.00 25.02           C
ANISOU 2138  CD1 LEU A 136     3826   3006   2673    162   -482   -115       C
ATOM   2139  CD2 LEU A 136      -1.722  70.036  20.964  1.00 25.13           C
ANISOU 2139  CD2 LEU A 136     3780   2949   2818    318   -352   -182       C
ATOM   2140  H   LEU A 136      -1.423  65.851  21.288  1.00 28.40           H
ATOM   2141  HA  LEU A 136      -1.170  67.766  19.368  1.00 28.46           H
ATOM   2142  HB2 LEU A 136       0.366  67.550  21.745  1.00 31.10           H
ATOM   2143  HB3 LEU A 136       0.566  68.683  20.648  1.00 31.10           H
ATOM   2144  HG  LEU A 136      -1.689  68.499  22.315  1.00 28.55           H
ATOM   2145 HD11 LEU A 136      -0.895  70.344  23.483  1.00 30.04           H
ATOM   2146 HD12 LEU A 136       0.138  69.142  23.592  1.00 30.04           H
ATOM   2147 HD13 LEU A 136       0.420  70.345  22.593  1.00 30.04           H
ATOM   2148 HD21 LEU A 136      -2.261  70.639  21.498  1.00 30.17           H
ATOM   2149 HD22 LEU A 136      -1.056  70.537  20.468  1.00 30.17           H
ATOM   2150 HD23 LEU A 136      -2.289  69.542  20.350  1.00 30.17           H
ATOM   2151  N   TYR A 137       0.424  66.494  18.059  1.00 22.28           N
ANISOU 2151  N   TYR A 137     3531   2334   2603    479   -147   -162       N
ATOM   2152  CA  TYR A 137       1.409  65.785  17.261  1.00 22.25           C
ANISOU 2152  CA  TYR A 137     3593   2165   2695    557     85   -155       C
ATOM   2153  C   TYR A 137       2.484  66.783  16.847  1.00 23.96           C
ANISOU 2153  C   TYR A 137     3687   2414   3001    603    157   -124       C
ATOM   2154  O   TYR A 137       2.182  67.740  16.139  1.00 24.01           O
ANISOU 2154  O   TYR A 137     3772   2469   2884    521    120   -206       O
ATOM   2155  CB  TYR A 137       0.790  65.194  16.000  1.00 22.95           C
ANISOU 2155  CB  TYR A 137     4016   2095   2611    441    211   -270       C
ATOM   2156  CG  TYR A 137      -0.168  64.031  16.125  1.00 26.84           C
ANISOU 2156  CG  TYR A 137     4692   2504   3002    352    172   -288       C
ATOM   2157  CD1 TYR A 137      -0.418  63.395  17.319  1.00 24.94           C
ANISOU 2157  CD1 TYR A 137     4303   2314   2859    424     74   -209       C
ATOM   2158  CD2 TYR A 137      -0.844  63.591  15.003  1.00 27.76           C
ANISOU 2158  CD2 TYR A 137     5170   2488   2889    137    208   -368       C
ATOM   2159  CE1 TYR A 137      -1.336  62.351  17.387  1.00 23.60           C
ANISOU 2159  CE1 TYR A 137     4305   2069   2594    326     30   -218       C
ATOM   2160  CE2 TYR A 137      -1.720  62.552  15.062  1.00 28.90           C
ANISOU 2160  CE2 TYR A 137     5509   2552   2918      1    144   -365       C
ATOM   2161  CZ  TYR A 137      -1.978  61.933  16.250  1.00 27.78           C
ANISOU 2161  CZ  TYR A 137     5181   2465   2909    115     61   -293       C
ATOM   2162  OH  TYR A 137      -2.865  60.847  16.227  1.00 31.66           O
ANISOU 2162  OH  TYR A 137     5890   2861   3278    -42      1   -285       O
ATOM   2163  H   TYR A 137      -0.069  67.019  17.590  1.00 26.76           H
ATOM   2164  HA  TYR A 137       1.790  65.069  17.794  1.00 26.72           H
ATOM   2165  HB2 TYR A 137       0.300  65.904  15.557  1.00 27.56           H
ATOM   2166  HB3 TYR A 137       1.516  64.889  15.435  1.00 27.56           H
ATOM   2167  HD1 TYR A 137       0.030  63.665  18.087  1.00 29.95           H
ATOM   2168  HD2 TYR A 137      -0.698  64.016  14.189  1.00 33.33           H
ATOM   2169  HE1 TYR A 137      -1.513  61.938  18.201  1.00 28.34           H
ATOM   2170  HE2 TYR A 137      -2.145  62.261  14.287  1.00 34.69           H
ATOM   2171  HH  TYR A 137      -2.914  60.500  16.990  1.00 38.01           H
ATOM   2172  N   SER A 138       3.741  66.513  17.188  1.00 26.28           N
ANISOU 2172  N   SER A 138     3776   2667   3543    726    265     36       N
ATOM   2173  CA  SER A 138       4.846  67.345  16.698  1.00 27.48           C
ANISOU 2173  CA  SER A 138     3788   2829   3824    769    361    110       C
ATOM   2174  C   SER A 138       4.558  68.831  16.922  1.00 27.00           C
ANISOU 2174  C   SER A 138     3692   2958   3608    646    122     51       C
ATOM   2175  O   SER A 138       4.894  69.685  16.106  1.00 25.76           O
ANISOU 2175  O   SER A 138     3561   2806   3422    625    188      4       O
ATOM   2176  CB  SER A 138       5.108  67.075  15.214  1.00 25.80           C
ANISOU 2176  CB  SER A 138     3809   2405   3588    803    714      1       C
ATOM   2177  OG  SER A 138       5.243  65.698  14.989  1.00 27.61           O
ANISOU 2177  OG  SER A 138     4169   2392   3927    897   1006     17       O
ATOM   2178  H   SER A 138       3.981  65.861  17.695  1.00 31.56           H
ATOM   2179  HA  SER A 138       5.644  67.118  17.200  1.00 33.00           H
ATOM   2180  HB2 SER A 138       4.362  67.411  14.692  1.00 30.98           H
ATOM   2181  HB3 SER A 138       5.927  67.522  14.948  1.00 30.98           H
ATOM   2182  HG  SER A 138       5.400  65.553  14.177  1.00 33.15           H
ATOM   2183  N   ALA A 139       3.916  69.150  18.040  1.00 25.74           N
ANISOU 2183  N   ALA A 139     3508   2927   3346    559   -117     50       N
ATOM   2184  CA  ALA A 139       3.354  70.478  18.245  1.00 25.14           C
ANISOU 2184  CA  ALA A 139     3487   2954   3113    449   -251    -42       C
ATOM   2185  C   ALA A 139       4.415  71.556  18.442  1.00 26.23           C
ANISOU 2185  C   ALA A 139     3501   3164   3301    385   -323     49       C
ATOM   2186  O   ALA A 139       5.381  71.362  19.168  1.00 25.72           O
ANISOU 2186  O   ALA A 139     3273   3145   3356    346   -419    243       O
ATOM   2187  CB  ALA A 139       2.417  70.434  19.461  1.00 26.52           C
ANISOU 2187  CB  ALA A 139     3723   3179   3175    374   -380    -66       C
ATOM   2188  H   ALA A 139       3.790  68.612  18.699  1.00 30.91           H
ATOM   2189  HA  ALA A 139       2.861  70.732  17.449  1.00 30.19           H
ATOM   2190  HB1 ALA A 139       2.105  71.333  19.652  1.00 31.84           H
ATOM   2191  HB2 ALA A 139       1.663  69.859  19.258  1.00 31.84           H
ATOM   2192  HB3 ALA A 139       2.904  70.084  20.223  1.00 31.84           H
ATOM   2193  N   ALA A 140       4.177  72.728  17.848  1.00 25.60           N
ANISOU 2193  N   ALA A 140     3494   3099   3132    340   -312    -53       N
ATOM   2194  CA  ALA A 140       5.053  73.898  17.986  1.00 25.97           C
ANISOU 2194  CA  ALA A 140     3473   3206   3190    245   -388     10       C
ATOM   2195  C   ALA A 140       4.546  74.732  19.155  1.00 25.26           C
ANISOU 2195  C   ALA A 140     3521   3145   2933     82   -513    -39       C
ATOM   2196  O   ALA A 140       3.586  75.491  19.027  1.00 24.06           O
ANISOU 2196  O   ALA A 140     3509   2942   2692     77   -443   -173       O
ATOM   2197  CB  ALA A 140       5.070  74.696  16.688  1.00 27.12           C
ANISOU 2197  CB  ALA A 140     3657   3321   3325    275   -280    -72       C
ATOM   2198  H   ALA A 140       3.495  72.877  17.344  1.00 30.73           H
ATOM   2199  HA  ALA A 140       5.958  73.612  18.185  1.00 31.19           H
ATOM   2200  HB1 ALA A 140       5.655  75.462  16.796  1.00 32.56           H
ATOM   2201  HB2 ALA A 140       5.396  74.129  15.972  1.00 32.56           H
ATOM   2202  HB3 ALA A 140       4.168  74.994  16.489  1.00 32.56           H
ATOM   2203  N   LEU A 141       5.194  74.586  20.296  1.00 25.54           N
ANISOU 2203  N   LEU A 141     3533   3234   2935    -73   -675     99       N
ATOM   2204  CA  LEU A 141       4.721  75.159  21.544  1.00 28.40           C
ANISOU 2204  CA  LEU A 141     4139   3580   3070   -287   -750     39       C
ATOM   2205  C   LEU A 141       5.536  76.353  22.014  1.00 27.97           C
ANISOU 2205  C   LEU A 141     4201   3545   2883   -558   -882     98       C
ATOM   2206  O   LEU A 141       5.153  76.994  23.006  1.00 28.44           O
ANISOU 2206  O   LEU A 141     4579   3533   2692   -790   -883      9       O
ATOM   2207  CB  LEU A 141       4.744  74.088  22.640  1.00 27.58           C
ANISOU 2207  CB  LEU A 141     4038   3516   2927   -377   -881    161       C
ATOM   2208  CG  LEU A 141       3.925  72.818  22.356  1.00 25.25           C
ANISOU 2208  CG  LEU A 141     3668   3190   2736   -153   -769    113       C
ATOM   2209  CD1 LEU A 141       4.110  71.792  23.489  1.00 30.40           C
ANISOU 2209  CD1 LEU A 141     4301   3884   3365   -262   -925    274       C
ATOM   2210  CD2 LEU A 141       2.461  73.156  22.179  1.00 27.11           C
ANISOU 2210  CD2 LEU A 141     4077   3339   2886    -68   -584   -100       C
ATOM   2211  H   LEU A 141       5.929  74.148  20.377  1.00 30.66           H
ATOM   2212  HA  LEU A 141       3.807  75.460  21.421  1.00 34.09           H
ATOM   2213  HB2 LEU A 141       5.664  73.812  22.775  1.00 33.12           H
ATOM   2214  HB3 LEU A 141       4.392  74.480  23.455  1.00 33.12           H
ATOM   2215  HG  LEU A 141       4.241  72.417  21.531  1.00 30.32           H
ATOM   2216 HD11 LEU A 141       3.577  71.005  23.293  1.00 36.50           H
ATOM   2217 HD12 LEU A 141       5.048  71.551  23.546  1.00 36.50           H
ATOM   2218 HD13 LEU A 141       3.819  72.189  24.325  1.00 36.50           H
ATOM   2219 HD21 LEU A 141       1.952  72.333  22.122  1.00 32.56           H
ATOM   2220 HD22 LEU A 141       2.163  73.677  22.940  1.00 32.56           H
ATOM   2221 HD23 LEU A 141       2.352  73.669  21.363  1.00 32.56           H
ATOM   2222  N   THR A 142       6.653  76.649  21.362  1.00 26.64           N
ANISOU 2222  N   THR A 142     3816   3443   2862   -563   -968    252       N
ATOM   2223  CA  THR A 142       7.626  77.631  21.806  1.00 27.55           C
ANISOU 2223  CA  THR A 142     3990   3601   2877   -868  -1167    389       C
ATOM   2224  C   THR A 142       7.589  78.874  20.922  1.00 27.24           C
ANISOU 2224  C   THR A 142     4021   3504   2827   -826  -1034    243       C
ATOM   2225  O   THR A 142       6.881  78.925  19.908  1.00 28.41           O
ANISOU 2225  O   THR A 142     4131   3595   3068   -563   -816     79       O
ATOM   2226  CB  THR A 142       9.029  77.016  21.782  1.00 34.54           C
ANISOU 2226  CB  THR A 142     4495   4612   4018   -920  -1384    778       C
ATOM   2227  OG1 THR A 142       9.362  76.708  20.426  1.00 37.06           O
ANISOU 2227  OG1 THR A 142     4526   4919   4638   -597  -1174    796       O
ATOM   2228  CG2 THR A 142       9.055  75.731  22.613  1.00 33.28           C
ANISOU 2228  CG2 THR A 142     4224   4496   3926   -942  -1514    970       C
ATOM   2229  H   THR A 142       6.877  76.272  20.623  1.00 31.98           H
ATOM   2230  HA  THR A 142       7.422  77.902  22.715  1.00 33.08           H
ATOM   2231  HB  THR A 142       9.677  77.634  22.156  1.00 41.47           H
ATOM   2232  HG1 THR A 142      10.153  76.431  20.380  1.00 44.50           H
ATOM   2233 HG21 THR A 142       9.972  75.449  22.757  1.00 39.96           H
ATOM   2234 HG22 THR A 142       8.633  75.883  23.472  1.00 39.96           H
ATOM   2235 HG23 THR A 142       8.579  75.026  22.148  1.00 39.96           H
ATOM   2236  N   PRO A 143       8.345  79.898  21.277  1.00 29.09           N
ANISOU 2236  N   PRO A 143     4368   3748   2935  -1122  -1191    329       N
ATOM   2237  CA  PRO A 143       8.364  81.097  20.435  1.00 32.44           C
ANISOU 2237  CA  PRO A 143     4852   4110   3364  -1086  -1069    209       C
ATOM   2238  C   PRO A 143       8.911  80.778  19.053  1.00 29.15           C
ANISOU 2238  C   PRO A 143     4065   3768   3242   -814   -992    303       C
ATOM   2239  O   PRO A 143       9.924  80.077  18.908  1.00 31.10           O
ANISOU 2239  O   PRO A 143     3996   4118   3703   -790  -1096    569       O
ATOM   2240  CB  PRO A 143       9.283  82.056  21.194  1.00 31.64           C
ANISOU 2240  CB  PRO A 143     4938   4019   3064  -1522  -1314    346       C
ATOM   2241  CG  PRO A 143       9.206  81.634  22.630  1.00 35.81           C
ANISOU 2241  CG  PRO A 143     5726   4542   3337  -1844  -1492    409       C
ATOM   2242  CD  PRO A 143       9.088  80.087  22.544  1.00 34.78           C
ANISOU 2242  CD  PRO A 143     5250   4519   3446  -1571  -1505    534       C
ATOM   2243  HA  PRO A 143       7.478  81.485  20.364  1.00 38.95           H
ATOM   2244  HB2 PRO A 143      10.190  81.975  20.859  1.00 37.99           H
ATOM   2245  HB3 PRO A 143       8.970  82.967  21.084  1.00 37.99           H
ATOM   2246  HG2 PRO A 143      10.010  81.901  23.103  1.00 42.99           H
ATOM   2247  HG3 PRO A 143       8.426  82.025  23.054  1.00 42.99           H
ATOM   2248  HD2 PRO A 143       9.963  79.671  22.501  1.00 41.76           H
ATOM   2249  HD3 PRO A 143       8.589  79.732  23.297  1.00 41.76           H
ATOM   2250  N   LEU A 144       8.261  81.351  18.041  1.00 27.79           N
ANISOU 2250  N   LEU A 144     3944   3520   3095   -633   -787    116       N
ATOM   2251  CA  LEU A 144       8.624  81.093  16.651  1.00 29.16           C
ANISOU 2251  CA  LEU A 144     3884   3729   3468   -419   -665    157       C
ATOM   2252  C   LEU A 144       8.987  82.328  15.824  1.00 31.00           C
ANISOU 2252  C   LEU A 144     4132   3943   3703   -465   -631    138       C
ATOM   2253  O   LEU A 144       9.536  82.175  14.722  1.00 28.50           O
ANISOU 2253  O   LEU A 144     3642   3656   3530   -346   -530    204       O
ATOM   2254  CB  LEU A 144       7.483  80.363  15.926  1.00 29.70           C
ANISOU 2254  CB  LEU A 144     3989   3740   3555   -186   -483      2       C
ATOM   2255  CG  LEU A 144       7.100  78.948  16.382  1.00 30.07           C
ANISOU 2255  CG  LEU A 144     3994   3794   3636    -85   -469     16       C
ATOM   2256  CD1 LEU A 144       5.890  78.525  15.652  1.00 27.00           C
ANISOU 2256  CD1 LEU A 144     3699   3343   3218     53   -339   -124       C
ATOM   2257  CD2 LEU A 144       8.263  77.985  16.185  1.00 36.80           C
ANISOU 2257  CD2 LEU A 144     4597   4691   4694    -15   -449    222       C
ATOM   2258  H   LEU A 144       7.602  81.897  18.136  1.00 33.37           H
ATOM   2259  HA  LEU A 144       9.407  80.521  16.668  1.00 35.01           H
ATOM   2260  HB2 LEU A 144       6.685  80.906  16.018  1.00 35.66           H
ATOM   2261  HB3 LEU A 144       7.731  80.292  14.990  1.00 35.66           H
ATOM   2262  HG  LEU A 144       6.900  78.935  17.331  1.00 36.10           H
ATOM   2263 HD11 LEU A 144       5.625  77.645  15.963  1.00 32.42           H
ATOM   2264 HD12 LEU A 144       5.180  79.163  15.822  1.00 32.42           H
ATOM   2265 HD13 LEU A 144       6.088  78.495  14.703  1.00 32.42           H
ATOM   2266 HD21 LEU A 144       7.973  77.088  16.415  1.00 44.18           H
ATOM   2267 HD22 LEU A 144       8.543  78.014  15.257  1.00 44.18           H
ATOM   2268 HD23 LEU A 144       8.996  78.253  16.761  1.00 44.18           H
ATOM   2269  N   ARG A 145       8.686  83.537  16.295  1.00 30.29           N
ANISOU 2269  N   ARG A 145     4278   3774   3458   -637   -666     43       N
ATOM   2270  CA  ARG A 145       8.875  84.703  15.438  1.00 31.65           C
ANISOU 2270  CA  ARG A 145     4473   3906   3647   -656   -612     16       C
ATOM   2271  C   ARG A 145      10.340  84.847  15.039  1.00 30.16           C
ANISOU 2271  C   ARG A 145     4051   3833   3574   -750   -727    234       C
ATOM   2272  O   ARG A 145      10.661  85.037  13.859  1.00 31.95           O
ANISOU 2272  O   ARG A 145     4145   4080   3915   -635   -619    261       O
ATOM   2273  CB  ARG A 145       8.371  85.968  16.142  1.00 30.18           C
ANISOU 2273  CB  ARG A 145     4615   3557   3293   -837   -581   -109       C
ATOM   2274  CG  ARG A 145       8.660  87.222  15.378  1.00 32.48           C
ANISOU 2274  CG  ARG A 145     4936   3793   3611   -885   -544   -110       C
ATOM   2275  CD  ARG A 145       8.236  88.438  16.167  1.00 34.88           C
ANISOU 2275  CD  ARG A 145     5618   3876   3758  -1076   -451   -231       C
ATOM   2276  NE  ARG A 145       8.923  89.627  15.668  1.00 45.77           N
ANISOU 2276  NE  ARG A 145     7037   5221   5132  -1218   -491   -187       N
ATOM   2277  CZ  ARG A 145       8.520  90.342  14.626  1.00 60.72           C
ANISOU 2277  CZ  ARG A 145     8866   7042   7162  -1065   -359   -207       C
ATOM   2278  NH1 ARG A 145       7.385  90.069  14.001  1.00 53.72           N
ANISOU 2278  NH1 ARG A 145     7884   6101   6427   -801   -198   -242       N
ATOM   2279  NH2 ARG A 145       9.278  91.353  14.195  1.00 52.49           N
ANISOU 2279  NH2 ARG A 145     7845   5990   6109  -1213   -422   -148       N
ATOM   2280  H   ARG A 145       8.379  83.704  17.081  1.00 36.37           H
ATOM   2281  HA  ARG A 145       8.351  84.589  14.631  1.00 38.00           H
ATOM   2282  HB2 ARG A 145       7.410  85.903  16.255  1.00 36.23           H
ATOM   2283  HB3 ARG A 145       8.803  86.040  17.007  1.00 36.23           H
ATOM   2284  HG2 ARG A 145       9.613  87.283  15.205  1.00 38.99           H
ATOM   2285  HG3 ARG A 145       8.171  87.212  14.541  1.00 38.99           H
ATOM   2286  HD2 ARG A 145       7.280  88.570  16.074  1.00 41.87           H
ATOM   2287  HD3 ARG A 145       8.465  88.317  17.102  1.00 41.87           H
ATOM   2288  HE  ARG A 145       9.637  89.880  16.077  1.00 54.94           H
ATOM   2289 HH11 ARG A 145       6.893  89.417  14.270  1.00 64.49           H
ATOM   2290 HH12 ARG A 145       7.140  90.544  13.327  1.00 64.49           H
ATOM   2291 HH21 ARG A 145      10.018  91.535  14.593  1.00 63.01           H
ATOM   2292 HH22 ARG A 145       9.025  91.822  13.521  1.00 63.01           H
ATOM   2293  N   ARG A 146      11.238  84.797  16.009  1.00 31.80           N
ANISOU 2293  N   ARG A 146     4210   4113   3759   -992   -951    430       N
ATOM   2294  CA  ARG A 146      12.682  84.993  15.754  1.00 35.38           C
ANISOU 2294  CA  ARG A 146     4378   4680   4386  -1118  -1094    737       C
ATOM   2295  C   ARG A 146      13.168  83.894  14.818  1.00 35.60           C
ANISOU 2295  C   ARG A 146     4043   4758   4725   -822   -903    881       C
ATOM   2296  O   ARG A 146      13.826  84.218  13.871  1.00 36.49           O
ANISOU 2296  O   ARG A 146     3989   4883   4991   -754   -786    975       O
ATOM   2297  CB  ARG A 146      13.461  85.102  17.068  1.00 42.22           C
ANISOU 2297  CB  ARG A 146     5264   5618   5161  -1511  -1444    995       C
ATOM   2298  CG  ARG A 146      13.337  86.484  17.696  1.00 87.37           C
ANISOU 2298  CG  ARG A 146    11404  11239  10554  -1882  -1576    874       C
ATOM   2299  CD  ARG A 146      14.128  86.755  18.974  1.00124.24           C
ANISOU 2299  CD  ARG A 146    16221  15960  15024  -2413  -1970   1134       C
ATOM   2300  NE  ARG A 146      13.325  87.276  20.090  1.00114.58           N
ANISOU 2300  NE  ARG A 146    15587  14547  13401  -2606  -1872    886       N
ATOM   2301  CZ  ARG A 146      13.639  88.340  20.814  1.00 99.12           C
ANISOU 2301  CZ  ARG A 146    14018  12480  11162  -2929  -1902    919       C
ATOM   2302  NH1 ARG A 146      14.729  89.035  20.540  1.00 81.88           N
ANISOU 2302  NH1 ARG A 146    11714  10374   9024  -3115  -2085   1176       N
ATOM   2303  NH2 ARG A 146      12.862  88.706  21.810  1.00 83.45           N
ANISOU 2303  NH2 ARG A 146    12550  10304   8852  -3067  -1724    714       N
ATOM   2304  H   ARG A 146      11.025  84.640  16.878  1.00 38.18           H
ATOM   2305  HA  ARG A 146      12.780  85.850  15.278  1.00 42.48           H
ATOM   2306  HB2 ARG A 146      13.121  84.431  17.696  1.00 50.69           H
ATOM   2307  HB3 ARG A 146      14.406  84.910  16.895  1.00 50.69           H
ATOM   2308  HG2 ARG A 146      13.610  87.148  17.028  1.00104.86           H
ATOM   2309  HG3 ARG A 146      12.389  86.647  17.889  1.00104.86           H
ATOM   2310  HD2 ARG A 146      14.558  85.921  19.260  1.00149.10           H
ATOM   2311  HD3 ARG A 146      14.840  87.398  18.773  1.00149.10           H
ATOM   2312  HE  ARG A 146      12.604  86.837  20.311  1.00137.52           H
ATOM   2313 HH11 ARG A 146      15.251  88.786  19.878  1.00 98.28           H
ATOM   2314 HH12 ARG A 146      14.929  89.742  21.022  1.00 98.28           H
ATOM   2315 HH21 ARG A 146      12.133  88.244  21.991  1.00100.16           H
ATOM   2316 HH22 ARG A 146      13.065  89.419  22.285  1.00100.16           H
ATOM   2317  N   LYS A 147      12.795  82.647  15.047  1.00 32.93           N
ANISOU 2317  N   LYS A 147     3638   4413   4463   -651   -821    874       N
ATOM   2318  CA  LYS A 147      13.238  81.554  14.189  1.00 37.79           C
ANISOU 2318  CA  LYS A 147     3990   5003   5364   -378   -554    992       C
ATOM   2319  C   LYS A 147      12.740  81.739  12.760  1.00 32.37           C
ANISOU 2319  C   LYS A 147     3450   4229   4620   -199   -254    755       C
ATOM   2320  O   LYS A 147      13.475  81.466  11.806  1.00 40.09           O
ANISOU 2320  O   LYS A 147     4272   5162   5797    -73      2    867       O
ATOM   2321  CB  LYS A 147      12.770  80.213  14.762  1.00 39.21           C
ANISOU 2321  CB  LYS A 147     4150   5157   5592   -251   -518    989       C
ATOM   2322  CG  LYS A 147      13.680  79.648  15.880  1.00 57.05           C
ANISOU 2322  CG  LYS A 147     6115   7501   8060   -389   -761   1386       C
ATOM   2323  CD  LYS A 147      13.122  78.394  16.581  1.00 81.84           C
ANISOU 2323  CD  LYS A 147     9268  10615  11212   -295   -765   1378       C
ATOM   2324  CE  LYS A 147      12.293  77.495  15.654  1.00104.90           C
ANISOU 2324  CE  LYS A 147    12322  13400  14135     19   -392   1104       C
ATOM   2325  NZ  LYS A 147      11.866  76.204  16.314  1.00 81.17           N
ANISOU 2325  NZ  LYS A 147     9299  10359  11184    112   -387   1135       N
ATOM   2326  H   LYS A 147      12.285  82.407  15.697  1.00 39.54           H
ATOM   2327  HA  LYS A 147      14.208  81.545  14.167  1.00 45.36           H
ATOM   2328  HB2 LYS A 147      11.882  80.328  15.135  1.00 47.07           H
ATOM   2329  HB3 LYS A 147      12.746  79.561  14.044  1.00 47.07           H
ATOM   2330  HG2 LYS A 147      14.537  79.410  15.493  1.00 68.48           H
ATOM   2331  HG3 LYS A 147      13.801  80.333  16.557  1.00 68.48           H
ATOM   2332  HD2 LYS A 147      13.863  77.868  16.920  1.00 98.23           H
ATOM   2333  HD3 LYS A 147      12.550  78.672  17.314  1.00 98.23           H
ATOM   2334  HE2 LYS A 147      11.493  77.972  15.384  1.00125.90           H
ATOM   2335  HE3 LYS A 147      12.825  77.270  14.874  1.00125.90           H
ATOM   2336  HZ1 LYS A 147      11.352  75.735  15.759  1.00 97.42           H
ATOM   2337  HZ2 LYS A 147      12.581  75.719  16.525  1.00 97.42           H
ATOM   2338  HZ3 LYS A 147      11.406  76.379  17.056  1.00 97.42           H
ATOM   2339  N   PHE A 148      11.495  82.187  12.587  1.00 29.80           N
ANISOU 2339  N   PHE A 148     3425   3859   4037   -206   -265    464       N
ATOM   2340  CA  PHE A 148      10.996  82.444  11.240  1.00 30.31           C
ANISOU 2340  CA  PHE A 148     3638   3858   4020   -123    -69    305       C
ATOM   2341  C   PHE A 148      11.785  83.549  10.554  1.00 34.26           C
ANISOU 2341  C   PHE A 148     4077   4380   4560   -211    -55    387       C
ATOM   2342  O   PHE A 148      12.152  83.425   9.385  1.00 35.28           O
ANISOU 2342  O   PHE A 148     4207   4466   4733   -144    177    396       O
ATOM   2343  CB  PHE A 148       9.530  82.832  11.274  1.00 31.15           C
ANISOU 2343  CB  PHE A 148     3990   3921   3924   -143   -141     96       C
ATOM   2344  CG  PHE A 148       8.596  81.663  11.054  1.00 29.48           C
ANISOU 2344  CG  PHE A 148     3882   3662   3657    -34    -48     -3       C
ATOM   2345  CD1 PHE A 148       8.402  81.154   9.789  1.00 40.47           C
ANISOU 2345  CD1 PHE A 148     5394   4994   4989     -2    129    -53       C
ATOM   2346  CD2 PHE A 148       7.951  81.068  12.104  1.00 31.83           C
ANISOU 2346  CD2 PHE A 148     4200   3961   3932     -8   -137    -40       C
ATOM   2347  CE1 PHE A 148       7.569  80.073   9.584  1.00 41.71           C
ANISOU 2347  CE1 PHE A 148     5696   5095   5059     32    188   -130       C
ATOM   2348  CE2 PHE A 148       7.115  79.973  11.902  1.00 37.03           C
ANISOU 2348  CE2 PHE A 148     4948   4577   4545     71    -68   -111       C
ATOM   2349  CZ  PHE A 148       6.927  79.485  10.651  1.00 32.19           C
ANISOU 2349  CZ  PHE A 148     4459   3906   3868     81     80   -152       C
ATOM   2350  H   PHE A 148      10.934  82.346  13.218  1.00 35.78           H
ATOM   2351  HA  PHE A 148      11.092  81.622  10.734  1.00 36.39           H
ATOM   2352  HB2 PHE A 148       9.327  83.216  12.141  1.00 37.40           H
ATOM   2353  HB3 PHE A 148       9.362  83.484  10.575  1.00 37.40           H
ATOM   2354  HD1 PHE A 148       8.837  81.543   9.065  1.00 48.58           H
ATOM   2355  HD2 PHE A 148       8.073  81.399  12.964  1.00 38.21           H
ATOM   2356  HE1 PHE A 148       7.442  79.742   8.724  1.00 50.08           H
ATOM   2357  HE2 PHE A 148       6.686  79.576  12.625  1.00 44.45           H
ATOM   2358  HZ  PHE A 148       6.365  78.756  10.513  1.00 38.65           H
ATOM   2359  N   LEU A 149      12.016  84.665  11.247  1.00 33.42           N
ANISOU 2359  N   LEU A 149     3976   4318   4403   -391   -280    433       N
ATOM   2360  CA  LEU A 149      12.756  85.766  10.623  1.00 34.12           C
ANISOU 2360  CA  LEU A 149     4013   4426   4526   -495   -288    518       C
ATOM   2361  C   LEU A 149      14.206  85.388  10.333  1.00 38.66           C
ANISOU 2361  C   LEU A 149     4261   5056   5373   -471   -192    809       C
ATOM   2362  O   LEU A 149      14.798  85.864   9.352  1.00 36.68           O
ANISOU 2362  O   LEU A 149     3945   4796   5197   -461    -42    873       O
ATOM   2363  CB  LEU A 149      12.703  87.002  11.518  1.00 30.69           C
ANISOU 2363  CB  LEU A 149     3715   3987   3960   -733   -533    504       C
ATOM   2364  CG  LEU A 149      11.313  87.608  11.688  1.00 36.01           C
ANISOU 2364  CG  LEU A 149     4688   4541   4453   -726   -518    260       C
ATOM   2365  CD1 LEU A 149      11.328  88.710  12.743  1.00 46.02           C
ANISOU 2365  CD1 LEU A 149     6173   5729   5583   -975   -663    232       C
ATOM   2366  CD2 LEU A 149      10.780  88.132  10.366  1.00 38.44           C
ANISOU 2366  CD2 LEU A 149     5049   4798   4757   -633   -386    184       C
ATOM   2367  H   LEU A 149      11.764  84.807  12.057  1.00 40.12           H
ATOM   2368  HA  LEU A 149      12.332  85.982   9.778  1.00 40.97           H
ATOM   2369  HB2 LEU A 149      13.025  86.756  12.400  1.00 36.85           H
ATOM   2370  HB3 LEU A 149      13.275  87.684  11.134  1.00 36.85           H
ATOM   2371  HG  LEU A 149      10.709  86.912  11.992  1.00 43.23           H
ATOM   2372 HD11 LEU A 149      10.428  89.056  12.852  1.00 55.24           H
ATOM   2373 HD12 LEU A 149      11.644  88.340  13.582  1.00 55.24           H
ATOM   2374 HD13 LEU A 149      11.922  89.420  12.450  1.00 55.24           H
ATOM   2375 HD21 LEU A 149      10.017  88.706  10.539  1.00 46.14           H
ATOM   2376 HD22 LEU A 149      11.479  88.636   9.921  1.00 46.14           H
ATOM   2377 HD23 LEU A 149      10.511  87.381   9.814  1.00 46.14           H
ATOM   2378  N   GLU A 150      14.796  84.532  11.165  1.00 36.90           N
ANISOU 2378  N   GLU A 150     3805   4879   5338   -461   -261   1031       N
ATOM   2379  CA  GLU A 150      16.179  84.125  10.937  1.00 42.45           C
ANISOU 2379  CA  GLU A 150     4107   5607   6414   -410   -140   1408       C
ATOM   2380  C   GLU A 150      16.344  83.335   9.644  1.00 40.77           C
ANISOU 2380  C   GLU A 150     3871   5261   6358   -138    356   1366       C
ATOM   2381  O   GLU A 150      17.465  83.222   9.132  1.00 42.75           O
ANISOU 2381  O   GLU A 150     3827   5477   6938    -62    594   1651       O
ATOM   2382  CB  GLU A 150      16.685  83.319  12.137  1.00 44.22           C
ANISOU 2382  CB  GLU A 150     4059   5896   6848   -466   -344   1720       C
ATOM   2383  CG  GLU A 150      16.988  84.199  13.361  1.00 54.56           C
ANISOU 2383  CG  GLU A 150     5384   7330   8016   -858   -839   1887       C
ATOM   2384  CD  GLU A 150      17.384  83.396  14.601  1.00 66.85           C
ANISOU 2384  CD  GLU A 150     6727   8962   9711   -997  -1115   2219       C
ATOM   2385  OE1 GLU A 150      17.227  82.156  14.588  1.00 59.50           O
ANISOU 2385  OE1 GLU A 150     5653   7979   8975   -744   -916   2260       O
ATOM   2386  OE2 GLU A 150      17.845  84.011  15.588  1.00 64.16           O
ANISOU 2386  OE2 GLU A 150     6395   8722   9262  -1397  -1542   2449       O
ATOM   2387  H   GLU A 150      14.425  84.180  11.856  1.00 44.30           H
ATOM   2388  HA  GLU A 150      16.736  84.915  10.859  1.00 50.96           H
ATOM   2389  HB2 GLU A 150      16.007  82.674  12.392  1.00 53.09           H
ATOM   2390  HB3 GLU A 150      17.502  82.860  11.887  1.00 53.09           H
ATOM   2391  HG2 GLU A 150      17.723  84.795  13.146  1.00 65.49           H
ATOM   2392  HG3 GLU A 150      16.197  84.715  13.581  1.00 65.49           H
ATOM   2393  N   GLY A 151      15.256  82.823   9.092  1.00 38.33           N
ANISOU 2393  N   GLY A 151     3893   4856   5813    -25    533   1036       N
ATOM   2394  CA  GLY A 151      15.290  82.162   7.806  1.00 41.70           C
ANISOU 2394  CA  GLY A 151     4468   5120   6257    133   1005    937       C
ATOM   2395  C   GLY A 151      15.145  83.075   6.613  1.00 41.69           C
ANISOU 2395  C   GLY A 151     4704   5092   6044     38   1110    788       C
ATOM   2396  O   GLY A 151      15.169  82.609   5.475  1.00 41.77           O
ANISOU 2396  O   GLY A 151     4934   4950   5986     93   1507    691       O
ATOM   2397  H   GLY A 151      14.475  82.847   9.451  1.00 46.01           H
ATOM   2398  HA2 GLY A 151      16.137  81.696   7.720  1.00 50.06           H
ATOM   2399  HA3 GLY A 151      14.569  81.515   7.772  1.00 50.06           H
ATOM   2400  N   LEU A 152      15.025  84.375   6.832  1.00 37.26           N
ANISOU 2400  N   LEU A 152     4143   4652   5364   -131    784    775       N
ATOM   2401  CA  LEU A 152      14.848  85.343   5.758  1.00 32.80           C
ANISOU 2401  CA  LEU A 152     3781   4072   4609   -239    828    667       C
ATOM   2402  C   LEU A 152      16.028  86.305   5.684  1.00 40.10           C
ANISOU 2402  C   LEU A 152     4446   5063   5726   -322    793    903       C
ATOM   2403  O   LEU A 152      16.615  86.669   6.709  1.00 39.89           O
ANISOU 2403  O   LEU A 152     4154   5137   5864   -402    528   1107       O
ATOM   2404  CB  LEU A 152      13.563  86.147   5.984  1.00 34.13           C
ANISOU 2404  CB  LEU A 152     4184   4283   4503   -361    504    468       C
ATOM   2405  CG  LEU A 152      12.243  85.380   5.929  1.00 34.48           C
ANISOU 2405  CG  LEU A 152     4474   4273   4354   -323    491    276       C
ATOM   2406  CD1 LEU A 152      11.125  86.327   6.440  1.00 33.09           C
ANISOU 2406  CD1 LEU A 152     4388   4125   4058   -410    182    193       C
ATOM   2407  CD2 LEU A 152      11.959  84.883   4.560  1.00 43.67           C
ANISOU 2407  CD2 LEU A 152     5917   5337   5338   -363    746    186       C
ATOM   2408  H   LEU A 152      15.042  84.731   7.615  1.00 44.73           H
ATOM   2409  HA  LEU A 152      14.802  84.873   4.911  1.00 39.38           H
ATOM   2410  HB2 LEU A 152      13.617  86.555   6.862  1.00 40.98           H
ATOM   2411  HB3 LEU A 152      13.518  86.835   5.301  1.00 40.98           H
ATOM   2412  HG  LEU A 152      12.283  84.590   6.491  1.00 41.40           H
ATOM   2413 HD11 LEU A 152      10.277  85.857   6.416  1.00 39.72           H
ATOM   2414 HD12 LEU A 152      11.330  86.595   7.350  1.00 39.72           H
ATOM   2415 HD13 LEU A 152      11.087  87.108   5.867  1.00 39.72           H
ATOM   2416 HD21 LEU A 152      11.099  84.434   4.559  1.00 52.42           H
ATOM   2417 HD22 LEU A 152      11.939  85.636   3.949  1.00 52.42           H
ATOM   2418 HD23 LEU A 152      12.656  84.263   4.297  1.00 52.42           H
ATOM   2419  N   GLU A 153      16.341  86.745   4.462  1.00 39.94           N
ANISOU 2419  N   GLU A 153     4541   4986   5649   -356   1035    885       N
ATOM   2420  CA  GLU A 153      17.344  87.779   4.255  1.00 46.21           C
ANISOU 2420  CA  GLU A 153     5123   5843   6593   -457    995   1095       C
ATOM   2421  C   GLU A 153      16.845  89.101   4.812  1.00 41.77           C
ANISOU 2421  C   GLU A 153     4637   5378   5856   -653    549   1026       C
ATOM   2422  O   GLU A 153      15.640  89.362   4.854  1.00 33.92           O
ANISOU 2422  O   GLU A 153     3916   4362   4612   -690    392    795       O
ATOM   2423  CB  GLU A 153      17.649  87.929   2.768  1.00 47.75           C
ANISOU 2423  CB  GLU A 153     5501   5934   6709   -465   1384   1054       C
ATOM   2424  CG  GLU A 153      18.340  86.720   2.158  1.00 64.15           C
ANISOU 2424  CG  GLU A 153     7546   7836   8992   -279   1966   1141       C
ATOM   2425  CD  GLU A 153      19.721  86.483   2.742  1.00 78.89           C
ANISOU 2425  CD  GLU A 153     8866   9719  11389   -149   2099   1556       C
ATOM   2426  OE1 GLU A 153      20.365  87.458   3.186  1.00 84.97           O
ANISOU 2426  OE1 GLU A 153     9334  10638  12313   -276   1792   1792       O
ATOM   2427  OE2 GLU A 153      20.161  85.317   2.768  1.00 96.24           O
ANISOU 2427  OE2 GLU A 153    10928  11766  13873     61   2504   1685       O
ATOM   2428  H   GLU A 153      15.983  86.456   3.735  1.00 47.95           H
ATOM   2429  HA  GLU A 153      18.167  87.537   4.709  1.00 55.48           H
ATOM   2430  HB2 GLU A 153      16.815  88.065   2.291  1.00 57.32           H
ATOM   2431  HB3 GLU A 153      18.230  88.696   2.645  1.00 57.32           H
ATOM   2432  HG2 GLU A 153      17.803  85.930   2.326  1.00 77.00           H
ATOM   2433  HG3 GLU A 153      18.437  86.859   1.203  1.00 77.00           H
ATOM   2434  N   LYS A 154      17.789  89.946   5.233  1.00 38.65           N
ANISOU 2434  N   LYS A 154     4001   5064   5621   -791    370   1260       N
ATOM   2435  CA  LYS A 154      17.411  91.229   5.810  1.00 38.27           C
ANISOU 2435  CA  LYS A 154     4086   5051   5403  -1005      4   1192       C
ATOM   2436  C   LYS A 154      16.553  92.042   4.849  1.00 38.83           C
ANISOU 2436  C   LYS A 154     4456   5054   5243  -1035     40    978       C
ATOM   2437  O   LYS A 154      15.609  92.719   5.276  1.00 35.41           O
ANISOU 2437  O   LYS A 154     4230   4571   4653  -1104   -156    825       O
ATOM   2438  CB  LYS A 154      18.658  92.024   6.190  1.00 48.16           C
ANISOU 2438  CB  LYS A 154     5077   6387   6835  -1209   -177   1503       C
ATOM   2439  CG  LYS A 154      19.388  91.460   7.415  1.00 72.27           C
ANISOU 2439  CG  LYS A 154     7840   9527  10094  -1299   -388   1794       C
ATOM   2440  CD  LYS A 154      20.621  92.290   7.787  1.00 90.26           C
ANISOU 2440  CD  LYS A 154     9854  11901  12540  -1588   -646   2176       C
ATOM   2441  CE  LYS A 154      21.373  91.659   8.963  1.00 97.42           C
ANISOU 2441  CE  LYS A 154    10436  12909  13671  -1737   -915   2566       C
ATOM   2442  NZ  LYS A 154      22.607  92.417   9.333  1.00106.15           N
ANISOU 2442  NZ  LYS A 154    11318  14108  14905  -2019  -1220   2974       N
ATOM   2443  H   LYS A 154      18.636  89.801   5.196  1.00 46.40           H
ATOM   2444  HA  LYS A 154      16.896  91.061   6.614  1.00 45.94           H
ATOM   2445  HB2 LYS A 154      19.277  92.013   5.443  1.00 57.82           H
ATOM   2446  HB3 LYS A 154      18.399  92.937   6.392  1.00 57.82           H
ATOM   2447  HG2 LYS A 154      18.784  91.461   8.174  1.00 86.75           H
ATOM   2448  HG3 LYS A 154      19.679  90.555   7.223  1.00 86.75           H
ATOM   2449  HD2 LYS A 154      21.222  92.334   7.027  1.00108.33           H
ATOM   2450  HD3 LYS A 154      20.344  93.183   8.043  1.00108.33           H
ATOM   2451  HE2 LYS A 154      20.789  91.640   9.737  1.00116.92           H
ATOM   2452  HE3 LYS A 154      21.635  90.757   8.723  1.00116.92           H
ATOM   2453  HZ1 LYS A 154      23.065  91.969   9.951  1.00127.39           H
ATOM   2454  HZ2 LYS A 154      23.122  92.529   8.616  1.00127.39           H
ATOM   2455  HZ3 LYS A 154      22.388  93.215   9.659  1.00127.39           H
ATOM   2456  N   GLU A 155      16.868  92.006   3.546  1.00 33.24           N
ANISOU 2456  N   GLU A 155     3781   4320   4528   -998    312    997       N
ATOM   2457  CA  GLU A 155      16.081  92.804   2.610  1.00 33.64           C
ANISOU 2457  CA  GLU A 155     4102   4320   4359  -1084    285    863       C
ATOM   2458  C   GLU A 155      14.666  92.266   2.488  1.00 34.04           C
ANISOU 2458  C   GLU A 155     4400   4314   4220  -1028    249    669       C
ATOM   2459  O   GLU A 155      13.728  93.031   2.213  1.00 34.87           O
ANISOU 2459  O   GLU A 155     4663   4377   4208  -1108     88    616       O
ATOM   2460  CB  GLU A 155      16.754  92.861   1.243  1.00 39.79           C
ANISOU 2460  CB  GLU A 155     4921   5078   5118  -1119    584    935       C
ATOM   2461  CG  GLU A 155      17.001  91.535   0.591  1.00 43.49           C
ANISOU 2461  CG  GLU A 155     5462   5473   5588   -995    998    906       C
ATOM   2462  CD  GLU A 155      18.363  90.945   0.958  1.00 62.04           C
ANISOU 2462  CD  GLU A 155     7445   7826   8302   -860   1257   1145       C
ATOM   2463  OE1 GLU A 155      18.901  91.264   2.046  1.00 50.41           O
ANISOU 2463  OE1 GLU A 155     5646   6451   7054   -875    993   1329       O
ATOM   2464  OE2 GLU A 155      18.909  90.156   0.154  1.00 72.10           O
ANISOU 2464  OE2 GLU A 155     8765   8981   9650   -763   1743   1182       O
ATOM   2465  H   GLU A 155      17.506  91.547   3.197  1.00 39.91           H
ATOM   2466  HA  GLU A 155      16.036  93.714   2.942  1.00 40.38           H
ATOM   2467  HB2 GLU A 155      16.188  93.375   0.645  1.00 47.76           H
ATOM   2468  HB3 GLU A 155      17.614  93.298   1.343  1.00 47.76           H
ATOM   2469  HG2 GLU A 155      16.316  90.910   0.876  1.00 52.20           H
ATOM   2470  HG3 GLU A 155      16.970  91.645  -0.372  1.00 52.20           H
ATOM   2471  N   SER A 156      14.485  90.961   2.720  1.00 33.40           N
ANISOU 2471  N   SER A 156     4325   4220   4147   -897    390    607       N
ATOM   2472  CA  SER A 156      13.134  90.405   2.702  1.00 30.66           C
ANISOU 2472  CA  SER A 156     4188   3828   3632   -872    316    459       C
ATOM   2473  C   SER A 156      12.346  90.827   3.940  1.00 31.04           C
ANISOU 2473  C   SER A 156     4190   3875   3729   -845     47    413       C
ATOM   2474  O   SER A 156      11.130  91.074   3.868  1.00 28.56           O
ANISOU 2474  O   SER A 156     4003   3509   3340   -862    -75    365       O
ATOM   2475  CB  SER A 156      13.187  88.878   2.592  1.00 34.61           C
ANISOU 2475  CB  SER A 156     4747   4289   4116   -758    568    398       C
ATOM   2476  OG  SER A 156      13.863  88.509   1.393  1.00 47.99           O
ANISOU 2476  OG  SER A 156     6579   5913   5743   -798    922    417       O
ATOM   2477  H   SER A 156      15.111  90.395   2.887  1.00 40.10           H
ATOM   2478  HA  SER A 156      12.672  90.743   1.919  1.00 36.81           H
ATOM   2479  HB2 SER A 156      13.667  88.518   3.354  1.00 41.56           H
ATOM   2480  HB3 SER A 156      12.284  88.526   2.572  1.00 41.56           H
ATOM   2481  HG  SER A 156      13.913  87.672   1.337  1.00 57.61           H
ATOM   2482  N   ILE A 157      13.012  90.876   5.095  1.00 30.08           N
ANISOU 2482  N   ILE A 157     3898   3791   3740   -826    -33    462       N
ATOM   2483  CA  ILE A 157      12.336  91.327   6.305  1.00 29.65           C
ANISOU 2483  CA  ILE A 157     3899   3689   3677   -850   -224    395       C
ATOM   2484  C   ILE A 157      11.841  92.757   6.129  1.00 29.79           C
ANISOU 2484  C   ILE A 157     4040   3609   3669   -949   -313    386       C
ATOM   2485  O   ILE A 157      10.754  93.105   6.585  1.00 27.56           O
ANISOU 2485  O   ILE A 157     3876   3209   3386   -916   -347    318       O
ATOM   2486  CB  ILE A 157      13.269  91.188   7.522  1.00 31.61           C
ANISOU 2486  CB  ILE A 157     4009   3995   4008   -922   -332    487       C
ATOM   2487  CG1 ILE A 157      13.575  89.705   7.755  1.00 33.61           C
ANISOU 2487  CG1 ILE A 157     4109   4311   4349   -786   -232    534       C
ATOM   2488  CG2 ILE A 157      12.662  91.843   8.754  1.00 34.34           C
ANISOU 2488  CG2 ILE A 157     4536   4245   4267  -1031   -486    396       C
ATOM   2489  CD1 ILE A 157      14.709  89.496   8.780  1.00 36.44           C
ANISOU 2489  CD1 ILE A 157     4238   4754   4853   -891   -373    753       C
ATOM   2490  H   ILE A 157      13.837  90.659   5.200  1.00 36.11           H
ATOM   2491  HA  ILE A 157      11.563  90.762   6.461  1.00 35.60           H
ATOM   2492  HB  ILE A 157      14.102  91.650   7.341  1.00 37.96           H
ATOM   2493 HG12 ILE A 157      12.778  89.265   8.092  1.00 40.35           H
ATOM   2494 HG13 ILE A 157      13.847  89.301   6.916  1.00 40.35           H
ATOM   2495 HG21 ILE A 157      13.210  91.631   9.526  1.00 41.23           H
ATOM   2496 HG22 ILE A 157      12.637  92.804   8.620  1.00 41.23           H
ATOM   2497 HG23 ILE A 157      11.763  91.503   8.882  1.00 41.23           H
ATOM   2498 HD11 ILE A 157      14.873  88.545   8.881  1.00 43.74           H
ATOM   2499 HD12 ILE A 157      15.511  89.936   8.457  1.00 43.74           H
ATOM   2500 HD13 ILE A 157      14.441  89.878   9.630  1.00 43.74           H
ATOM   2501  N   ARG A 158      12.645  93.621   5.504  1.00 30.56           N
ANISOU 2501  N   ARG A 158     4098   3729   3786  -1061   -317    482       N
ATOM   2502  CA  ARG A 158      12.193  94.991   5.252  1.00 29.82           C
ANISOU 2502  CA  ARG A 158     4121   3517   3694  -1149   -379    494       C
ATOM   2503  C   ARG A 158      10.981  95.015   4.323  1.00 29.69           C
ANISOU 2503  C   ARG A 158     4178   3441   3663  -1088   -359    507       C
ATOM   2504  O   ARG A 158      10.019  95.752   4.561  1.00 29.68           O
ANISOU 2504  O   ARG A 158     4243   3288   3747  -1066   -389    526       O
ATOM   2505  CB  ARG A 158      13.351  95.810   4.673  1.00 31.53           C
ANISOU 2505  CB  ARG A 158     4265   3786   3930  -1293   -393    613       C
ATOM   2506  CG  ARG A 158      12.971  97.162   4.127  1.00 31.46           C
ANISOU 2506  CG  ARG A 158     4365   3658   3932  -1380   -433    653       C
ATOM   2507  CD  ARG A 158      12.387  98.103   5.188  1.00 30.73           C
ANISOU 2507  CD  ARG A 158     4443   3357   3876  -1426   -474    585       C
ATOM   2508  NE  ARG A 158      13.251  98.233   6.362  1.00 31.32           N
ANISOU 2508  NE  ARG A 158     4574   3434   3894  -1587   -556    560       N
ATOM   2509  CZ  ARG A 158      14.327  99.017   6.423  1.00 33.77           C
ANISOU 2509  CZ  ARG A 158     4881   3769   4182  -1809   -658    659       C
ATOM   2510  NH1 ARG A 158      14.718  99.753   5.388  1.00 33.12           N
ANISOU 2510  NH1 ARG A 158     4734   3708   4143  -1857   -651    762       N
ATOM   2511  NH2 ARG A 158      15.022  99.080   7.553  1.00 37.37           N
ANISOU 2511  NH2 ARG A 158     5416   4229   4556  -2030   -797    683       N
ATOM   2512  H   ARG A 158      13.438  93.444   5.223  1.00 36.69           H
ATOM   2513  HA  ARG A 158      11.923  95.401   6.089  1.00 35.81           H
ATOM   2514  HB2 ARG A 158      14.005  95.954   5.374  1.00 37.86           H
ATOM   2515  HB3 ARG A 158      13.750  95.305   3.946  1.00 37.86           H
ATOM   2516  HG2 ARG A 158      13.762  97.585   3.758  1.00 37.77           H
ATOM   2517  HG3 ARG A 158      12.303  97.045   3.433  1.00 37.77           H
ATOM   2518  HD2 ARG A 158      12.271  98.985   4.801  1.00 36.89           H
ATOM   2519  HD3 ARG A 158      11.530  97.755   5.483  1.00 36.89           H
ATOM   2520  HE  ARG A 158      13.051  97.773   7.061  1.00 37.61           H
ATOM   2521 HH11 ARG A 158      14.273  99.732   4.652  1.00 39.65           H
ATOM   2522 HH12 ARG A 158      15.417 100.250   5.454  1.00 39.65           H
ATOM   2523 HH21 ARG A 158      14.775  98.619   8.236  1.00 44.87           H
ATOM   2524 HH22 ARG A 158      15.718  99.583   7.603  1.00 44.87           H
ATOM   2525  N   ARG A 159      10.997  94.204   3.263  1.00 28.87           N
ANISOU 2525  N   ARG A 159     4078   3430   3462  -1086   -296    532       N
ATOM   2526  CA  ARG A 159       9.838  94.140   2.378  1.00 28.93           C
ANISOU 2526  CA  ARG A 159     4178   3401   3413  -1123   -358    604       C
ATOM   2527  C   ARG A 159       8.603  93.662   3.125  1.00 30.80           C
ANISOU 2527  C   ARG A 159     4403   3569   3729  -1009   -414    583       C
ATOM   2528  O   ARG A 159       7.496  94.159   2.888  1.00 30.70           O
ANISOU 2528  O   ARG A 159     4375   3465   3825  -1020   -509    727       O
ATOM   2529  CB  ARG A 159      10.144  93.243   1.179  1.00 32.73           C
ANISOU 2529  CB  ARG A 159     4784   3966   3687  -1222   -256    605       C
ATOM   2530  CG  ARG A 159      11.233  93.921   0.301  1.00 36.88           C
ANISOU 2530  CG  ARG A 159     5331   4524   4157  -1347   -162    665       C
ATOM   2531  CD  ARG A 159      11.948  92.952  -0.616  1.00 46.06           C
ANISOU 2531  CD  ARG A 159     6645   5717   5140  -1407    103    619       C
ATOM   2532  NE  ARG A 159      11.199  92.753  -1.842  1.00 59.70           N
ANISOU 2532  NE  ARG A 159     8666   7418   6599  -1633     61    667       N
ATOM   2533  CZ  ARG A 159      10.756  91.582  -2.266  1.00 70.56           C
ANISOU 2533  CZ  ARG A 159    10289   8764   7758  -1712    158    594       C
ATOM   2534  NH1 ARG A 159      10.946  90.470  -1.565  1.00 72.75           N
ANISOU 2534  NH1 ARG A 159    10525   9023   8095  -1528    332    462       N
ATOM   2535  NH2 ARG A 159      10.110  91.522  -3.425  1.00 75.97           N
ANISOU 2535  NH2 ARG A 159    11299   9425   8142  -2023     62    677       N
ATOM   2536  H   ARG A 159      11.653  93.693   3.040  1.00 34.67           H
ATOM   2537  HA  ARG A 159       9.648  95.028   2.038  1.00 34.74           H
ATOM   2538  HB2 ARG A 159      10.475  92.385   1.486  1.00 39.30           H
ATOM   2539  HB3 ARG A 159       9.343  93.119   0.647  1.00 39.30           H
ATOM   2540  HG2 ARG A 159      10.815  94.600  -0.251  1.00 44.27           H
ATOM   2541  HG3 ARG A 159      11.897  94.327   0.881  1.00 44.27           H
ATOM   2542  HD2 ARG A 159      12.822  93.306  -0.843  1.00 55.30           H
ATOM   2543  HD3 ARG A 159      12.042  92.095  -0.171  1.00 55.30           H
ATOM   2544  HE  ARG A 159      11.032  93.444  -2.326  1.00 71.66           H
ATOM   2545 HH11 ARG A 159      11.365  90.502  -0.815  1.00 87.32           H
ATOM   2546 HH12 ARG A 159      10.649  89.719  -1.860  1.00 87.32           H
ATOM   2547 HH21 ARG A 159       9.985  92.237  -3.886  1.00 91.19           H
ATOM   2548 HH22 ARG A 159       9.815  90.767  -3.715  1.00 91.19           H
ATOM   2549  N   LEU A 160       8.778  92.703   4.031  1.00 27.72           N
ANISOU 2549  N   LEU A 160     3989   3215   3326   -899   -351    451       N
ATOM   2550  CA  LEU A 160       7.688  92.302   4.914  1.00 28.05           C
ANISOU 2550  CA  LEU A 160     4019   3183   3455   -784   -374    421       C
ATOM   2551  C   LEU A 160       7.175  93.492   5.706  1.00 30.62           C
ANISOU 2551  C   LEU A 160     4346   3327   3961   -743   -353    450       C
ATOM   2552  O   LEU A 160       5.968  93.750   5.741  1.00 30.67           O
ANISOU 2552  O   LEU A 160     4316   3206   4133   -676   -349    568       O
ATOM   2553  CB  LEU A 160       8.167  91.226   5.878  1.00 31.39           C
ANISOU 2553  CB  LEU A 160     4423   3670   3834   -696   -313    281       C
ATOM   2554  CG  LEU A 160       7.912  89.767   5.674  1.00 39.74           C
ANISOU 2554  CG  LEU A 160     5501   4799   4799   -645   -276    234       C
ATOM   2555  CD1 LEU A 160       8.506  89.052   6.922  1.00 42.21           C
ANISOU 2555  CD1 LEU A 160     5749   5148   5143   -555   -234    140       C
ATOM   2556  CD2 LEU A 160       6.435  89.470   5.490  1.00 30.18           C
ANISOU 2556  CD2 LEU A 160     4321   3536   3609   -634   -360    305       C
ATOM   2557  H   LEU A 160       9.512  92.272   4.154  1.00 33.28           H
ATOM   2558  HA  LEU A 160       6.969  91.941   4.372  1.00 33.67           H
ATOM   2559  HB2 LEU A 160       9.132  91.312   5.926  1.00 37.69           H
ATOM   2560  HB3 LEU A 160       7.772  91.436   6.739  1.00 37.69           H
ATOM   2561  HG  LEU A 160       8.328  89.438   4.862  1.00 47.71           H
ATOM   2562 HD11 LEU A 160       8.376  88.096   6.830  1.00 50.68           H
ATOM   2563 HD12 LEU A 160       9.454  89.253   6.980  1.00 50.68           H
ATOM   2564 HD13 LEU A 160       8.051  89.373   7.716  1.00 50.68           H
ATOM   2565 HD21 LEU A 160       6.300  88.510   5.517  1.00 36.23           H
ATOM   2566 HD22 LEU A 160       5.936  89.895   6.205  1.00 36.23           H
ATOM   2567 HD23 LEU A 160       6.148  89.821   4.632  1.00 36.23           H
ATOM   2568  N   GLU A 161       8.090  94.254   6.328  1.00 27.48           N
ANISOU 2568  N   GLU A 161     4003   2886   3552   -803   -317    376       N
ATOM   2569  CA  GLU A 161       7.690  95.430   7.106  1.00 27.33           C
ANISOU 2569  CA  GLU A 161     4099   2627   3657   -805   -224    366       C
ATOM   2570  C   GLU A 161       6.888  96.402   6.266  1.00 36.55           C
ANISOU 2570  C   GLU A 161     5214   3652   5021   -782   -204    557       C
ATOM   2571  O   GLU A 161       5.958  97.058   6.773  1.00 32.70           O
ANISOU 2571  O   GLU A 161     4763   2906   4754   -686    -46    618       O
ATOM   2572  CB  GLU A 161       8.907  96.152   7.667  1.00 36.36           C
ANISOU 2572  CB  GLU A 161     5364   3757   4696   -976   -243    290       C
ATOM   2573  CG  GLU A 161       9.675  95.321   8.650  1.00 45.12           C
ANISOU 2573  CG  GLU A 161     6499   4986   5660  -1046   -306    192       C
ATOM   2574  CD  GLU A 161      10.967  96.004   9.076  1.00 51.75           C
ANISOU 2574  CD  GLU A 161     7412   5852   6400  -1293   -413    216       C
ATOM   2575  OE1 GLU A 161      11.421  96.938   8.359  1.00 49.44           O
ANISOU 2575  OE1 GLU A 161     7105   5542   6139  -1380   -436    295       O
ATOM   2576  OE2 GLU A 161      11.507  95.607  10.127  1.00 71.91           O
ANISOU 2576  OE2 GLU A 161    10036   8446   8840  -1433   -503    189       O
ATOM   2577  H   GLU A 161       8.938  94.110   6.314  1.00 32.99           H
ATOM   2578  HA  GLU A 161       7.145  95.117   7.845  1.00 32.81           H
ATOM   2579  HB2 GLU A 161       9.503  96.380   6.936  1.00 43.65           H
ATOM   2580  HB3 GLU A 161       8.614  96.958   8.120  1.00 43.65           H
ATOM   2581  HG2 GLU A 161       9.132  95.177   9.440  1.00 54.17           H
ATOM   2582  HG3 GLU A 161       9.901  94.470   8.242  1.00 54.17           H
ATOM   2583  N  AMET A 162       7.250  96.527   4.983  0.63 30.18           N
ANISOU 2583  N  AMET A 162     4771   2970   3726   -809   -285     31       N
ATOM   2584  CA AMET A 162       6.623  97.461   4.066  0.63 32.32           C
ANISOU 2584  CA AMET A 162     5118   3154   4010   -779   -247     73       C
ATOM   2585  C  AMET A 162       5.298  96.960   3.528  0.63 33.47           C
ANISOU 2585  C  AMET A 162     5174   3296   4246   -614   -200    121       C
ATOM   2586  O  AMET A 162       4.660  97.681   2.757  0.63 35.02           O
ANISOU 2586  O  AMET A 162     5415   3427   4465   -574   -172    178       O
ATOM   2587  CB AMET A 162       7.578  97.749   2.904  0.63 33.89           C
ANISOU 2587  CB AMET A 162     5253   3437   4187   -911   -302     88       C
ATOM   2588  CG AMET A 162       8.840  98.451   3.339  0.63 37.37           C
ANISOU 2588  CG AMET A 162     5786   3880   4534  -1095   -355     69       C
ATOM   2589  SD AMET A 162       8.549 100.202   3.464  0.63 34.93           S
ANISOU 2589  SD AMET A 162     5767   3362   4141  -1152   -321     81       S
ATOM   2590  CE AMET A 162       8.455 100.675   1.747  0.63 32.72           C
ANISOU 2590  CE AMET A 162     5428   3109   3897  -1166   -324    133       C
ATOM   2591  H  AMET A 162       7.876  96.064   4.617  0.63 36.23           H
ATOM   2592  HA AMET A 162       6.461  98.295   4.534  0.63 38.81           H
ATOM   2593  HB2AMET A 162       7.830  96.909   2.488  0.63 40.69           H
ATOM   2594  HB3AMET A 162       7.127  98.315   2.259  0.63 40.69           H
ATOM   2595  HG2AMET A 162       9.116  98.119   4.207  0.63 44.87           H
ATOM   2596  HG3AMET A 162       9.541  98.298   2.687  0.63 44.87           H
ATOM   2597  HE1AMET A 162       8.376 101.640   1.689  0.63 39.29           H
ATOM   2598  HE2AMET A 162       9.261 100.381   1.294  0.63 39.29           H
ATOM   2599  HE3AMET A 162       7.678 100.255   1.346  0.63 39.29           H
ATOM   2600  N  BMET A 162       7.241  96.524   4.984  0.37 30.23           N
ANISOU 2600  N  BMET A 162     4777   2976   3732   -808   -284     31       N
ATOM   2601  CA BMET A 162       6.610  97.470   4.081  0.37 32.41           C
ANISOU 2601  CA BMET A 162     5132   3163   4021   -777   -246     73       C
ATOM   2602  C  BMET A 162       5.312  96.946   3.499  0.37 33.47           C
ANISOU 2602  C  BMET A 162     5171   3300   4247   -615   -201    122       C
ATOM   2603  O  BMET A 162       4.703  97.641   2.684  0.37 34.91           O
ANISOU 2603  O  BMET A 162     5390   3421   4451   -580   -176    178       O
ATOM   2604  CB BMET A 162       7.594  97.837   2.967  0.37 33.96           C
ANISOU 2604  CB BMET A 162     5277   3435   4190   -916   -301     87       C
ATOM   2605  CG BMET A 162       8.796  98.580   3.516  0.37 37.48           C
ANISOU 2605  CG BMET A 162     5834   3870   4538  -1097   -352     66       C
ATOM   2606  SD BMET A 162      10.014  99.060   2.280  0.37 35.30           S
ANISOU 2606  SD BMET A 162     5491   3695   4227  -1272   -411     96       S
ATOM   2607  CE BMET A 162       8.996  99.960   1.132  0.37 43.17           C
ANISOU 2607  CE BMET A 162     6582   4574   5248  -1201   -360    135       C
ATOM   2608  H  BMET A 162       7.857  96.055   4.610  0.37 36.29           H
ATOM   2609  HA BMET A 162       6.404  98.286   4.564  0.37 38.91           H
ATOM   2610  HB2BMET A 162       7.906  97.027   2.534  0.37 40.77           H
ATOM   2611  HB3BMET A 162       7.150  98.408   2.321  0.37 40.77           H
ATOM   2612  HG2BMET A 162       8.486  99.391   3.949  0.37 45.00           H
ATOM   2613  HG3BMET A 162       9.243  98.010   4.160  0.37 45.00           H
ATOM   2614  HE1BMET A 162       9.466 100.039   0.287  0.37 51.83           H
ATOM   2615  HE2BMET A 162       8.164  99.478   1.003  0.37 51.83           H
ATOM   2616  HE3BMET A 162       8.815 100.841   1.494  0.37 51.83           H
ATOM   2617  N   GLY A 163       4.888  95.745   3.880  1.00 31.08           N
ANISOU 2617  N   GLY A 163     4744   3069   3995   -528   -198    112       N
ATOM   2618  CA  GLY A 163       3.588  95.241   3.505  1.00 30.20           C
ANISOU 2618  CA  GLY A 163     4552   2961   3962   -391   -164    172       C
ATOM   2619  C   GLY A 163       3.575  94.253   2.374  1.00 31.43           C
ANISOU 2619  C   GLY A 163     4543   3244   4155   -404   -210    193       C
ATOM   2620  O   GLY A 163       2.494  93.866   1.940  1.00 35.29           O
ANISOU 2620  O   GLY A 163     4966   3743   4698   -321   -201    258       O
ATOM   2621  H   GLY A 163       5.356  95.191   4.343  1.00 37.31           H
ATOM   2622  HA2 GLY A 163       3.192  94.807   4.277  1.00 36.26           H
ATOM   2623  HA3 GLY A 163       3.031  95.991   3.244  1.00 36.26           H
ATOM   2624  N   GLU A 164       4.729  93.787   1.931  1.00 35.43           N
ANISOU 2624  N   GLU A 164     4984   3847   4630   -506   -255    149       N
ATOM   2625  CA  GLU A 164       4.806  92.798   0.872  1.00 31.68           C
ANISOU 2625  CA  GLU A 164     4389   3478   4173   -521   -280    159       C
ATOM   2626  C   GLU A 164       4.611  91.394   1.418  1.00 31.29           C
ANISOU 2626  C   GLU A 164     4251   3492   4147   -457   -279    133       C
ATOM   2627  O   GLU A 164       4.973  91.093   2.562  1.00 28.49           O
ANISOU 2627  O   GLU A 164     3901   3139   3786   -439   -275     89       O
ATOM   2628  CB  GLU A 164       6.171  92.850   0.189  1.00 38.95           C
ANISOU 2628  CB  GLU A 164     5279   4472   5049   -639   -302    130       C
ATOM   2629  CG  GLU A 164       6.214  93.538  -1.144  1.00 56.83           C
ANISOU 2629  CG  GLU A 164     7568   6729   7296   -707   -311    170       C
ATOM   2630  CD  GLU A 164       7.560  93.328  -1.824  1.00 61.26           C
ANISOU 2630  CD  GLU A 164     8074   7383   7818   -810   -315    145       C
ATOM   2631  OE1 GLU A 164       8.485  94.115  -1.561  1.00 53.04           O
ANISOU 2631  OE1 GLU A 164     7068   6343   6742   -899   -327    135       O
ATOM   2632  OE2 GLU A 164       7.692  92.349  -2.586  1.00 67.65           O
ANISOU 2632  OE2 GLU A 164     8812   8265   8628   -804   -300    142       O
ATOM   2633  H   GLU A 164       5.496  94.033   2.232  1.00 42.53           H
ATOM   2634  HA  GLU A 164       4.110  92.988   0.224  1.00 38.04           H
ATOM   2635  HB2 GLU A 164       6.784  93.321   0.775  1.00 46.76           H
ATOM   2636  HB3 GLU A 164       6.476  91.940   0.052  1.00 46.76           H
ATOM   2637  HG2 GLU A 164       5.521  93.175  -1.717  1.00 68.21           H
ATOM   2638  HG3 GLU A 164       6.078  94.490  -1.021  1.00 68.21           H
ATOM   2639  N   ALA A 165       4.047  90.531   0.576  1.00 33.19           N
ANISOU 2639  N   ALA A 165     4425   3781   4405   -437   -290    163       N
ATOM   2640  CA  ALA A 165       4.148  89.100   0.794  1.00 29.32           C
ANISOU 2640  CA  ALA A 165     3864   3358   3917   -407   -290    132       C
ATOM   2641  C   ALA A 165       5.501  88.628   0.286  1.00 35.73           C
ANISOU 2641  C   ALA A 165     4638   4244   4694   -473   -284     87       C
ATOM   2642  O   ALA A 165       5.893  88.953  -0.837  1.00 40.81           O
ANISOU 2642  O   ALA A 165     5290   4905   5311   -540   -282    101       O
ATOM   2643  CB  ALA A 165       3.019  88.349   0.091  1.00 34.73           C
ANISOU 2643  CB  ALA A 165     4521   4058   4616   -382   -307    187       C
ATOM   2644  H   ALA A 165       3.602  90.753  -0.126  1.00 39.85           H
ATOM   2645  HA  ALA A 165       4.070  88.903   1.741  1.00 35.20           H
ATOM   2646  HB1 ALA A 165       3.114  87.400   0.266  1.00 41.70           H
ATOM   2647  HB2 ALA A 165       2.168  88.666   0.434  1.00 41.70           H
ATOM   2648  HB3 ALA A 165       3.074  88.517  -0.863  1.00 41.70           H
ATOM   2649  N   VAL A 166       6.232  87.898   1.124  1.00 28.71           N
ANISOU 2649  N   VAL A 166     3703   3399   3805   -450   -274     44       N
ATOM   2650  CA  VAL A 166       7.568  87.441   0.767  1.00 33.41           C
ANISOU 2650  CA  VAL A 166     4239   4074   4380   -490   -253     23       C
ATOM   2651  C   VAL A 166       7.571  85.925   0.684  1.00 29.56           C
ANISOU 2651  C   VAL A 166     3710   3626   3894   -427   -221      7       C
ATOM   2652  O   VAL A 166       6.782  85.243   1.341  1.00 29.91           O
ANISOU 2652  O   VAL A 166     3760   3648   3956   -363   -231     -1       O
ATOM   2653  CB  VAL A 166       8.657  87.920   1.757  1.00 30.58           C
ANISOU 2653  CB  VAL A 166     3853   3748   4020   -530   -271     12       C
ATOM   2654  CG1 VAL A 166       8.592  89.458   1.865  1.00 32.72           C
ANISOU 2654  CG1 VAL A 166     4209   3953   4269   -605   -300     25       C
ATOM   2655  CG2 VAL A 166       8.508  87.252   3.096  1.00 33.02           C
ANISOU 2655  CG2 VAL A 166     4143   4056   4345   -468   -284     -9       C
ATOM   2656  H   VAL A 166       5.974  87.655   1.908  1.00 34.47           H
ATOM   2657  HA  VAL A 166       7.780  87.802  -0.108  1.00 40.11           H
ATOM   2658  HB  VAL A 166       9.535  87.670   1.429  1.00 36.72           H
ATOM   2659 HG11 VAL A 166       9.327  89.767   2.417  1.00 39.28           H
ATOM   2660 HG12 VAL A 166       8.661  89.841   0.977  1.00 39.28           H
ATOM   2661 HG13 VAL A 166       7.746  89.711   2.269  1.00 39.28           H
ATOM   2662 HG21 VAL A 166       9.086  87.697   3.736  1.00 39.64           H
ATOM   2663 HG22 VAL A 166       7.583  87.321   3.382  1.00 39.64           H
ATOM   2664 HG23 VAL A 166       8.761  86.320   3.013  1.00 39.64           H
ATOM   2665  N   HIS A 167       8.525  85.396  -0.083  1.00 37.65           N
ANISOU 2665  N   HIS A 167     4699   4708   4899   -443   -173      4       N
ATOM   2666  CA  HIS A 167       8.608  83.953  -0.268  1.00 35.16           C
ANISOU 2666  CA  HIS A 167     4374   4411   4573   -378   -121    -12       C
ATOM   2667  C   HIS A 167       9.183  83.323   0.983  1.00 35.04           C
ANISOU 2667  C   HIS A 167     4287   4435   4590   -313   -120    -22       C
ATOM   2668  O   HIS A 167      10.195  83.791   1.504  1.00 35.52           O
ANISOU 2668  O   HIS A 167     4275   4552   4669   -337   -129     -5       O
ATOM   2669  CB  HIS A 167       9.469  83.621  -1.488  1.00 38.76           C
ANISOU 2669  CB  HIS A 167     4833   4902   4993   -400    -43     -6       C
ATOM   2670  CG  HIS A 167       9.501  82.162  -1.838  1.00 60.38           C
ANISOU 2670  CG  HIS A 167     7610   7631   7702   -333     32    -23       C
ATOM   2671  ND1 HIS A 167      10.682  81.481  -2.052  1.00 70.38           N
ANISOU 2671  ND1 HIS A 167     8830   8945   8967   -278    132    -15       N
ATOM   2672  CD2 HIS A 167       8.505  81.250  -1.992  1.00 35.17           C
ANISOU 2672  CD2 HIS A 167     4507   4381   4475   -313     26    -38       C
ATOM   2673  CE1 HIS A 167      10.411  80.219  -2.339  1.00 56.95           C
ANISOU 2673  CE1 HIS A 167     7211   7200   7227   -219    195    -35       C
ATOM   2674  NE2 HIS A 167       9.099  80.051  -2.298  1.00 37.96           N
ANISOU 2674  NE2 HIS A 167     4894   4732   4797   -251    124    -53       N
ATOM   2675  H   HIS A 167       9.127  85.846  -0.499  1.00 45.20           H
ATOM   2676  HA  HIS A 167       7.724  83.585  -0.427  1.00 42.21           H
ATOM   2677  HB2 HIS A 167       9.118  84.099  -2.255  1.00 46.53           H
ATOM   2678  HB3 HIS A 167      10.380  83.901  -1.310  1.00 46.53           H
ATOM   2679  HD1 HIS A 167      11.470  81.823  -2.005  1.00 84.48           H
ATOM   2680  HD2 HIS A 167       7.592  81.409  -1.907  1.00 42.22           H
ATOM   2681  HE1 HIS A 167      11.037  79.561  -2.538  1.00 68.36           H
ATOM   2682  N   VAL A 168       8.523  82.279   1.480  1.00 30.06           N
ANISOU 2682  N   VAL A 168     3679   3780   3964   -244   -119    -40       N
ATOM   2683  CA  VAL A 168       8.991  81.539   2.641  1.00 34.20           C
ANISOU 2683  CA  VAL A 168     4144   4336   4516   -177   -118    -45       C
ATOM   2684  C   VAL A 168       9.345  80.103   2.289  1.00 33.99           C
ANISOU 2684  C   VAL A 168     4122   4319   4475   -101    -42    -51       C
ATOM   2685  O   VAL A 168       9.606  79.293   3.187  1.00 34.93           O
ANISOU 2685  O   VAL A 168     4203   4454   4614    -32    -38    -50       O
ATOM   2686  CB  VAL A 168       7.971  81.584   3.798  1.00 32.74           C
ANISOU 2686  CB  VAL A 168     3987   4106   4347   -155   -179    -60       C
ATOM   2687  CG1 VAL A 168       7.746  83.058   4.244  1.00 31.88           C
ANISOU 2687  CG1 VAL A 168     3898   3971   4246   -216   -229    -53       C
ATOM   2688  CG2 VAL A 168       6.662  80.973   3.427  1.00 29.79           C
ANISOU 2688  CG2 VAL A 168     3684   3679   3957   -135   -182    -65       C
ATOM   2689  H   VAL A 168       7.787  81.978   1.152  1.00 36.10           H
ATOM   2690  HA  VAL A 168       9.800  81.969   2.958  1.00 41.06           H
ATOM   2691  HB  VAL A 168       8.336  81.064   4.531  1.00 39.31           H
ATOM   2692 HG11 VAL A 168       7.139  83.070   5.001  1.00 38.28           H
ATOM   2693 HG12 VAL A 168       8.598  83.445   4.497  1.00 38.28           H
ATOM   2694 HG13 VAL A 168       7.362  83.556   3.505  1.00 38.28           H
ATOM   2695 HG21 VAL A 168       6.060  81.031   4.186  1.00 35.77           H
ATOM   2696 HG22 VAL A 168       6.291  81.456   2.673  1.00 35.77           H
ATOM   2697 HG23 VAL A 168       6.804  80.044   3.188  1.00 35.77           H
ATOM   2698  N   GLY A 169       9.347  79.766   0.996  1.00 31.40           N
ANISOU 2698  N   GLY A 169     3859   3968   4102   -114     22    -54       N
ATOM   2699  CA  GLY A 169       9.785  78.453   0.563  1.00 33.60           C
ANISOU 2699  CA  GLY A 169     4178   4235   4352    -40    121    -59       C
ATOM   2700  C   GLY A 169       8.709  77.670  -0.155  1.00 33.21           C
ANISOU 2700  C   GLY A 169     4283   4102   4233    -60    131    -85       C
ATOM   2701  O   GLY A 169       7.525  77.751   0.194  1.00 30.25           O
ANISOU 2701  O   GLY A 169     3946   3694   3855    -98     47    -90       O
ATOM   2702  H   GLY A 169       9.097  80.284   0.357  1.00 37.69           H
ATOM   2703  HA2 GLY A 169      10.539  78.553  -0.039  1.00 40.34           H
ATOM   2704  HA3 GLY A 169      10.065  77.940   1.338  1.00 40.34           H
ATOM   2705  N   ASN A 170       9.126  76.920  -1.178  1.00 31.59           N
ANISOU 2705  N   ASN A 170     4174   3864   3967    -43    238    -92       N
ATOM   2706  CA  ASN A 170       8.262  75.950  -1.866  1.00 33.20           C
ANISOU 2706  CA  ASN A 170     4559   3978   4079    -75    258   -114       C
ATOM   2707  C   ASN A 170       7.019  76.599  -2.462  1.00 29.26           C
ANISOU 2707  C   ASN A 170     4126   3451   3539   -206    154   -102       C
ATOM   2708  O   ASN A 170       6.010  75.918  -2.738  1.00 29.60           O
ANISOU 2708  O   ASN A 170     4294   3438   3515   -263    116   -101       O
ATOM   2709  CB  ASN A 170       7.879  74.811  -0.923  1.00 32.36           C
ANISOU 2709  CB  ASN A 170     4482   3839   3975     -3    250   -128       C
ATOM   2710  CG  ASN A 170       9.096  73.988  -0.486  1.00 37.83           C
ANISOU 2710  CG  ASN A 170     5127   4547   4698    137    367   -123       C
ATOM   2711  OD1 ASN A 170       9.854  73.505  -1.316  1.00 47.68           O
ANISOU 2711  OD1 ASN A 170     6446   5767   5903    183    500   -121       O
ATOM   2712  ND2 ASN A 170       9.305  73.872   0.810  1.00 66.83           N
ANISOU 2712  ND2 ASN A 170     8679   8266   8445    206    322   -111       N
ATOM   2713  H   ASN A 170       9.922  76.953  -1.501  1.00 37.93           H
ATOM   2714  HA  ASN A 170       8.758  75.578  -2.612  1.00 39.86           H
ATOM   2715  HB2 ASN A 170       7.464  75.181  -0.128  1.00 38.85           H
ATOM   2716  HB3 ASN A 170       7.259  74.218  -1.375  1.00 38.85           H
ATOM   2717 HD21 ASN A 170       9.976  73.418   1.098  1.00 80.21           H
ATOM   2718 HD22 ASN A 170       8.769  74.249   1.367  1.00 80.21           H
ATOM   2719  N   GLY A 171       7.131  77.891  -2.777  1.00 30.65           N
ANISOU 2719  N   GLY A 171     4229   3668   3747   -264    113    -82       N
ATOM   2720  CA  GLY A 171       6.070  78.574  -3.481  1.00 31.05           C
ANISOU 2720  CA  GLY A 171     4335   3698   3766   -379     26    -51       C
ATOM   2721  C   GLY A 171       5.050  79.250  -2.602  1.00 29.11           C
ANISOU 2721  C   GLY A 171     4007   3469   3586   -387    -87    -18       C
ATOM   2722  O   GLY A 171       4.067  79.783  -3.124  1.00 28.11           O
ANISOU 2722  O   GLY A 171     3908   3330   3444   -469   -160     30       O
ATOM   2723  H   GLY A 171       7.812  78.382  -2.590  1.00 36.80           H
ATOM   2724  HA2 GLY A 171       6.464  79.253  -4.051  1.00 37.28           H
ATOM   2725  HA3 GLY A 171       5.601  77.930  -4.034  1.00 37.28           H
ATOM   2726  N   TRP A 172       5.264  79.243  -1.297  1.00 26.46           N
ANISOU 2726  N   TRP A 172     3575   3158   3320   -302    -96    -34       N
ATOM   2727  CA  TRP A 172       4.380  79.832  -0.305  1.00 25.78           C
ANISOU 2727  CA  TRP A 172     3423   3077   3294   -287   -174     -9       C
ATOM   2728  C   TRP A 172       4.894  81.222   0.023  1.00 30.21           C
ANISOU 2728  C   TRP A 172     3910   3661   3908   -289   -187     -4       C
ATOM   2729  O   TRP A 172       6.105  81.414   0.167  1.00 30.58           O
ANISOU 2729  O   TRP A 172     3911   3741   3966   -271   -145    -29       O
ATOM   2730  CB  TRP A 172       4.355  78.976   0.967  1.00 25.59           C
ANISOU 2730  CB  TRP A 172     3368   3056   3298   -204   -172    -34       C
ATOM   2731  CG  TRP A 172       3.824  77.596   0.709  1.00 24.90           C
ANISOU 2731  CG  TRP A 172     3374   2936   3151   -210   -162    -38       C
ATOM   2732  CD1 TRP A 172       4.548  76.476   0.427  1.00 27.30           C
ANISOU 2732  CD1 TRP A 172     3747   3219   3406   -174    -85    -73       C
ATOM   2733  CD2 TRP A 172       2.456  77.189   0.756  1.00 28.21           C
ANISOU 2733  CD2 TRP A 172     3834   3336   3549   -256   -227      5       C
ATOM   2734  NE1 TRP A 172       3.712  75.407   0.274  1.00 30.17           N
ANISOU 2734  NE1 TRP A 172     4219   3537   3707   -206   -102    -67       N
ATOM   2735  CE2 TRP A 172       2.420  75.821   0.461  1.00 28.18           C
ANISOU 2735  CE2 TRP A 172     3943   3295   3470   -268   -198    -15       C
ATOM   2736  CE3 TRP A 172       1.260  77.842   1.050  1.00 31.07           C
ANISOU 2736  CE3 TRP A 172     4145   3711   3950   -284   -302     69       C
ATOM   2737  CZ2 TRP A 172       1.251  75.106   0.435  1.00 27.36           C
ANISOU 2737  CZ2 TRP A 172     3903   3172   3320   -331   -258     26       C
ATOM   2738  CZ3 TRP A 172       0.078  77.116   1.002  1.00 33.77           C
ANISOU 2738  CZ3 TRP A 172     4525   4048   4258   -335   -356    124       C
ATOM   2739  CH2 TRP A 172       0.090  75.772   0.670  1.00 27.11           C
ANISOU 2739  CH2 TRP A 172     3797   3173   3331   -372   -343    101       C
ATOM   2740  H   TRP A 172       5.957  78.880  -0.939  1.00 31.77           H
ATOM   2741  HA  TRP A 172       3.473  79.892  -0.644  1.00 30.95           H
ATOM   2742  HB2 TRP A 172       5.257  78.893   1.313  1.00 30.73           H
ATOM   2743  HB3 TRP A 172       3.784  79.401   1.626  1.00 30.73           H
ATOM   2744  HD1 TRP A 172       5.474  76.444   0.350  1.00 32.78           H
ATOM   2745  HE1 TRP A 172       3.957  74.604   0.090  1.00 36.22           H
ATOM   2746  HE3 TRP A 172       1.255  78.745   1.274  1.00 37.31           H
ATOM   2747  HZ2 TRP A 172       1.252  74.192   0.262  1.00 32.85           H
ATOM   2748  HZ3 TRP A 172      -0.729  77.536   1.196  1.00 40.54           H
ATOM   2749  HH2 TRP A 172      -0.717  75.314   0.606  1.00 32.55           H
ATOM   2750  N   TYR A 173       3.969  82.188   0.109  1.00 26.42           N
ANISOU 2750  N   TYR A 173     3421   3161   3456   -314   -243     39       N
ATOM   2751  CA  TYR A 173       4.289  83.581   0.402  1.00 27.33           C
ANISOU 2751  CA  TYR A 173     3505   3271   3607   -324   -254     47       C
ATOM   2752  C   TYR A 173       3.530  84.032   1.635  1.00 27.29           C
ANISOU 2752  C   TYR A 173     3481   3237   3651   -268   -278     62       C
ATOM   2753  O   TYR A 173       2.419  83.565   1.885  1.00 28.20           O
ANISOU 2753  O   TYR A 173     3596   3340   3779   -239   -298     98       O
ATOM   2754  CB  TYR A 173       3.936  84.464  -0.789  1.00 32.77           C
ANISOU 2754  CB  TYR A 173     4229   3943   4278   -397   -274     94       C
ATOM   2755  CG  TYR A 173       4.868  84.227  -1.957  1.00 32.90           C
ANISOU 2755  CG  TYR A 173     4276   3983   4240   -457   -234     72       C
ATOM   2756  CD1 TYR A 173       4.763  83.090  -2.741  1.00 31.12           C
ANISOU 2756  CD1 TYR A 173     4112   3757   3955   -480   -209     66       C
ATOM   2757  CD2 TYR A 173       5.834  85.166  -2.292  1.00 33.29           C
ANISOU 2757  CD2 TYR A 173     4311   4049   4288   -498   -214     63       C
ATOM   2758  CE1 TYR A 173       5.595  82.892  -3.797  1.00 29.73           C
ANISOU 2758  CE1 TYR A 173     3984   3590   3723   -525   -150     47       C
ATOM   2759  CE2 TYR A 173       6.701  84.965  -3.351  1.00 37.89           C
ANISOU 2759  CE2 TYR A 173     4916   4657   4822   -546   -161     51       C
ATOM   2760  CZ  TYR A 173       6.585  83.823  -4.094  1.00 33.71           C
ANISOU 2760  CZ  TYR A 173     4452   4121   4237   -551   -121     41       C
ATOM   2761  OH  TYR A 173       7.443  83.628  -5.149  1.00 32.95           O
ANISOU 2761  OH  TYR A 173     4397   4037   4085   -589    -46     29       O
ATOM   2762  H   TYR A 173       3.128  82.052  -0.003  1.00 31.72           H
ATOM   2763  HA  TYR A 173       5.235  83.678   0.594  1.00 32.81           H
ATOM   2764  HB2 TYR A 173       3.031  84.266  -1.077  1.00 39.34           H
ATOM   2765  HB3 TYR A 173       4.005  85.395  -0.528  1.00 39.34           H
ATOM   2766  HD1 TYR A 173       4.114  82.453  -2.542  1.00 37.36           H
ATOM   2767  HD2 TYR A 173       5.900  85.949  -1.794  1.00 39.96           H
ATOM   2768  HE1 TYR A 173       5.502  82.131  -4.324  1.00 35.70           H
ATOM   2769  HE2 TYR A 173       7.352  85.597  -3.555  1.00 45.48           H
ATOM   2770  HH  TYR A 173       7.663  84.367  -5.481  1.00 39.56           H
ATOM   2771  N   LEU A 174       4.134  84.943   2.406  1.00 29.34           N
ANISOU 2771  N   LEU A 174     3735   3484   3928   -262   -273     40       N
ATOM   2772  CA  LEU A 174       3.518  85.361   3.656  1.00 28.97           C
ANISOU 2772  CA  LEU A 174     3703   3393   3911   -208   -276     44       C
ATOM   2773  C   LEU A 174       3.729  86.844   3.890  1.00 29.24           C
ANISOU 2773  C   LEU A 174     3790   3375   3946   -235   -272     51       C
ATOM   2774  O   LEU A 174       4.805  87.364   3.595  1.00 28.49           O
ANISOU 2774  O   LEU A 174     3700   3299   3826   -302   -277     29       O
ATOM   2775  CB  LEU A 174       4.113  84.605   4.837  1.00 32.08           C
ANISOU 2775  CB  LEU A 174     4074   3811   4303   -173   -273     -4       C
ATOM   2776  CG  LEU A 174       3.388  83.480   5.527  1.00 40.50           C
ANISOU 2776  CG  LEU A 174     5125   4881   5381   -109   -273     -6       C
ATOM   2777  CD1 LEU A 174       4.257  83.100   6.747  1.00 33.12           C
ANISOU 2777  CD1 LEU A 174     4177   3966   4440    -91   -276    -51       C
ATOM   2778  CD2 LEU A 174       1.991  83.791   5.891  1.00 33.82           C
ANISOU 2778  CD2 LEU A 174     4298   3989   4563    -63   -269     43       C
ATOM   2779  H   LEU A 174       4.884  85.322   2.225  1.00 35.22           H
ATOM   2780  HA  LEU A 174       2.565  85.193   3.595  1.00 34.78           H
ATOM   2781  HB2 LEU A 174       4.949  84.222   4.528  1.00 38.51           H
ATOM   2782  HB3 LEU A 174       4.286  85.263   5.528  1.00 38.51           H
ATOM   2783  HG  LEU A 174       3.280  82.727   4.925  1.00 48.61           H
ATOM   2784 HD11 LEU A 174       3.807  82.404   7.251  1.00 39.76           H
ATOM   2785 HD12 LEU A 174       5.117  82.779   6.435  1.00 39.76           H
ATOM   2786 HD13 LEU A 174       4.380  83.884   7.305  1.00 39.76           H
ATOM   2787 HD21 LEU A 174       1.673  83.125   6.521  1.00 40.60           H
ATOM   2788 HD22 LEU A 174       1.958  84.671   6.296  1.00 40.60           H
ATOM   2789 HD23 LEU A 174       1.445  83.775   5.090  1.00 40.60           H
ATOM   2790  N   LYS A 175       2.697  87.508   4.417  1.00 25.81           N
ANISOU 2790  N   LYS A 175     3400   2871   3537   -181   -255     89       N
ATOM   2791  CA  LYS A 175       2.757  88.888   4.874  1.00 26.02           C
ANISOU 2791  CA  LYS A 175     3518   2814   3554   -188   -231     92       C
ATOM   2792  C   LYS A 175       3.090  88.982   6.367  1.00 26.73           C
ANISOU 2792  C   LYS A 175     3671   2864   3621   -172   -215     43       C
ATOM   2793  O   LYS A 175       3.218  87.993   7.089  1.00 26.72           O
ANISOU 2793  O   LYS A 175     3628   2903   3619   -148   -225     12       O
ATOM   2794  CB  LYS A 175       1.436  89.568   4.553  1.00 27.49           C
ANISOU 2794  CB  LYS A 175     3727   2936   3780   -121   -200    177       C
ATOM   2795  CG  LYS A 175       1.274  89.796   3.050  1.00 28.63           C
ANISOU 2795  CG  LYS A 175     3837   3110   3931   -171   -231    233       C
ATOM   2796  CD  LYS A 175       0.002  90.586   2.705  1.00 38.08           C
ANISOU 2796  CD  LYS A 175     5044   4251   5175   -105   -207    344       C
ATOM   2797  CE  LYS A 175       0.099  91.153   1.281  1.00 48.86           C
ANISOU 2797  CE  LYS A 175     6407   5627   6531   -179   -244    394       C
ATOM   2798  NZ  LYS A 175      -1.047  92.013   0.934  1.00 49.64           N
ANISOU 2798  NZ  LYS A 175     6509   5672   6679   -113   -223    519       N
ATOM   2799  H   LYS A 175       1.918  87.160   4.523  1.00 30.99           H
ATOM   2800  HA  LYS A 175       3.472  89.354   4.413  1.00 31.24           H
ATOM   2801  HB2 LYS A 175       0.705  89.008   4.857  1.00 33.00           H
ATOM   2802  HB3 LYS A 175       1.402  90.429   4.998  1.00 33.00           H
ATOM   2803  HG2 LYS A 175       2.037  90.297   2.722  1.00 34.37           H
ATOM   2804  HG3 LYS A 175       1.224  88.937   2.603  1.00 34.37           H
ATOM   2805  HD2 LYS A 175      -0.770  90.000   2.753  1.00 45.72           H
ATOM   2806  HD3 LYS A 175      -0.103  91.324   3.326  1.00 45.72           H
ATOM   2807  HE2 LYS A 175       0.907  91.685   1.206  1.00 58.65           H
ATOM   2808  HE3 LYS A 175       0.125  90.419   0.648  1.00 58.65           H
ATOM   2809  HZ1 LYS A 175      -0.937  92.353   0.119  1.00 59.58           H
ATOM   2810  HZ2 LYS A 175      -1.799  91.538   0.950  1.00 59.58           H
ATOM   2811  HZ3 LYS A 175      -1.114  92.681   1.519  1.00 59.58           H
ATOM   2812  N   LYS A 176       3.312  90.205   6.809  1.00 26.17           N
ANISOU 2812  N   LYS A 176     3721   2706   3517   -202   -194     35       N
ATOM   2813  CA  LYS A 176       3.889  90.395   8.127  1.00 26.55           C
ANISOU 2813  CA  LYS A 176     3859   2714   3513   -236   -194    -15       C
ATOM   2814  C   LYS A 176       2.934  90.016   9.243  1.00 27.86           C
ANISOU 2814  C   LYS A 176     4065   2827   3693   -134   -142    -15       C
ATOM   2815  O   LYS A 176       3.393  89.769  10.366  1.00 28.76           O
ANISOU 2815  O   LYS A 176     4231   2932   3763   -163   -154    -59       O
ATOM   2816  CB  LYS A 176       4.326  91.854   8.309  1.00 29.73           C
ANISOU 2816  CB  LYS A 176     4424   3017   3855   -314   -182    -23       C
ATOM   2817  CG  LYS A 176       3.201  92.910   8.167  1.00 26.83           C
ANISOU 2817  CG  LYS A 176     4174   2516   3504   -228    -98     25       C
ATOM   2818  CD  LYS A 176       3.771  94.297   8.363  1.00 33.28           C
ANISOU 2818  CD  LYS A 176     5182   3221   4242   -320    -86      8       C
ATOM   2819  CE  LYS A 176       2.718  95.377   8.324  1.00 35.91           C
ANISOU 2819  CE  LYS A 176     5657   3401   4587   -218     16     59       C
ATOM   2820  NZ  LYS A 176       3.357  96.745   8.430  1.00 53.93           N
ANISOU 2820  NZ  LYS A 176     8156   5560   6777   -325     25     38       N
ATOM   2821  H   LYS A 176       3.142  90.928   6.376  1.00 31.43           H
ATOM   2822  HA  LYS A 176       4.674  89.830   8.197  1.00 31.88           H
ATOM   2823  HB2 LYS A 176       4.702  91.951   9.198  1.00 35.69           H
ATOM   2824  HB3 LYS A 176       4.998  92.057   7.640  1.00 35.69           H
ATOM   2825  HG2 LYS A 176       2.810  92.856   7.281  1.00 32.21           H
ATOM   2826  HG3 LYS A 176       2.519  92.756   8.840  1.00 32.21           H
ATOM   2827  HD2 LYS A 176       4.211  94.340   9.226  1.00 39.95           H
ATOM   2828  HD3 LYS A 176       4.411  94.478   7.656  1.00 39.95           H
ATOM   2829  HE2 LYS A 176       2.232  95.327   7.486  1.00 43.11           H
ATOM   2830  HE3 LYS A 176       2.107  95.262   9.069  1.00 43.11           H
ATOM   2831  HZ1 LYS A 176       2.728  97.374   8.453  1.00 64.74           H
ATOM   2832  HZ2 LYS A 176       3.844  96.796   9.173  1.00 64.74           H
ATOM   2833  HZ3 LYS A 176       3.884  96.890   7.728  1.00 64.74           H
ATOM   2834  N   GLY A 177       1.622  90.041   8.986  1.00 28.06           N
ANISOU 2834  N   GLY A 177     4070   2816   3774    -23    -85     46       N
ATOM   2835  CA  GLY A 177       0.678  89.728  10.048  1.00 28.56           C
ANISOU 2835  CA  GLY A 177     4165   2832   3853     80    -21     60       C
ATOM   2836  C   GLY A 177       0.991  88.403  10.714  1.00 28.03           C
ANISOU 2836  C   GLY A 177     4024   2847   3780     71    -65     15       C
ATOM   2837  O   GLY A 177       0.871  88.265  11.938  1.00 26.46           O
ANISOU 2837  O   GLY A 177     3900   2602   3550     96    -33    -14       O
ATOM   2838  H   GLY A 177       1.267  90.231   8.226  1.00 33.69           H
ATOM   2839  HA2 GLY A 177       0.708  90.425  10.722  1.00 34.29           H
ATOM   2840  HA3 GLY A 177      -0.218  89.683   9.680  1.00 34.29           H
ATOM   2841  N   PHE A 178       1.364  87.393   9.914  1.00 25.00           N
ANISOU 2841  N   PHE A 178     3506   2574   3419     38   -130     12       N
ATOM   2842  CA  PHE A 178       1.719  86.103  10.499  1.00 24.22           C
ANISOU 2842  CA  PHE A 178     3344   2544   3313     37   -167    -26       C
ATOM   2843  C   PHE A 178       2.865  86.243  11.494  1.00 28.07           C
ANISOU 2843  C   PHE A 178     3898   3027   3743    -34   -198    -84       C
ATOM   2844  O   PHE A 178       2.826  85.677  12.599  1.00 26.25           O
ANISOU 2844  O   PHE A 178     3691   2791   3492    -16   -198   -108       O
ATOM   2845  CB  PHE A 178       2.095  85.085   9.428  1.00 25.56           C
ANISOU 2845  CB  PHE A 178     3397   2813   3502     11   -216    -22       C
ATOM   2846  CG  PHE A 178       2.684  83.854  10.004  1.00 25.72           C
ANISOU 2846  CG  PHE A 178     3372   2893   3510     11   -246    -61       C
ATOM   2847  CD1 PHE A 178       1.868  82.862  10.528  1.00 27.40           C
ANISOU 2847  CD1 PHE A 178     3560   3112   3736     71   -237    -51       C
ATOM   2848  CD2 PHE A 178       4.051  83.708  10.089  1.00 26.84           C
ANISOU 2848  CD2 PHE A 178     3489   3083   3626    -49   -282    -94       C
ATOM   2849  CE1 PHE A 178       2.419  81.722  11.121  1.00 29.60           C
ANISOU 2849  CE1 PHE A 178     3810   3436   4002     77   -263    -84       C
ATOM   2850  CE2 PHE A 178       4.609  82.578  10.658  1.00 29.72           C
ANISOU 2850  CE2 PHE A 178     3805   3501   3987    -35   -305   -113       C
ATOM   2851  CZ  PHE A 178       3.779  81.588  11.180  1.00 32.16           C
ANISOU 2851  CZ  PHE A 178     4108   3803   4306     31   -295   -113       C
ATOM   2852  H   PHE A 178       1.417  87.432   9.057  1.00 30.02           H
ATOM   2853  HA  PHE A 178       0.933  85.772  10.961  1.00 29.08           H
ATOM   2854  HB2 PHE A 178       1.299  84.836   8.933  1.00 30.69           H
ATOM   2855  HB3 PHE A 178       2.748  85.481   8.830  1.00 30.69           H
ATOM   2856  HD1 PHE A 178       0.944  82.955  10.484  1.00 32.89           H
ATOM   2857  HD2 PHE A 178       4.606  84.378   9.761  1.00 32.23           H
ATOM   2858  HE1 PHE A 178       1.866  81.062  11.473  1.00 35.54           H
ATOM   2859  HE2 PHE A 178       5.534  82.479  10.691  1.00 35.68           H
ATOM   2860  HZ  PHE A 178       4.153  80.831  11.572  1.00 38.61           H
ATOM   2861  N   PHE A 179       3.926  86.940  11.089  1.00 25.83           N
ANISOU 2861  N   PHE A 179     3634   2754   3426   -130   -234    -98       N
ATOM   2862  CA  PHE A 179       5.110  87.055  11.926  1.00 27.55           C
ANISOU 2862  CA  PHE A 179     3891   2991   3585   -227   -287   -129       C
ATOM   2863  C   PHE A 179       4.838  87.902  13.164  1.00 25.89           C
ANISOU 2863  C   PHE A 179     3863   2663   3310   -249   -256   -150       C
ATOM   2864  O   PHE A 179       5.432  87.670  14.223  1.00 27.91           O
ANISOU 2864  O   PHE A 179     4166   2927   3513   -310   -297   -171       O
ATOM   2865  CB  PHE A 179       6.248  87.698  11.124  1.00 29.45           C
ANISOU 2865  CB  PHE A 179     4105   3278   3806   -337   -332   -119       C
ATOM   2866  CG  PHE A 179       6.689  86.903   9.935  1.00 27.12           C
ANISOU 2866  CG  PHE A 179     3654   3091   3560   -323   -346   -101       C
ATOM   2867  CD1 PHE A 179       5.983  86.965   8.754  1.00 24.28           C
ANISOU 2867  CD1 PHE A 179     3266   2721   3237   -276   -312    -82       C
ATOM   2868  CD2 PHE A 179       7.791  86.088   9.998  1.00 34.16           C
ANISOU 2868  CD2 PHE A 179     4436   4088   4455   -354   -388    -94       C
ATOM   2869  CE1 PHE A 179       6.387  86.260   7.651  1.00 27.27           C
ANISOU 2869  CE1 PHE A 179     3541   3181   3640   -275   -315    -71       C
ATOM   2870  CE2 PHE A 179       8.179  85.350   8.891  1.00 35.64           C
ANISOU 2870  CE2 PHE A 179     4507   4356   4679   -326   -373    -77       C
ATOM   2871  CZ  PHE A 179       7.484  85.435   7.730  1.00 32.31           C
ANISOU 2871  CZ  PHE A 179     4088   3911   4279   -293   -336    -73       C
ATOM   2872  H   PHE A 179       3.983  87.352  10.336  1.00 31.02           H
ATOM   2873  HA  PHE A 179       5.379  86.167  12.207  1.00 33.07           H
ATOM   2874  HB2 PHE A 179       5.951  88.564  10.804  1.00 35.36           H
ATOM   2875  HB3 PHE A 179       7.016  87.805  11.707  1.00 35.36           H
ATOM   2876  HD1 PHE A 179       5.220  87.494   8.705  1.00 29.15           H
ATOM   2877  HD2 PHE A 179       8.280  86.030  10.787  1.00 41.01           H
ATOM   2878  HE1 PHE A 179       5.919  86.340   6.851  1.00 32.75           H
ATOM   2879  HE2 PHE A 179       8.921  84.793   8.945  1.00 42.79           H
ATOM   2880  HZ  PHE A 179       7.749  84.937   6.990  1.00 38.80           H
ATOM   2881  N   GLU A 180       3.941  88.883  13.038  1.00 27.10           N
ANISOU 2881  N   GLU A 180     4132   2703   3463   -198   -178   -136       N
ATOM   2882  CA  GLU A 180       3.597  89.760  14.148  1.00 28.53           C
ANISOU 2882  CA  GLU A 180     4525   2743   3572   -202   -116   -156       C
ATOM   2883  C   GLU A 180       2.801  89.037  15.221  1.00 27.33           C
ANISOU 2883  C   GLU A 180     4396   2564   3424   -111    -65   -165       C
ATOM   2884  O   GLU A 180       2.866  89.430  16.389  1.00 30.14           O
ANISOU 2884  O   GLU A 180     4927   2827   3697   -148    -36   -196       O
ATOM   2885  CB  GLU A 180       2.781  90.963  13.645  1.00 34.15           C
ANISOU 2885  CB  GLU A 180     5349   3333   4294   -138    -21   -123       C
ATOM   2886  CG  GLU A 180       3.519  91.892  12.725  1.00 36.42           C
ANISOU 2886  CG  GLU A 180     5664   3614   4558   -239    -61   -117       C
ATOM   2887  CD  GLU A 180       2.579  92.872  11.993  1.00 49.17           C
ANISOU 2887  CD  GLU A 180     7342   5129   6210   -146     31    -65       C
ATOM   2888  OE1 GLU A 180       1.396  92.535  11.707  1.00 36.52           O
ANISOU 2888  OE1 GLU A 180     5655   3529   4691     -0     96     -9       O
ATOM   2889  OE2 GLU A 180       3.025  93.994  11.705  1.00 45.37           O
ANISOU 2889  OE2 GLU A 180     6994   4569   5675   -224     33    -68       O
ATOM   2890  H   GLU A 180       3.515  89.061  12.312  1.00 32.54           H
ATOM   2891  HA  GLU A 180       4.424  90.082  14.540  1.00 34.26           H
ATOM   2892  HB2 GLU A 180       2.009  90.629  13.163  1.00 41.00           H
ATOM   2893  HB3 GLU A 180       2.494  91.481  14.413  1.00 41.00           H
ATOM   2894  HG2 GLU A 180       4.152  92.414  13.243  1.00 43.72           H
ATOM   2895  HG3 GLU A 180       3.989  91.370  12.057  1.00 43.72           H
ATOM   2896  N   THR A 181       2.049  87.991  14.863  1.00 26.75           N
ANISOU 2896  N   THR A 181     4165   2566   3433     -6    -53   -136       N
ATOM   2897  CA  THR A 181       1.115  87.386  15.811  1.00 28.56           C
ANISOU 2897  CA  THR A 181     4414   2765   3671     88      9   -131       C
ATOM   2898  C   THR A 181       1.360  85.910  16.088  1.00 26.06           C
ANISOU 2898  C   THR A 181     3967   2561   3375     86    -60   -146       C
ATOM   2899  O   THR A 181       0.655  85.323  16.934  1.00 27.92           O
ANISOU 2899  O   THR A 181     4218   2780   3611    151    -18   -144       O
ATOM   2900  CB  THR A 181      -0.332  87.566  15.336  1.00 30.79           C
ANISOU 2900  CB  THR A 181     4654   3014   4030    229    109    -58       C
ATOM   2901  OG1 THR A 181      -0.507  86.926  14.060  1.00 30.35           O
ANISOU 2901  OG1 THR A 181     4414   3069   4049    240     53    -15       O
ATOM   2902  CG2 THR A 181      -0.668  89.045  15.231  1.00 36.45           C
ANISOU 2902  CG2 THR A 181     5525   3598   4728    260    203    -34       C
ATOM   2903  H   THR A 181       2.063  87.620  14.087  1.00 32.12           H
ATOM   2904  HA  THR A 181       1.221  87.857  16.652  1.00 34.29           H
ATOM   2905  HB  THR A 181      -0.942  87.161  15.973  1.00 36.96           H
ATOM   2906  HG1 THR A 181       0.016  87.263  13.496  1.00 36.44           H
ATOM   2907 HG21 THR A 181      -1.581  89.157  14.924  1.00 43.76           H
ATOM   2908 HG22 THR A 181      -0.573  89.469  16.098  1.00 43.76           H
ATOM   2909 HG23 THR A 181      -0.069  89.478  14.602  1.00 43.76           H
ATOM   2910  N   VAL A 182       2.405  85.321  15.502  1.00 25.46           N
ANISOU 2910  N   VAL A 182     3778   2589   3307     14   -157   -159       N
ATOM   2911  CA  VAL A 182       2.684  83.910  15.748  1.00 25.62           C
ANISOU 2911  CA  VAL A 182     3687   2701   3345     24   -211   -168       C
ATOM   2912  C   VAL A 182       3.045  83.678  17.206  1.00 28.57           C
ANISOU 2912  C   VAL A 182     4152   3050   3654    -15   -232   -198       C
ATOM   2913  O   VAL A 182       2.778  82.592  17.747  1.00 27.03           O
ANISOU 2913  O   VAL A 182     3910   2890   3470     27   -242   -201       O
ATOM   2914  CB  VAL A 182       3.786  83.383  14.809  1.00 27.10           C
ANISOU 2914  CB  VAL A 182     3748   2995   3555    -27   -284   -165       C
ATOM   2915  CG1 VAL A 182       5.154  84.035  15.087  1.00 30.27           C
ANISOU 2915  CG1 VAL A 182     4183   3416   3904   -148   -346   -174       C
ATOM   2916  CG2 VAL A 182       3.906  81.873  14.918  1.00 26.54           C
ANISOU 2916  CG2 VAL A 182     3575   3001   3509     14   -314   -164       C
ATOM   2917  H   VAL A 182       2.955  85.710  14.968  1.00 30.57           H
ATOM   2918  HA  VAL A 182       1.874  83.414  15.550  1.00 30.76           H
ATOM   2919  HB  VAL A 182       3.528  83.619  13.904  1.00 32.54           H
ATOM   2920 HG11 VAL A 182       5.784  83.749  14.407  1.00 36.35           H
ATOM   2921 HG12 VAL A 182       5.055  85.000  15.061  1.00 36.35           H
ATOM   2922 HG13 VAL A 182       5.464  83.758  15.963  1.00 36.35           H
ATOM   2923 HG21 VAL A 182       4.542  81.558  14.257  1.00 31.87           H
ATOM   2924 HG22 VAL A 182       4.213  81.644  15.809  1.00 31.87           H
ATOM   2925 HG23 VAL A 182       3.036  81.475  14.755  1.00 31.87           H
ATOM   2926  N   ASP A 183       3.592  84.698  17.877  1.00 25.61           N
ANISOU 2926  N   ASP A 183     3926   2604   3200   -106   -239   -219       N
ATOM   2927  CA  ASP A 183       3.897  84.636  19.300  1.00 28.31           C
ANISOU 2927  CA  ASP A 183     4393   2905   3458   -170   -262   -244       C
ATOM   2928  C   ASP A 183       2.974  85.501  20.154  1.00 27.62           C
ANISOU 2928  C   ASP A 183     4520   2665   3310   -135   -151   -263       C
ATOM   2929  O   ASP A 183       3.294  85.761  21.308  1.00 31.40           O
ANISOU 2929  O   ASP A 183     5163   3079   3689   -218   -163   -290       O
ATOM   2930  CB  ASP A 183       5.352  85.055  19.554  1.00 31.36           C
ANISOU 2930  CB  ASP A 183     4810   3331   3775   -335   -371   -242       C
ATOM   2931  CG  ASP A 183       6.363  84.069  18.996  1.00 32.39           C
ANISOU 2931  CG  ASP A 183     4729   3616   3961   -356   -467   -208       C
ATOM   2932  OD1 ASP A 183       6.004  82.934  18.629  1.00 28.08           O
ANISOU 2932  OD1 ASP A 183     4049   3133   3488   -251   -454   -200       O
ATOM   2933  OD2 ASP A 183       7.540  84.439  18.928  1.00 31.86           O
ANISOU 2933  OD2 ASP A 183     4637   3607   3861   -480   -551   -180       O
ATOM   2934  H   ASP A 183       3.798  85.451  17.516  1.00 30.75           H
ATOM   2935  HA  ASP A 183       3.785  83.715  19.580  1.00 33.99           H
ATOM   2936  HB2 ASP A 183       5.510  85.914  19.133  1.00 37.65           H
ATOM   2937  HB3 ASP A 183       5.497  85.122  20.511  1.00 37.65           H
ATOM   2938  N   SER A 184       1.844  85.967  19.626  1.00 27.11           N
ANISOU 2938  N   SER A 184     4466   2537   3299    -17    -39   -241       N
ATOM   2939  CA  SER A 184       0.903  86.718  20.459  1.00 30.01           C
ANISOU 2939  CA  SER A 184     5031   2755   3618     49     98   -244       C
ATOM   2940  C   SER A 184       0.525  85.903  21.691  1.00 32.89           C
ANISOU 2940  C   SER A 184     5441   3110   3946     75    120   -262       C
ATOM   2941  O   SER A 184       0.495  86.403  22.827  1.00 28.98           O
ANISOU 2941  O   SER A 184     5167   2498   3347     36    176   -294       O
ATOM   2942  CB  SER A 184      -0.352  87.060  19.646  1.00 35.92           C
ANISOU 2942  CB  SER A 184     5713   3474   4460    202    214   -183       C
ATOM   2943  OG  SER A 184      -0.089  88.079  18.669  1.00 35.52           O
ANISOU 2943  OG  SER A 184     5683   3392   4422    179    215   -167       O
ATOM   2944  H   SER A 184       1.601  85.865  18.807  1.00 32.56           H
ATOM   2945  HA  SER A 184       1.316  87.548  20.744  1.00 36.03           H
ATOM   2946  HB2 SER A 184      -0.656  86.260  19.189  1.00 43.12           H
ATOM   2947  HB3 SER A 184      -1.040  87.378  20.251  1.00 43.12           H
ATOM   2948  HG  SER A 184       0.129  88.794  19.051  1.00 42.65           H
ATOM   2949  N   ILE A 185       0.208  84.636  21.471  1.00 29.11           N
ANISOU 2949  N   ILE A 185     4773   2744   3543    134     81   -240       N
ATOM   2950  CA  ILE A 185       0.128  83.652  22.543  1.00 29.41           C
ANISOU 2950  CA  ILE A 185     4822   2804   3548    130     61   -257       C
ATOM   2951  C   ILE A 185       1.134  82.544  22.233  1.00 32.15           C
ANISOU 2951  C   ILE A 185     5006   3289   3920     63    -88   -262       C
ATOM   2952  O   ILE A 185       1.018  81.861  21.213  1.00 32.01           O
ANISOU 2952  O   ILE A 185     4811   3363   3988    112   -118   -235       O
ATOM   2953  CB  ILE A 185      -1.287  83.081  22.687  1.00 31.44           C
ANISOU 2953  CB  ILE A 185     5018   3060   3866    272    166   -215       C
ATOM   2954  CG1 ILE A 185      -2.275  84.210  22.978  1.00 33.48           C
ANISOU 2954  CG1 ILE A 185     5427   3183   4112    365    336   -189       C
ATOM   2955  CG2 ILE A 185      -1.334  82.057  23.819  1.00 30.58           C
ANISOU 2955  CG2 ILE A 185     4932   2971   3715    258    142   -235       C
ATOM   2956  CD1 ILE A 185      -3.722  83.720  23.059  1.00 40.38           C
ANISOU 2956  CD1 ILE A 185     6210   4073   5061    512    449   -115       C
ATOM   2957  H   ILE A 185       0.032  84.315  20.693  1.00 34.95           H
ATOM   2958  HA  ILE A 185       0.377  84.067  23.383  1.00 35.31           H
ATOM   2959  HB  ILE A 185      -1.529  82.646  21.854  1.00 37.74           H
ATOM   2960 HG12 ILE A 185      -2.048  84.619  23.828  1.00 40.20           H
ATOM   2961 HG13 ILE A 185      -2.221  84.869  22.268  1.00 40.20           H
ATOM   2962 HG21 ILE A 185      -2.231  81.692  23.877  1.00 36.71           H
ATOM   2963 HG22 ILE A 185      -0.700  81.349  23.630  1.00 36.71           H
ATOM   2964 HG23 ILE A 185      -1.102  82.497  24.652  1.00 36.71           H
ATOM   2965 HD11 ILE A 185      -4.316  84.486  23.049  1.00 48.48           H
ATOM   2966 HD12 ILE A 185      -3.905  83.150  22.296  1.00 48.48           H
ATOM   2967 HD13 ILE A 185      -3.840  83.220  23.881  1.00 48.48           H
ATOM   2968  N   VAL A 186       2.108  82.356  23.110  1.00 26.36           N
ANISOU 2968  N   VAL A 186     4341   2567   3107    -50   -175   -287       N
ATOM   2969  CA  VAL A 186       3.038  81.232  22.998  1.00 26.93           C
ANISOU 2969  CA  VAL A 186     4260   2766   3207    -92   -300   -273       C
ATOM   2970  C   VAL A 186       2.478  80.111  23.852  1.00 27.10           C
ANISOU 2970  C   VAL A 186     4274   2798   3225    -39   -291   -275       C
ATOM   2971  O   VAL A 186       2.202  80.334  25.045  1.00 26.83           O
ANISOU 2971  O   VAL A 186     4402   2684   3108    -70   -257   -296       O
ATOM   2972  CB  VAL A 186       4.432  81.638  23.485  1.00 29.50           C
ANISOU 2972  CB  VAL A 186     4639   3115   3453   -252   -413   -270       C
ATOM   2973  CG1 VAL A 186       5.370  80.417  23.526  1.00 31.31           C
ANISOU 2973  CG1 VAL A 186     4704   3477   3717   -273   -527   -233       C
ATOM   2974  CG2 VAL A 186       4.997  82.732  22.611  1.00 30.24           C
ANISOU 2974  CG2 VAL A 186     4739   3204   3547   -316   -425   -263       C
ATOM   2975  H   VAL A 186       2.256  82.868  23.785  1.00 31.65           H
ATOM   2976  HA  VAL A 186       3.103  80.931  22.078  1.00 32.34           H
ATOM   2977  HB  VAL A 186       4.364  81.984  24.388  1.00 35.42           H
ATOM   2978 HG11 VAL A 186       6.282  80.723  23.650  1.00 37.59           H
ATOM   2979 HG12 VAL A 186       5.110  79.843  24.263  1.00 37.59           H
ATOM   2980 HG13 VAL A 186       5.296  79.933  22.688  1.00 37.59           H
ATOM   2981 HG21 VAL A 186       5.895  82.942  22.909  1.00 36.31           H
ATOM   2982 HG22 VAL A 186       5.017  82.423  21.692  1.00 36.31           H
ATOM   2983 HG23 VAL A 186       4.431  83.517  22.683  1.00 36.31           H
ATOM   2984  N   PRO A 187       2.283  78.901  23.308  1.00 26.17           N
ANISOU 2984  N   PRO A 187     3995   2766   3184     34   -314   -255       N
ATOM   2985  CA  PRO A 187       1.567  77.875  24.082  1.00 25.96           C
ANISOU 2985  CA  PRO A 187     3974   2738   3152     87   -293   -254       C
ATOM   2986  C   PRO A 187       2.180  77.560  25.419  1.00 27.09           C
ANISOU 2986  C   PRO A 187     4211   2871   3211      7   -357   -266       C
ATOM   2987  O   PRO A 187       1.431  77.388  26.381  1.00 29.21           O
ANISOU 2987  O   PRO A 187     4584   3081   3434     27   -301   -278       O
ATOM   2988  CB  PRO A 187       1.584  76.658  23.157  1.00 26.07           C
ANISOU 2988  CB  PRO A 187     3818   2843   3244    145   -332   -230       C
ATOM   2989  CG  PRO A 187       1.528  77.285  21.753  1.00 28.40           C
ANISOU 2989  CG  PRO A 187     4040   3154   3598    167   -307   -218       C
ATOM   2990  CD  PRO A 187       2.352  78.566  21.866  1.00 26.41           C
ANISOU 2990  CD  PRO A 187     3866   2868   3301     83   -325   -233       C
ATOM   2991  HA  PRO A 187       0.653  78.171  24.217  1.00 31.18           H
ATOM   2992  HB2 PRO A 187       2.399  76.148  23.284  1.00 31.30           H
ATOM   2993  HB3 PRO A 187       0.811  76.096  23.324  1.00 31.30           H
ATOM   2994  HG2 PRO A 187       1.915  76.679  21.103  1.00 34.10           H
ATOM   2995  HG3 PRO A 187       0.608  77.483  21.515  1.00 34.10           H
ATOM   2996  HD2 PRO A 187       3.269  78.410  21.593  1.00 31.71           H
ATOM   2997  HD3 PRO A 187       1.962  79.274  21.330  1.00 31.71           H
ATOM   2998  N   LEU A 188       3.507  77.497  25.532  1.00 25.49           N
ANISOU 2998  N   LEU A 188     3974   2727   2984    -88   -471   -250       N
ATOM   2999  CA  LEU A 188       4.087  77.200  26.836  1.00 29.10           C
ANISOU 2999  CA  LEU A 188     4520   3181   3356   -180   -548   -243       C
ATOM   3000  C   LEU A 188       3.601  78.179  27.908  1.00 30.59           C
ANISOU 3000  C   LEU A 188     4950   3244   3431   -248   -486   -281       C
ATOM   3001  O   LEU A 188       3.513  77.816  29.093  1.00 31.15           O
ANISOU 3001  O   LEU A 188     5132   3280   3423   -293   -503   -287       O
ATOM   3002  CB  LEU A 188       5.604  77.226  26.745  1.00 29.70           C
ANISOU 3002  CB  LEU A 188     4514   3347   3424   -287   -682   -193       C
ATOM   3003  CG  LEU A 188       6.299  76.131  25.947  1.00 36.03           C
ANISOU 3003  CG  LEU A 188     5099   4269   4322   -220   -738   -142       C
ATOM   3004  CD1 LEU A 188       7.826  76.322  26.054  1.00 36.56           C
ANISOU 3004  CD1 LEU A 188     5088   4430   4375   -335   -864    -67       C
ATOM   3005  CD2 LEU A 188       5.941  74.728  26.402  1.00 34.72           C
ANISOU 3005  CD2 LEU A 188     4891   4123   4179   -139   -742   -132       C
ATOM   3006  H   LEU A 188       4.070  77.619  24.894  1.00 30.61           H
ATOM   3007  HA  LEU A 188       3.816  76.307  27.103  1.00 34.94           H
ATOM   3008  HB2 LEU A 188       5.859  78.069  26.339  1.00 35.66           H
ATOM   3009  HB3 LEU A 188       5.953  77.175  27.649  1.00 35.66           H
ATOM   3010  HG  LEU A 188       5.999  76.206  25.028  1.00 43.26           H
ATOM   3011 HD11 LEU A 188       8.269  75.565  25.640  1.00 43.89           H
ATOM   3012 HD12 LEU A 188       8.075  77.141  25.598  1.00 43.89           H
ATOM   3013 HD13 LEU A 188       8.073  76.378  26.991  1.00 43.89           H
ATOM   3014 HD21 LEU A 188       6.478  74.089  25.908  1.00 41.69           H
ATOM   3015 HD22 LEU A 188       6.122  74.648  27.352  1.00 41.69           H
ATOM   3016 HD23 LEU A 188       4.999  74.571  26.231  1.00 41.69           H
ATOM   3017  N   ASP A 189       3.298  79.430  27.525  1.00 28.88           N
ANISOU 3017  N   ASP A 189     4834   2946   3194   -255   -407   -305       N
ATOM   3018  CA  ASP A 189       2.870  80.420  28.509  1.00 28.82           C
ANISOU 3018  CA  ASP A 189     5091   2794   3066   -312   -325   -342       C
ATOM   3019  C   ASP A 189       1.439  80.196  29.011  1.00 31.04           C
ANISOU 3019  C   ASP A 189     5448   2995   3352   -184   -171   -360       C
ATOM   3020  O   ASP A 189       1.085  80.734  30.077  1.00 32.42           O
ANISOU 3020  O   ASP A 189     5856   3048   3413   -223    -93   -388       O
ATOM   3021  CB  ASP A 189       3.002  81.828  27.928  1.00 32.51           C
ANISOU 3021  CB  ASP A 189     5659   3186   3508   -350   -277   -356       C
ATOM   3022  CG  ASP A 189       4.443  82.218  27.667  1.00 40.02           C
ANISOU 3022  CG  ASP A 189     6579   4204   4423   -513   -427   -331       C
ATOM   3023  OD1 ASP A 189       5.336  81.726  28.376  1.00 43.26           O
ANISOU 3023  OD1 ASP A 189     6982   4677   4777   -634   -557   -303       O
ATOM   3024  OD2 ASP A 189       4.687  83.025  26.760  1.00 39.62           O
ANISOU 3024  OD2 ASP A 189     6504   4149   4400   -525   -417   -328       O
ATOM   3025  H   ASP A 189       3.334  79.719  26.715  1.00 34.68           H
ATOM   3026  HA  ASP A 189       3.456  80.357  29.279  1.00 34.60           H
ATOM   3027  HB2 ASP A 189       2.521  81.870  27.087  1.00 39.03           H
ATOM   3028  HB3 ASP A 189       2.627  82.466  28.556  1.00 39.03           H
ATOM   3029  N   VAL A 190       0.622  79.445  28.282  1.00 28.38           N
ANISOU 3029  N   VAL A 190     4930   2720   3132    -44   -122   -336       N
ATOM   3030  CA  VAL A 190      -0.790  79.205  28.685  1.00 32.09           C
ANISOU 3030  CA  VAL A 190     5435   3138   3620     77     23   -327       C
ATOM   3031  C   VAL A 190      -1.079  77.716  28.891  1.00 28.42           C
ANISOU 3031  C   VAL A 190     4838   2763   3199    116    -27   -306       C
ATOM   3032  O   VAL A 190      -2.198  77.410  29.205  1.00 28.53           O
ANISOU 3032  O   VAL A 190     4856   2754   3230    202     77   -287       O
ATOM   3033  CB  VAL A 190      -1.770  79.822  27.675  1.00 31.18           C
ANISOU 3033  CB  VAL A 190     5249   3004   3597    202    145   -293       C
ATOM   3034  CG1 VAL A 190      -1.647  81.330  27.631  1.00 34.00           C
ANISOU 3034  CG1 VAL A 190     5779   3241   3898    180    224   -313       C
ATOM   3035  CG2 VAL A 190      -1.617  79.224  26.296  1.00 29.63           C
ANISOU 3035  CG2 VAL A 190     4815   2929   3516    237     66   -260       C
ATOM   3036  H   VAL A 190       0.836  79.137  27.451  1.00 34.07           H
ATOM   3037  HA  VAL A 190      -0.928  79.651  29.540  1.00 38.53           H
ATOM   3038  HB  VAL A 190      -2.683  79.609  27.990  1.00 37.44           H
ATOM   3039 HG11 VAL A 190      -1.385  81.609  26.737  1.00 40.82           H
ATOM   3040 HG12 VAL A 190      -2.504  81.732  27.857  1.00 40.82           H
ATOM   3041 HG13 VAL A 190      -0.975  81.621  28.271  1.00 40.82           H
ATOM   3042 HG21 VAL A 190      -2.264  79.630  25.693  1.00 35.58           H
ATOM   3043 HG22 VAL A 190      -0.718  79.393  25.967  1.00 35.58           H
ATOM   3044 HG23 VAL A 190      -1.772  78.265  26.339  1.00 35.58           H
ATOM   3045  N   LEU A 191      -0.095  76.849  28.757  1.00 28.14           N
ANISOU 3045  N   LEU A 191     4696   2820   3176     56   -174   -302       N
ATOM   3046  CA  LEU A 191      -0.344  75.405  28.891  1.00 29.96           C
ANISOU 3046  CA  LEU A 191     4817   3123   3445     97   -218   -281       C
ATOM   3047  C   LEU A 191      -0.900  75.113  30.286  1.00 32.80           C
ANISOU 3047  C   LEU A 191     5322   3422   3720     82   -169   -294       C
ATOM   3048  O   LEU A 191      -1.733  74.248  30.380  1.00 29.65           O
ANISOU 3048  O   LEU A 191     4865   3048   3354    149   -132   -273       O
ATOM   3049  CB  LEU A 191       0.954  74.652  28.620  1.00 31.07           C
ANISOU 3049  CB  LEU A 191     4847   3354   3603     41   -369   -267       C
ATOM   3050  CG  LEU A 191       0.885  73.558  27.560  1.00 38.06           C
ANISOU 3050  CG  LEU A 191     5551   4324   4585    118   -399   -240       C
ATOM   3051  CD1 LEU A 191       0.184  74.028  26.311  1.00 30.19           C
ANISOU 3051  CD1 LEU A 191     4479   3329   3661    185   -325   -233       C
ATOM   3052  CD2 LEU A 191       2.275  73.060  27.241  1.00 34.43           C
ANISOU 3052  CD2 LEU A 191     4995   3940   4145     80   -517   -216       C
ATOM   3053  H   LEU A 191       0.777  77.072  28.646  1.00 33.79           H
ATOM   3054  HA  LEU A 191      -1.018  75.144  28.222  1.00 35.97           H
ATOM   3055  HB2 LEU A 191       1.633  75.301  28.348  1.00 37.30           H
ATOM   3056  HB3 LEU A 191       1.253  74.248  29.459  1.00 37.30           H
ATOM   3057  HG  LEU A 191       0.368  72.803  27.934  1.00 45.69           H
ATOM   3058 HD11 LEU A 191       0.358  73.403  25.586  1.00 36.24           H
ATOM   3059 HD12 LEU A 191      -0.774  74.076  26.474  1.00 36.24           H
ATOM   3060 HD13 LEU A 191       0.515  74.910  26.065  1.00 36.24           H
ATOM   3061 HD21 LEU A 191       2.230  72.130  26.958  1.00 41.33           H
ATOM   3062 HD22 LEU A 191       2.658  73.598  26.527  1.00 41.33           H
ATOM   3063 HD23 LEU A 191       2.835  73.130  28.034  1.00 41.33           H
ATOM   3064  N   ASP A 192      -0.497  75.842  31.321  1.00 30.84           N
ANISOU 3064  N   ASP A 192     5272   3090   3355    -11   -166   -323       N
ATOM   3065  CA  ASP A 192      -0.977  75.528  32.659  1.00 33.80           C
ANISOU 3065  CA  ASP A 192     5803   3403   3637    -35   -119   -337       C
ATOM   3066  C   ASP A 192      -2.446  75.891  32.867  1.00 32.88           C
ANISOU 3066  C   ASP A 192     5755   3210   3528     79     78   -332       C
ATOM   3067  O   ASP A 192      -3.004  75.561  33.920  1.00 34.47           O
ANISOU 3067  O   ASP A 192     6072   3363   3661     80    143   -337       O
ATOM   3068  CB  ASP A 192      -0.100  76.210  33.718  1.00 33.15           C
ANISOU 3068  CB  ASP A 192     5943   3246   3407   -192   -177   -366       C
ATOM   3069  CG  ASP A 192      -0.109  77.735  33.639  1.00 43.26           C
ANISOU 3069  CG  ASP A 192     7401   4413   4625   -225    -86   -396       C
ATOM   3070  OD1 ASP A 192      -0.898  78.338  32.889  1.00 40.66           O
ANISOU 3070  OD1 ASP A 192     7036   4048   4366   -109     46   -394       O
ATOM   3071  OD2 ASP A 192       0.721  78.346  34.343  1.00 57.42           O
ANISOU 3071  OD2 ASP A 192     9379   6148   6289   -382   -154   -415       O
ATOM   3072  H   ASP A 192       0.054  76.501  31.274  1.00 37.03           H
ATOM   3073  HA  ASP A 192      -0.895  74.572  32.797  1.00 40.58           H
ATOM   3074  HB2 ASP A 192      -0.420  75.957  34.598  1.00 39.80           H
ATOM   3075  HB3 ASP A 192       0.816  75.914  33.601  1.00 39.80           H
ATOM   3076  N   ARG A 193      -3.099  76.517  31.889  1.00 31.82           N
ANISOU 3076  N   ARG A 193     5540   3072   3481    179    176   -308       N
ATOM   3077  CA  ARG A 193      -4.536  76.725  31.964  1.00 27.41           C
ANISOU 3077  CA  ARG A 193     4985   2471   2958    307    359   -268       C
ATOM   3078  C   ARG A 193      -5.323  75.507  31.490  1.00 27.48           C
ANISOU 3078  C   ARG A 193     4784   2592   3066    378    342   -209       C
ATOM   3079  O   ARG A 193      -6.528  75.459  31.723  1.00 30.15           O
ANISOU 3079  O   ARG A 193     5106   2919   3430    469    478   -156       O
ATOM   3080  CB  ARG A 193      -4.933  77.949  31.124  1.00 30.62           C
ANISOU 3080  CB  ARG A 193     5390   2827   3418    385    470   -246       C
ATOM   3081  CG  ARG A 193      -4.299  79.214  31.581  1.00 33.79           C
ANISOU 3081  CG  ARG A 193     6029   3097   3711    315    508   -301       C
ATOM   3082  CD  ARG A 193      -4.636  80.401  30.693  1.00 38.86           C
ANISOU 3082  CD  ARG A 193     6673   3685   4408    395    611   -276       C
ATOM   3083  NE  ARG A 193      -3.745  81.502  31.017  1.00 64.49           N
ANISOU 3083  NE  ARG A 193    10148   6816   7539    285    597   -337       N
ATOM   3084  CZ  ARG A 193      -3.803  82.703  30.460  1.00 82.53           C
ANISOU 3084  CZ  ARG A 193    12513   9015   9828    319    681   -334       C
ATOM   3085  NH1 ARG A 193      -4.692  82.989  29.524  1.00 76.53           N
ANISOU 3085  NH1 ARG A 193    11609   8278   9192    469    783   -266       N
ATOM   3086  NH2 ARG A 193      -2.937  83.637  30.842  1.00 76.77           N
ANISOU 3086  NH2 ARG A 193    12018   8178   8972    189    653   -390       N
ATOM   3087  H   ARG A 193      -2.731  76.828  31.176  1.00 38.21           H
ATOM   3088  HA  ARG A 193      -4.782  76.905  32.885  1.00 32.91           H
ATOM   3089  HB2 ARG A 193      -4.665  77.798  30.204  1.00 36.77           H
ATOM   3090  HB3 ARG A 193      -5.895  78.064  31.174  1.00 36.77           H
ATOM   3091  HG2 ARG A 193      -4.607  79.415  32.478  1.00 40.56           H
ATOM   3092  HG3 ARG A 193      -3.335  79.103  31.578  1.00 40.56           H
ATOM   3093  HD2 ARG A 193      -4.516  80.161  29.761  1.00 46.66           H
ATOM   3094  HD3 ARG A 193      -5.552  80.680  30.848  1.00 46.66           H
ATOM   3095  HE  ARG A 193      -3.138  81.365  31.611  1.00 77.41           H
ATOM   3096 HH11 ARG A 193      -5.250  82.389  29.263  1.00 91.86           H
ATOM   3097 HH12 ARG A 193      -4.713  83.775  29.175  1.00 91.86           H
ATOM   3098 HH21 ARG A 193      -2.349  83.458  31.444  1.00 92.14           H
ATOM   3099 HH22 ARG A 193      -2.965  84.420  30.488  1.00 92.14           H
ATOM   3100  N   ILE A 194      -4.686  74.528  30.844  1.00 26.27           N
ANISOU 3100  N   ILE A 194     4479   2541   2961    337    186   -208       N
ATOM   3101  CA  ILE A 194      -5.373  73.353  30.334  1.00 25.98           C
ANISOU 3101  CA  ILE A 194     4276   2598   2998    381    159   -155       C
ATOM   3102  C   ILE A 194      -5.417  72.307  31.441  1.00 31.58           C
ANISOU 3102  C   ILE A 194     5047   3310   3642    341    124   -166       C
ATOM   3103  O   ILE A 194      -4.380  71.803  31.881  1.00 31.66           O
ANISOU 3103  O   ILE A 194     5100   3328   3602    264      4   -205       O
ATOM   3104  CB  ILE A 194      -4.667  72.814  29.084  1.00 29.22           C
ANISOU 3104  CB  ILE A 194     4534   3091   3477    361     30   -153       C
ATOM   3105  CG1 ILE A 194      -4.613  73.896  28.004  1.00 28.76           C
ANISOU 3105  CG1 ILE A 194     4425   3026   3474    391     63   -143       C
ATOM   3106  CG2 ILE A 194      -5.374  71.577  28.537  1.00 28.67           C
ANISOU 3106  CG2 ILE A 194     4332   3101   3461    384     -1   -101       C
ATOM   3107  CD1 ILE A 194      -3.738  73.528  26.848  1.00 31.43           C
ANISOU 3107  CD1 ILE A 194     4649   3431   3861    362    -53   -152       C
ATOM   3108  H   ILE A 194      -3.840  74.527  30.689  1.00 31.54           H
ATOM   3109  HA  ILE A 194      -6.286  73.580  30.098  1.00 31.20           H
ATOM   3110  HB  ILE A 194      -3.765  72.564  29.339  1.00 35.08           H
ATOM   3111 HG12 ILE A 194      -5.509  74.047  27.664  1.00 34.53           H
ATOM   3112 HG13 ILE A 194      -4.264  74.713  28.394  1.00 34.53           H
ATOM   3113 HG21 ILE A 194      -4.965  71.326  27.694  1.00 34.43           H
ATOM   3114 HG22 ILE A 194      -5.284  70.853  29.177  1.00 34.43           H
ATOM   3115 HG23 ILE A 194      -6.312  71.784  28.401  1.00 34.43           H
ATOM   3116 HD11 ILE A 194      -3.588  74.315  26.302  1.00 37.73           H
ATOM   3117 HD12 ILE A 194      -2.892  73.194  27.186  1.00 37.73           H
ATOM   3118 HD13 ILE A 194      -4.180  72.841  26.324  1.00 37.73           H
ATOM   3119  N   ARG A 195      -6.620  71.971  31.884  1.00 28.64           N
ANISOU 3119  N   ARG A 195     4667   2940   3274    394    228   -116       N
ATOM   3120  CA  ARG A 195      -6.810  71.005  32.960  1.00 27.68           C
ANISOU 3120  CA  ARG A 195     4610   2819   3089    357    211   -120       C
ATOM   3121  C   ARG A 195      -7.467  69.715  32.498  1.00 27.99           C
ANISOU 3121  C   ARG A 195     4504   2949   3183    368    164    -61       C
ATOM   3122  O   ARG A 195      -7.698  68.810  33.324  1.00 29.67           O
ANISOU 3122  O   ARG A 195     4762   3167   3346    336    146    -57       O
ATOM   3123  CB  ARG A 195      -7.651  71.616  34.078  1.00 35.76           C
ANISOU 3123  CB  ARG A 195     5781   3758   4046    395    383   -110       C
ATOM   3124  CG  ARG A 195      -7.106  72.936  34.633  1.00 38.18           C
ANISOU 3124  CG  ARG A 195     6290   3946   4271    373    451   -170       C
ATOM   3125  CD  ARG A 195      -5.623  72.800  34.996  1.00 46.72           C
ANISOU 3125  CD  ARG A 195     7462   5015   5275    244    281   -241       C
ATOM   3126  NE  ARG A 195      -5.052  74.061  35.457  1.00 57.24           N
ANISOU 3126  NE  ARG A 195     8999   6237   6515    189    323   -291       N
ATOM   3127  CZ  ARG A 195      -5.065  74.458  36.721  1.00 80.14           C
ANISOU 3127  CZ  ARG A 195    12142   9028   9278    131    393   -327       C
ATOM   3128  NH1 ARG A 195      -5.632  73.722  37.668  1.00 74.98           N
ANISOU 3128  NH1 ARG A 195    11550   8367   8573    130    437   -317       N
ATOM   3129  NH2 ARG A 195      -4.492  75.617  37.045  1.00 86.12           N
ANISOU 3129  NH2 ARG A 195    13106   9677   9938     59    419   -372       N
ATOM   3130  H   ARG A 195      -7.354  72.293  31.574  1.00 34.38           H
ATOM   3131  HA  ARG A 195      -5.937  70.785  33.321  1.00 33.24           H
ATOM   3132  HB2 ARG A 195      -8.542  71.788  33.735  1.00 42.92           H
ATOM   3133  HB3 ARG A 195      -7.695  70.984  34.813  1.00 42.92           H
ATOM   3134  HG2 ARG A 195      -7.196  73.631  33.964  1.00 45.84           H
ATOM   3135  HG3 ARG A 195      -7.598  73.179  35.433  1.00 45.84           H
ATOM   3136  HD2 ARG A 195      -5.527  72.148  35.708  1.00 56.08           H
ATOM   3137  HD3 ARG A 195      -5.128  72.513  34.213  1.00 56.08           H
ATOM   3138  HE  ARG A 195      -4.686  74.577  34.874  1.00 68.71           H
ATOM   3139 HH11 ARG A 195      -6.001  72.972  37.466  1.00 90.00           H
ATOM   3140 HH12 ARG A 195      -5.631  73.995  38.484  1.00 90.00           H
ATOM   3141 HH21 ARG A 195      -4.120  76.098  36.437  1.00103.36           H
ATOM   3142 HH22 ARG A 195      -4.495  75.884  37.863  1.00103.36           H
ATOM   3143  N   VAL A 196      -7.759  69.601  31.207  1.00 25.76           N
ANISOU 3143  N   VAL A 196     4066   2732   2989    395    137    -15       N
ATOM   3144  CA  VAL A 196      -8.334  68.388  30.633  1.00 26.74           C
ANISOU 3144  CA  VAL A 196     4074   2936   3149    378     77     43       C
ATOM   3145  C   VAL A 196      -7.191  67.496  30.170  1.00 26.82           C
ANISOU 3145  C   VAL A 196     4078   2963   3151    326    -75     -8       C
ATOM   3146  O   VAL A 196      -6.038  67.942  30.101  1.00 26.42           O
ANISOU 3146  O   VAL A 196     4064   2884   3089    315   -128    -67       O
ATOM   3147  CB  VAL A 196      -9.302  68.715  29.482  1.00 26.03           C
ANISOU 3147  CB  VAL A 196     3837   2908   3147    416    124    134       C
ATOM   3148  CG1 VAL A 196     -10.463  69.595  30.006  1.00 30.66           C
ANISOU 3148  CG1 VAL A 196     4416   3480   3753    494    297    209       C
ATOM   3149  CG2 VAL A 196      -8.577  69.361  28.309  1.00 27.00           C
ANISOU 3149  CG2 VAL A 196     3908   3032   3317    422     74    106       C
ATOM   3150  H   VAL A 196      -7.631  70.226  30.630  1.00 30.93           H
ATOM   3151  HA  VAL A 196      -8.838  67.915  31.314  1.00 32.10           H
ATOM   3152  HB  VAL A 196      -9.683  67.890  29.143  1.00 31.26           H
ATOM   3153 HG11 VAL A 196     -11.097  69.742  29.286  1.00 36.81           H
ATOM   3154 HG12 VAL A 196     -10.899  69.138  30.742  1.00 36.81           H
ATOM   3155 HG13 VAL A 196     -10.105  70.444  30.309  1.00 36.81           H
ATOM   3156 HG21 VAL A 196      -9.232  69.668  27.663  1.00 32.41           H
ATOM   3157 HG22 VAL A 196      -8.056  70.112  28.635  1.00 32.41           H
ATOM   3158 HG23 VAL A 196      -7.991  68.705  27.900  1.00 32.41           H
ATOM   3159  N   PRO A 197      -7.450  66.241  29.853  1.00 24.58           N
ANISOU 3159  N   PRO A 197     3752   2720   2866    294   -142     22       N
ATOM   3160  CA  PRO A 197      -6.353  65.367  29.438  1.00 24.28           C
ANISOU 3160  CA  PRO A 197     3725   2681   2817    268   -261    -20       C
ATOM   3161  C   PRO A 197      -5.717  65.813  28.129  1.00 25.95           C
ANISOU 3161  C   PRO A 197     3868   2909   3085    285   -293    -34       C
ATOM   3162  O   PRO A 197      -6.409  66.162  27.164  1.00 25.82           O
ANISOU 3162  O   PRO A 197     3772   2924   3115    291   -262     11       O
ATOM   3163  CB  PRO A 197      -7.021  63.998  29.295  1.00 27.19           C
ANISOU 3163  CB  PRO A 197     4088   3075   3166    230   -300     25       C
ATOM   3164  CG  PRO A 197      -8.248  64.062  30.226  1.00 28.52           C
ANISOU 3164  CG  PRO A 197     4268   3257   3311    222   -215     77       C
ATOM   3165  CD  PRO A 197      -8.722  65.522  30.068  1.00 26.67           C
ANISOU 3165  CD  PRO A 197     3982   3025   3125    276   -106     99       C
ATOM   3166  HA  PRO A 197      -5.672  65.336  30.128  1.00 29.15           H
ATOM   3167  HB2 PRO A 197      -7.290  63.855  28.374  1.00 32.64           H
ATOM   3168  HB3 PRO A 197      -6.408  63.300  29.574  1.00 32.64           H
ATOM   3169  HG2 PRO A 197      -8.928  63.435  29.935  1.00 34.24           H
ATOM   3170  HG3 PRO A 197      -7.990  63.870  31.142  1.00 34.24           H
ATOM   3171  HD2 PRO A 197      -9.311  65.617  29.303  1.00 32.02           H
ATOM   3172  HD3 PRO A 197      -9.168  65.834  30.871  1.00 32.02           H
ATOM   3173  N   VAL A 198      -4.379  65.759  28.112  1.00 25.67           N
ANISOU 3173  N   VAL A 198     3856   2856   3042    288   -360    -83       N
ATOM   3174  CA  VAL A 198      -3.547  66.149  26.977  1.00 23.75           C
ANISOU 3174  CA  VAL A 198     3553   2626   2843    305   -389   -100       C
ATOM   3175  C   VAL A 198      -2.575  65.018  26.654  1.00 25.23           C
ANISOU 3175  C   VAL A 198     3749   2813   3025    314   -463   -109       C
ATOM   3176  O   VAL A 198      -1.879  64.514  27.545  1.00 27.03           O
ANISOU 3176  O   VAL A 198     4023   3028   3221    315   -509   -118       O
ATOM   3177  CB  VAL A 198      -2.752  67.431  27.270  1.00 22.66           C
ANISOU 3177  CB  VAL A 198     3427   2472   2709    306   -379   -133       C
ATOM   3178  CG1 VAL A 198      -1.896  67.819  26.050  1.00 25.67           C
ANISOU 3178  CG1 VAL A 198     3737   2877   3139    319   -408   -143       C
ATOM   3179  CG2 VAL A 198      -3.666  68.566  27.694  1.00 25.43           C
ANISOU 3179  CG2 VAL A 198     3808   2799   3057    312   -283   -125       C
ATOM   3180  H   VAL A 198      -3.913  65.487  28.781  1.00 30.82           H
ATOM   3181  HA  VAL A 198      -4.123  66.292  26.210  1.00 28.51           H
ATOM   3182  HB  VAL A 198      -2.153  67.263  28.014  1.00 27.21           H
ATOM   3183 HG11 VAL A 198      -1.560  68.721  26.173  1.00 30.82           H
ATOM   3184 HG12 VAL A 198      -1.154  67.198  25.974  1.00 30.82           H
ATOM   3185 HG13 VAL A 198      -2.445  67.776  25.252  1.00 30.82           H
ATOM   3186 HG21 VAL A 198      -3.133  69.365  27.833  1.00 30.54           H
ATOM   3187 HG22 VAL A 198      -4.320  68.722  26.995  1.00 30.54           H
ATOM   3188 HG23 VAL A 198      -4.113  68.320  28.518  1.00 30.54           H
ATOM   3189  N   LEU A 199      -2.505  64.643  25.382  1.00 23.86           N
ANISOU 3189  N   LEU A 199     3539   2648   2878    325   -470   -100       N
ATOM   3190  CA  LEU A 199      -1.549  63.657  24.891  1.00 25.02           C
ANISOU 3190  CA  LEU A 199     3705   2781   3023    356   -509   -106       C
ATOM   3191  C   LEU A 199      -0.579  64.420  24.009  1.00 26.67           C
ANISOU 3191  C   LEU A 199     3847   3008   3278    386   -504   -119       C
ATOM   3192  O   LEU A 199      -1.016  65.086  23.061  1.00 26.28           O
ANISOU 3192  O   LEU A 199     3760   2972   3254    370   -474   -118       O
ATOM   3193  CB  LEU A 199      -2.227  62.563  24.086  1.00 24.38           C
ANISOU 3193  CB  LEU A 199     3674   2677   2914    335   -506    -86       C
ATOM   3194  CG  LEU A 199      -1.294  61.617  23.339  1.00 26.71           C
ANISOU 3194  CG  LEU A 199     4014   2932   3200    381   -513    -93       C
ATOM   3195  CD1 LEU A 199      -0.449  60.824  24.354  1.00 27.23           C
ANISOU 3195  CD1 LEU A 199     4120   2975   3252    433   -543    -88       C
ATOM   3196  CD2 LEU A 199      -2.157  60.669  22.484  1.00 26.97           C
ANISOU 3196  CD2 LEU A 199     4137   2928   3182    327   -507    -76       C
ATOM   3197  H   LEU A 199      -3.017  64.955  24.766  1.00 28.65           H
ATOM   3198  HA  LEU A 199      -1.089  63.230  25.631  1.00 30.05           H
ATOM   3199  HB2 LEU A 199      -2.758  62.024  24.694  1.00 29.28           H
ATOM   3200  HB3 LEU A 199      -2.801  62.983  23.427  1.00 29.28           H
ATOM   3201  HG  LEU A 199      -0.686  62.102  22.759  1.00 32.06           H
ATOM   3202 HD11 LEU A 199       0.117  60.200  23.875  1.00 32.70           H
ATOM   3203 HD12 LEU A 199       0.098  61.444  24.862  1.00 32.70           H
ATOM   3204 HD13 LEU A 199      -1.043  60.342  24.951  1.00 32.70           H
ATOM   3205 HD21 LEU A 199      -1.580  60.022  22.049  1.00 32.38           H
ATOM   3206 HD22 LEU A 199      -2.790  60.212  23.061  1.00 32.38           H
ATOM   3207 HD23 LEU A 199      -2.633  61.189  21.818  1.00 32.38           H
ATOM   3208  N   ILE A 200       0.717  64.318  24.310  1.00 25.62           N
ANISOU 3208  N   ILE A 200     3693   2884   3157    423   -536   -117       N
ATOM   3209  CA  ILE A 200       1.783  64.948  23.525  1.00 23.93           C
ANISOU 3209  CA  ILE A 200     3405   2699   2989    451   -533   -115       C
ATOM   3210  C   ILE A 200       2.564  63.835  22.842  1.00 25.93           C
ANISOU 3210  C   ILE A 200     3664   2935   3251    522   -522    -94       C
ATOM   3211  O   ILE A 200       3.156  62.993  23.518  1.00 25.58           O
ANISOU 3211  O   ILE A 200     3638   2883   3199    564   -547    -65       O
ATOM   3212  CB  ILE A 200       2.728  65.794  24.387  1.00 25.02           C
ANISOU 3212  CB  ILE A 200     3498   2874   3134    429   -579   -104       C
ATOM   3213  CG1 ILE A 200       1.947  66.898  25.084  1.00 27.09           C
ANISOU 3213  CG1 ILE A 200     3798   3126   3370    365   -568   -131       C
ATOM   3214  CG2 ILE A 200       3.841  66.402  23.527  1.00 27.72           C
ANISOU 3214  CG2 ILE A 200     3750   3259   3524    448   -579    -87       C
ATOM   3215  CD1 ILE A 200       2.811  67.677  26.107  1.00 29.51           C
ANISOU 3215  CD1 ILE A 200     4112   3450   3651    310   -623   -122       C
ATOM   3216  H   ILE A 200       1.013  63.875  24.985  1.00 30.76           H
ATOM   3217  HA  ILE A 200       1.378  65.524  22.859  1.00 28.74           H
ATOM   3218  HB  ILE A 200       3.131  65.219  25.056  1.00 30.04           H
ATOM   3219 HG12 ILE A 200       1.625  67.527  24.419  1.00 32.53           H
ATOM   3220 HG13 ILE A 200       1.198  66.505  25.559  1.00 32.53           H
ATOM   3221 HG21 ILE A 200       4.352  67.025  24.066  1.00 33.28           H
ATOM   3222 HG22 ILE A 200       4.418  65.690  23.208  1.00 33.28           H
ATOM   3223 HG23 ILE A 200       3.441  66.865  22.775  1.00 33.28           H
ATOM   3224 HD11 ILE A 200       2.231  68.224  26.659  1.00 35.43           H
ATOM   3225 HD12 ILE A 200       3.293  67.044  26.661  1.00 35.43           H
ATOM   3226 HD13 ILE A 200       3.438  68.241  25.626  1.00 35.43           H
ATOM   3227  N   ILE A 201       2.618  63.845  21.518  1.00 26.24           N
ANISOU 3227  N   ILE A 201     3698   2965   3306    541   -476   -101       N
ATOM   3228  CA  ILE A 201       3.416  62.877  20.762  1.00 24.13           C
ANISOU 3228  CA  ILE A 201     3458   2666   3043    621   -434    -82       C
ATOM   3229  C   ILE A 201       4.434  63.660  19.950  1.00 27.82           C
ANISOU 3229  C   ILE A 201     3829   3178   3562    654   -406    -69       C
ATOM   3230  O   ILE A 201       4.077  64.627  19.272  1.00 25.15           O
ANISOU 3230  O   ILE A 201     3461   2861   3235    602   -396    -93       O
ATOM   3231  CB  ILE A 201       2.550  62.004  19.838  1.00 26.71           C
ANISOU 3231  CB  ILE A 201     3911   2923   3316    601   -393   -101       C
ATOM   3232  CG1 ILE A 201       1.505  61.260  20.662  1.00 27.86           C
ANISOU 3232  CG1 ILE A 201     4143   3035   3407    551   -428   -103       C
ATOM   3233  CG2 ILE A 201       3.425  61.063  19.055  1.00 29.28           C
ANISOU 3233  CG2 ILE A 201     4299   3193   3633    694   -325    -86       C
ATOM   3234  CD1 ILE A 201       0.703  60.278  19.896  1.00 30.15           C
ANISOU 3234  CD1 ILE A 201     4573   3256   3628    508   -406   -107       C
ATOM   3235  H   ILE A 201       2.197  64.410  21.024  1.00 31.51           H
ATOM   3236  HA  ILE A 201       3.878  62.289  21.380  1.00 28.97           H
ATOM   3237  HB  ILE A 201       2.080  62.566  19.203  1.00 32.07           H
ATOM   3238 HG12 ILE A 201       1.958  60.778  21.372  1.00 33.45           H
ATOM   3239 HG13 ILE A 201       0.891  61.908  21.040  1.00 33.45           H
ATOM   3240 HG21 ILE A 201       2.865  60.508  18.489  1.00 35.15           H
ATOM   3241 HG22 ILE A 201       4.036  61.581  18.509  1.00 35.15           H
ATOM   3242 HG23 ILE A 201       3.924  60.507  19.673  1.00 35.15           H
ATOM   3243 HD11 ILE A 201      -0.084  60.043  20.411  1.00 36.20           H
ATOM   3244 HD12 ILE A 201       0.439  60.676  19.052  1.00 36.20           H
ATOM   3245 HD13 ILE A 201       1.242  59.488  19.735  1.00 36.20           H
ATOM   3246  N   HIS A 202       5.701  63.279  20.054  1.00 27.92           N
ANISOU 3246  N   HIS A 202     3784   3214   3611    740   -393    -18       N
ATOM   3247  CA  HIS A 202       6.759  64.029  19.400  1.00 29.42           C
ANISOU 3247  CA  HIS A 202     3859   3464   3854    768   -368     13       C
ATOM   3248  C   HIS A 202       7.851  63.054  19.024  1.00 28.40           C
ANISOU 3248  C   HIS A 202     3712   3324   3754    899   -300     77       C
ATOM   3249  O   HIS A 202       8.125  62.111  19.772  1.00 28.24           O
ANISOU 3249  O   HIS A 202     3714   3283   3731    963   -310    119       O
ATOM   3250  CB  HIS A 202       7.337  65.111  20.324  1.00 27.70           C
ANISOU 3250  CB  HIS A 202     3526   3332   3666    708   -451     44       C
ATOM   3251  CG  HIS A 202       7.816  66.323  19.602  1.00 28.22           C
ANISOU 3251  CG  HIS A 202     3504   3453   3764    667   -444     45       C
ATOM   3252  ND1 HIS A 202       7.033  67.447  19.446  1.00 28.59           N
ANISOU 3252  ND1 HIS A 202     3576   3495   3794    574   -461    -11       N
ATOM   3253  CD2 HIS A 202       8.994  66.587  18.986  1.00 29.50           C
ANISOU 3253  CD2 HIS A 202     3557   3676   3975    709   -416    104       C
ATOM   3254  CE1 HIS A 202       7.704  68.346  18.748  1.00 29.65           C
ANISOU 3254  CE1 HIS A 202     3631   3677   3958    554   -450      5       C
ATOM   3255  NE2 HIS A 202       8.885  67.837  18.433  1.00 29.12           N
ANISOU 3255  NE2 HIS A 202     3479   3655   3931    630   -423     73       N
ATOM   3256  H   HIS A 202       5.970  62.592  20.495  1.00 33.53           H
ATOM   3257  HA  HIS A 202       6.416  64.461  18.602  1.00 35.32           H
ATOM   3258  HB2 HIS A 202       6.648  65.390  20.947  1.00 33.26           H
ATOM   3259  HB3 HIS A 202       8.091  64.738  20.809  1.00 33.26           H
ATOM   3260  HD2 HIS A 202       9.735  66.027  18.946  1.00 35.42           H
ATOM   3261  HE1 HIS A 202       7.398  69.193  18.516  1.00 35.60           H
ATOM   3262  HE2 HIS A 202       9.487  68.228  17.959  1.00 34.96           H
ATOM   3263  N   GLY A 203       8.451  63.264  17.856  1.00 27.69           N
ANISOU 3263  N   GLY A 203     3590   3242   3690    947   -219     89       N
ATOM   3264  CA  GLY A 203       9.563  62.421  17.419  1.00 26.69           C
ANISOU 3264  CA  GLY A 203     3438   3105   3598   1095   -122    163       C
[truncated: 162,275 more chars]
