# Supplementary material for: An archaeal lid-containing feruloyl esterase degrades polyethylene terephthalate
Source: Commun Chem. 2023 Sep 11;6:193. doi: 10.1038/s42004-023-00998-z (PMC10495362; doi:10.1038/s42004-023-00998-z)
Supplement: Supplementary file 4 — Supplementary Data 2 [file 42004_2023_998_MOESM4_ESM.xlsx]

## Sheet: Figure 1
"All-against-all" DIAMOND BLASTp results of PETase sequences.
Query ID	Query Taxonomy	Subject ID	Subject Taxonomy	Percentage of identical matches	Query coverage per HSP	Expected value	Bit score
IsPETase	Pseudomonadota	IsPETase	Pseudomonadota	100	100	2.51e-205	554
IsPETase	Pseudomonadota	RgPETase	Pseudomonadota	79.1	90.7	7.45e-143	396
IsPETase	Pseudomonadota	PET12	Pseudomonadota	65.5	95.9	9.74e-126	353
IsPETase	Pseudomonadota	PpCutA	Pseudomonadota	54	89	9.98e-87	254
IsPETase	Pseudomonadota	PET5	Pseudomonadota	56.7	83.4	3.64e-86	253
IsPETase	Pseudomonadota	504	Pseudomonadota	56.1	83.4	4.11e-86	251
IsPETase	Pseudomonadota	PLE629	Pseudomonadota	54.2	83.4	1.14e-83	246
IsPETase	Pseudomonadota	403	Pseudomonadota	54.7	83.4	1.69e-83	245
IsPETase	Pseudomonadota	PET2	Metagenome-derived	53.2	89	1.02e-82	244
IsPETase	Pseudomonadota	PE-H	Pseudomonadota	51.1	89	4.1e-81	239
IsPETase	Pseudomonadota	PLE628	Pseudomonadota	50.6	87.6	1.8e-80	238
IsPETase	Pseudomonadota	BTA-1	Actinomycetota	52.2	93.8	1.2e-79	236
IsPETase	Pseudomonadota	WSH03-11	Actinomycetota	52.2	93.8	1.2e-79	236
IsPETase	Pseudomonadota	TfCut_2	Actinomycetota	52.2	93.8	1.2e-79	236
IsPETase	Pseudomonadota	Cut2	Actinomycetota	52.2	93.8	1.2e-79	236
IsPETase	Pseudomonadota	406	Pseudomonadota	49.6	87.6	7.72e-79	234
IsPETase	Pseudomonadota	EsteraseMG8	Pseudomonadota	46.4	97.6	1.16e-78	233
IsPETase	Pseudomonadota	Thc_Cut1	Actinomycetota	53.6	85.2	2.53e-78	231
IsPETase	Pseudomonadota	BTA-2	Actinomycetota	51.4	93.8	2.74e-78	232
IsPETase	Pseudomonadota	711	Actinomycetota	53.9	87.6	3.16e-78	231
IsPETase	Pseudomonadota	WSH03-11	Actinomycetota	51.1	93.8	1.34e-77	231
IsPETase	Pseudomonadota	TfCut_1	Actinomycetota	51.4	93.8	1.34e-77	231
IsPETase	Pseudomonadota	Cut1	Actinomycetota	51.1	93.8	1.34e-77	231
IsPETase	Pseudomonadota	PET6	Pseudomonadota	50.2	90.3	4.01e-77	229
IsPETase	Pseudomonadota	607	Actinomycetota	50.2	95.9	4.09e-77	229
PET5	Pseudomonadota	PET5	Pseudomonadota	100	100	4.24e-223	600
PET5	Pseudomonadota	PLE629	Pseudomonadota	62.6	86.8	3.05e-129	363
PET5	Pseudomonadota	PLE628	Pseudomonadota	62.1	86.8	9.07e-129	362
PET5	Pseudomonadota	403	Pseudomonadota	65.4	85.8	6.34e-126	353
PET5	Pseudomonadota	PpCutA	Pseudomonadota	60.8	84.8	5.52e-124	349
PET5	Pseudomonadota	PET2	Metagenome-derived	54.7	99.4	3.66e-121	342
PET5	Pseudomonadota	PE-H	Pseudomonadota	54.2	96.5	6.42e-121	342
PET5	Pseudomonadota	PpelaLip	Pseudomonadota	52.9	99.7	8.21e-120	339
PET5	Pseudomonadota	EsteraseMG8	Pseudomonadota	57.9	84.8	1.34e-118	336
PET5	Pseudomonadota	PET6	Pseudomonadota	57	84.8	1.09e-105	303
PET5	Pseudomonadota	PET12	Pseudomonadota	55.8	84.8	3.53e-99	286
PET5	Pseudomonadota	RgPETase	Pseudomonadota	54.7	84.8	3.33e-98	283
PET5	Pseudomonadota	IsPETase	Pseudomonadota	54.8	83.2	1.53e-93	271
PET5	Pseudomonadota	504	Pseudomonadota	51.9	84.8	1.57e-88	258
PET5	Pseudomonadota	406	Pseudomonadota	48.7	84.8	2.51e-85	251
PET5	Pseudomonadota	711	Actinomycetota	49.1	84.8	2.29e-83	244
PET5	Pseudomonadota	Thh_Est	Actinomycetota	48.1	84.8	2.7e-82	242
PET5	Pseudomonadota	Thc_Cut1	Actinomycetota	48.9	84.8	5.95e-82	241
PET5	Pseudomonadota	BTA-1	Actinomycetota	48.9	84.8	1.85e-81	241
PET5	Pseudomonadota	WSH03-11	Actinomycetota	48.9	84.8	1.85e-81	241
PET5	Pseudomonadota	TfCut_2	Actinomycetota	48.9	84.8	1.85e-81	241
PET5	Pseudomonadota	Cut2	Actinomycetota	48.9	84.8	1.85e-81	241
PET5	Pseudomonadota	Thc_Cut2	Actinomycetota	47.7	84.8	6.78e-81	238
PET5	Pseudomonadota	TfH42_Cut1	Actinomycetota	48.1	84.8	8.72e-81	238
PET5	Pseudomonadota	701	Actinomycetota	48.1	84.8	8.72e-81	238
PET6	Pseudomonadota	PET6	Pseudomonadota	100	100	4.45e-228	612
PET6	Pseudomonadota	403	Pseudomonadota	65.9	90.6	7.57e-136	378
PET6	Pseudomonadota	PpCutA	Pseudomonadota	56.9	90.3	1.48e-113	322
PET6	Pseudomonadota	PLE628	Pseudomonadota	54.6	90.3	7.09e-113	321
PET6	Pseudomonadota	PET2	Metagenome-derived	54.4	90.3	1.29e-108	310
PET6	Pseudomonadota	PpelaLip	Pseudomonadota	54.5	88.6	2.51e-108	309
PET6	Pseudomonadota	PET5	Pseudomonadota	56.7	89.9	5.57e-108	308
PET6	Pseudomonadota	PE-H	Pseudomonadota	50.2	97.7	2.44e-105	301
PET6	Pseudomonadota	EsteraseMG8	Pseudomonadota	53	88.3	2.7e-105	301
PET6	Pseudomonadota	PLE629	Pseudomonadota	53.5	90.3	5.14e-105	301
PET6	Pseudomonadota	PET12	Pseudomonadota	48.6	97.3	6.07e-97	280
PET6	Pseudomonadota	RgPETase	Pseudomonadota	50.4	89.3	1.13e-90	264
PET6	Pseudomonadota	IsPETase	Pseudomonadota	48.1	94.3	2.25e-87	255
PET6	Pseudomonadota	504	Pseudomonadota	47	88.3	5.28e-81	238
PET6	Pseudomonadota	Thc_Cut1	Actinomycetota	49.1	89.3	6.37e-81	238
PET6	Pseudomonadota	BTA-1	Actinomycetota	48.6	92.3	6.97e-81	239
PET6	Pseudomonadota	WSH03-11	Actinomycetota	48.6	92.3	6.97e-81	239
PET6	Pseudomonadota	TfCut_2	Actinomycetota	48.6	92.3	6.97e-81	239
PET6	Pseudomonadota	Cut2	Actinomycetota	48.6	92.3	6.97e-81	239
PET6	Pseudomonadota	406	Pseudomonadota	43.5	93	1.58e-80	238
PET6	Pseudomonadota	TfCut_1	Actinomycetota	48.6	92.3	1.71e-80	239
PET6	Pseudomonadota	lip1	Pseudomonadota	50	80.9	3.43e-80	238
PET6	Pseudomonadota	Est1	Actinomycetota	47.8	90.3	6.78e-80	236
PET6	Pseudomonadota	BTA-2	Actinomycetota	47.8	92.3	7.92e-80	236
PET6	Pseudomonadota	702	Actinomycetota	48.7	89.3	1.94e-79	234
PET12	Pseudomonadota	PET12	Pseudomonadota	100	100	6.52e-221	594
PET12	Pseudomonadota	RgPETase	Pseudomonadota	66.6	96.3	1.5e-137	383
PET12	Pseudomonadota	IsPETase	Pseudomonadota	65.5	95.3	8.36e-132	368
PET12	Pseudomonadota	406	Pseudomonadota	55.7	88.9	1.35e-102	295
PET12	Pseudomonadota	403	Pseudomonadota	55.4	88.9	1.35e-102	294
PET12	Pseudomonadota	PET5	Pseudomonadota	55.8	88.9	1.37e-98	285
PET12	Pseudomonadota	PpCutA	Pseudomonadota	50	96.6	6.92e-97	280
PET12	Pseudomonadota	EsteraseMG8	Pseudomonadota	51.1	89.6	8.14e-97	280
PET12	Pseudomonadota	PET2	Metagenome-derived	49.2	97.3	1.19e-96	280
PET12	Pseudomonadota	711	Actinomycetota	55.2	89.6	4.15e-96	276
PET12	Pseudomonadota	PE-H	Pseudomonadota	51.3	88.9	1.2e-95	277
PET12	Pseudomonadota	PET6	Pseudomonadota	51.1	89.9	2.27e-94	273
PET12	Pseudomonadota	BTA-1	Actinomycetota	51.4	97	3.54e-94	273
PET12	Pseudomonadota	WSH03-11	Actinomycetota	51.4	97	3.54e-94	273
PET12	Pseudomonadota	TfCut_2	Actinomycetota	51.4	97	3.54e-94	273
PET12	Pseudomonadota	Cut2	Actinomycetota	51.4	97	3.54e-94	273
PET12	Pseudomonadota	PLE628	Pseudomonadota	49.1	88.9	1.73e-93	271
PET12	Pseudomonadota	Thc_Cut1	Actinomycetota	52.4	89.6	5.06e-93	269
PET12	Pseudomonadota	504	Pseudomonadota	50.7	88.9	1.2e-92	268
PET12	Pseudomonadota	607	Actinomycetota	50.3	96.3	3.09e-92	268
PET12	Pseudomonadota	702	Actinomycetota	52	89.6	1.55e-91	265
PET12	Pseudomonadota	TfCut_1	Actinomycetota	50	97	4.7e-91	266
PET12	Pseudomonadota	TfH42_Cut1	Actinomycetota	51.3	89.6	6.04e-91	263
PET12	Pseudomonadota	701	Actinomycetota	51.3	89.6	6.04e-91	263
PET12	Pseudomonadota	PHL-7	Bacillota	51.1	89.6	1.43e-90	263
PLE628	Pseudomonadota	PLE628	Pseudomonadota	100	100	1.55e-228	614
PLE628	Pseudomonadota	PLE629	Pseudomonadota	72.8	100	1.03e-164	453
PLE628	Pseudomonadota	PE-H	Pseudomonadota	70.8	98	6.36e-156	430
PLE628	Pseudomonadota	PpelaLip	Pseudomonadota	67.4	100	4.73e-154	426
PLE628	Pseudomonadota	EsteraseMG8	Pseudomonadota	70.9	96.4	5.22e-151	418
PLE628	Pseudomonadota	PpCutA	Pseudomonadota	67.3	97.7	1.77e-150	416
PLE628	Pseudomonadota	PET2	Metagenome-derived	62.5	98.4	3.7e-137	383
PLE628	Pseudomonadota	PET5	Pseudomonadota	62.1	87.6	1.81e-128	361
PLE628	Pseudomonadota	403	Pseudomonadota	62	88.3	1.87e-124	350
PLE628	Pseudomonadota	PET6	Pseudomonadota	54.6	87	3.92e-110	314
PLE628	Pseudomonadota	PET12	Pseudomonadota	49.1	85.7	2.53e-93	271
PLE628	Pseudomonadota	504	Pseudomonadota	48.9	85.7	1.41e-88	258
PLE628	Pseudomonadota	IsPETase	Pseudomonadota	50.6	84	6.17e-87	254
PLE628	Pseudomonadota	RgPETase	Pseudomonadota	46.5	96.7	1.06e-85	251
PLE628	Pseudomonadota	Est1	Actinomycetota	49.2	85.7	3.13e-83	245
PLE628	Pseudomonadota	711	Actinomycetota	48.3	85.7	1.18e-82	243
PLE628	Pseudomonadota	611	Actinomycetota	47.9	84.7	3.34e-82	241
PLE628	Pseudomonadota	607	Actinomycetota	48.2	88.3	1.56e-81	241
PLE628	Pseudomonadota	Thh_Est	Actinomycetota	48.1	85.7	4.48e-80	236
PLE628	Pseudomonadota	406	Pseudomonadota	44.9	86	6.08e-80	237
PLE628	Pseudomonadota	Est119	Actinomycetota	47.7	85.7	3.35e-78	233
PLE628	Pseudomonadota	Thc_Cut1	Actinomycetota	46.6	85.7	6.39e-78	231
PLE628	Pseudomonadota	Cut190	Actinomycetota	46	85.7	1.07e-77	231
PLE628	Pseudomonadota	BTA-1	Actinomycetota	46.6	85.7	1.96e-77	231
PLE628	Pseudomonadota	WSH03-11	Actinomycetota	46.6	85.7	1.96e-77	231
PLE629	Pseudomonadota	PLE629	Pseudomonadota	100	100	8.23e-224	603
PLE629	Pseudomonadota	PLE628	Pseudomonadota	72.8	100	4.29e-164	451
PLE629	Pseudomonadota	PpelaLip	Pseudomonadota	66.5	100	4.25e-150	416
PLE629	Pseudomonadota	PpCutA	Pseudomonadota	64.2	100	2.14e-144	401
PLE629	Pseudomonadota	PE-H	Pseudomonadota	66.1	98.1	4.62e-144	400
PLE629	Pseudomonadota	EsteraseMG8	Pseudomonadota	67	97.8	1.47e-143	399
PLE629	Pseudomonadota	PET5	Pseudomonadota	62.6	86.4	1.46e-127	359
PLE629	Pseudomonadota	PET2	Metagenome-derived	57.4	96.2	1.2e-123	349
PLE629	Pseudomonadota	403	Pseudomonadota	61.7	86.7	7.19e-117	331
PLE629	Pseudomonadota	PET6	Pseudomonadota	53.5	85.8	4.72e-101	291
PLE629	Pseudomonadota	IsPETase	Pseudomonadota	53.2	82.9	4.57e-89	260
PLE629	Pseudomonadota	PET12	Pseudomonadota	48.3	84.5	3.36e-88	258
PLE629	Pseudomonadota	504	Pseudomonadota	50.7	84.5	4.43e-87	254
PLE629	Pseudomonadota	RgPETase	Pseudomonadota	50.2	84.5	4.48e-87	255
PLE629	Pseudomonadota	Thh_Est	Actinomycetota	48.9	84.5	2.66e-81	239
PLE629	Pseudomonadota	711	Actinomycetota	48.3	84.5	5.88e-80	236
PLE629	Pseudomonadota	406	Pseudomonadota	44.9	84.8	1.17e-79	237
PLE629	Pseudomonadota	611	Actinomycetota	47.6	83.5	1.67e-79	235
PLE629	Pseudomonadota	Thc_Cut1	Actinomycetota	47.8	84.5	7.6e-79	233
PLE629	Pseudomonadota	BTA-1	Actinomycetota	47.8	84.5	2.34e-78	233
PLE629	Pseudomonadota	WSH03-11	Actinomycetota	47.8	84.5	2.34e-78	233
PLE629	Pseudomonadota	TfCut_2	Actinomycetota	47.8	84.5	2.34e-78	233
PLE629	Pseudomonadota	Cut2	Actinomycetota	47.8	84.5	2.34e-78	233
PLE629	Pseudomonadota	702	Actinomycetota	47.4	84.5	2.86e-78	232
PLE629	Pseudomonadota	Thc_Cut2	Actinomycetota	46.7	84.5	3.46e-77	229
PpCutA	Pseudomonadota	PpCutA	Pseudomonadota	100	100	3.52e-227	610
PpCutA	Pseudomonadota	PE-H	Pseudomonadota	77.1	97.4	1.82e-170	467
PpCutA	Pseudomonadota	PpelaLip	Pseudomonadota	74.5	99.3	9.58e-169	462
PpCutA	Pseudomonadota	EsteraseMG8	Pseudomonadota	71.1	98.7	5.82e-156	430
PpCutA	Pseudomonadota	PLE628	Pseudomonadota	67.3	97.7	6.1e-151	417
PpCutA	Pseudomonadota	PLE629	Pseudomonadota	64.2	100	3.55e-145	403
PpCutA	Pseudomonadota	PET2	Metagenome-derived	61.1	98.7	1.57e-132	371
PpCutA	Pseudomonadota	PET5	Pseudomonadota	60.8	86.4	7.63e-124	349
PpCutA	Pseudomonadota	403	Pseudomonadota	59.8	87.4	9.16e-119	335
PpCutA	Pseudomonadota	PET6	Pseudomonadota	56.9	88.4	5.69e-111	316
PpCutA	Pseudomonadota	PET12	Pseudomonadota	50	95.7	4.31e-98	283
PpCutA	Pseudomonadota	RgPETase	Pseudomonadota	51	95.7	2.87e-97	281
PpCutA	Pseudomonadota	IsPETase	Pseudomonadota	52.1	91.4	4.05e-94	273
PpCutA	Pseudomonadota	504	Pseudomonadota	53	86.4	4.86e-93	269
PpCutA	Pseudomonadota	BTA-1	Actinomycetota	50.3	95.4	1.74e-90	264
PpCutA	Pseudomonadota	WSH03-11	Actinomycetota	50.3	95.4	1.74e-90	264
PpCutA	Pseudomonadota	TfCut_2	Actinomycetota	50.3	95.4	1.74e-90	264
PpCutA	Pseudomonadota	Cut2	Actinomycetota	50.3	95.4	1.74e-90	264
PpCutA	Pseudomonadota	WSH03-11	Actinomycetota	50	95.4	4.36e-90	263
PpCutA	Pseudomonadota	Cut1	Actinomycetota	50	95.4	4.36e-90	263
PpCutA	Pseudomonadota	Thc_Cut1	Actinomycetota	52.8	86.4	6.21e-90	261
PpCutA	Pseudomonadota	Thc_Cut2	Actinomycetota	52.5	86.4	8.8e-90	261
PpCutA	Pseudomonadota	BTA-2	Actinomycetota	49.7	95.4	9.91e-90	262
PpCutA	Pseudomonadota	TfCut_1	Actinomycetota	50	95.4	3.51e-89	261
PpCutA	Pseudomonadota	702	Actinomycetota	52.1	86.4	3.81e-88	256
PpelaLip	Pseudomonadota	PpelaLip	Pseudomonadota	100	100	4.64e-230	618
PpelaLip	Pseudomonadota	PpCutA	Pseudomonadota	74.4	100	9.74e-169	462
PpelaLip	Pseudomonadota	PE-H	Pseudomonadota	73.9	97.7	6.68e-165	453
PpelaLip	Pseudomonadota	EsteraseMG8	Pseudomonadota	71.3	100	6.09e-164	451
PpelaLip	Pseudomonadota	PLE628	Pseudomonadota	69.5	96.1	4.73e-154	426
PpelaLip	Pseudomonadota	PLE629	Pseudomonadota	67.3	97.7	1.02e-150	417
PpelaLip	Pseudomonadota	PET2	Metagenome-derived	62	96.7	2.69e-132	370
PpelaLip	Pseudomonadota	PET5	Pseudomonadota	58.3	86.6	3.29e-119	337
PpelaLip	Pseudomonadota	403	Pseudomonadota	59.3	87.6	3.87e-119	336
PpelaLip	Pseudomonadota	PET6	Pseudomonadota	54.5	87	4.22e-107	306
PpelaLip	Pseudomonadota	PET12	Pseudomonadota	45.8	95.4	1.88e-90	264
PpelaLip	Pseudomonadota	RgPETase	Pseudomonadota	47	95.4	5.3e-86	252
PpelaLip	Pseudomonadota	504	Pseudomonadota	47.8	86.6	7.44e-86	251
PpelaLip	Pseudomonadota	Thh_Est	Actinomycetota	48.3	86.6	3.27e-85	249
PpelaLip	Pseudomonadota	711	Actinomycetota	48.3	86.6	9.01e-85	248
PpelaLip	Pseudomonadota	IsPETase	Pseudomonadota	49.1	86	1.14e-84	249
PpelaLip	Pseudomonadota	WSH03-11	Actinomycetota	46.3	95.4	1.13e-83	247
PpelaLip	Pseudomonadota	Cut1	Actinomycetota	46.3	95.4	1.13e-83	247
PpelaLip	Pseudomonadota	Thc_Cut2	Actinomycetota	47.2	86.6	1.66e-83	245
PpelaLip	Pseudomonadota	406	Pseudomonadota	45.4	88.6	2.07e-83	246
PpelaLip	Pseudomonadota	BTA-2	Actinomycetota	45.9	95.4	2.59e-83	246
PpelaLip	Pseudomonadota	BTA-1	Actinomycetota	44.3	99.7	5.19e-83	245
PpelaLip	Pseudomonadota	WSH03-11	Actinomycetota	44.3	99.7	5.19e-83	245
PpelaLip	Pseudomonadota	TfCut_2	Actinomycetota	44.3	99.7	5.19e-83	245
PpelaLip	Pseudomonadota	Cut2	Actinomycetota	44.3	99.7	5.19e-83	245
PE-H	Pseudomonadota	PE-H	Pseudomonadota	100	100	8.65e-229	614
PE-H	Pseudomonadota	PpCutA	Pseudomonadota	77.1	98	2.6e-170	466
PE-H	Pseudomonadota	PpelaLip	Pseudomonadota	73.9	98.4	1.89e-164	452
PE-H	Pseudomonadota	EsteraseMG8	Pseudomonadota	72.5	98.4	6.97e-160	440
PE-H	Pseudomonadota	PLE628	Pseudomonadota	70.8	98.7	8.94e-156	430
PE-H	Pseudomonadota	PLE629	Pseudomonadota	65.1	99	7.72e-145	402
PE-H	Pseudomonadota	PET2	Metagenome-derived	59.2	100	2.62e-129	363
PE-H	Pseudomonadota	403	Pseudomonadota	59.3	88.2	2.99e-120	339
PE-H	Pseudomonadota	PET5	Pseudomonadota	53.8	96.1	8.39e-119	336
PE-H	Pseudomonadota	PET6	Pseudomonadota	52.9	86.5	2.67e-102	294
PE-H	Pseudomonadota	PET12	Pseudomonadota	51.3	86.5	6.09e-96	278
PE-H	Pseudomonadota	RgPETase	Pseudomonadota	48.1	100	6.09e-92	267
PE-H	Pseudomonadota	504	Pseudomonadota	50	86.5	1.58e-89	260
PE-H	Pseudomonadota	711	Actinomycetota	51.7	86.5	1.35e-88	258
PE-H	Pseudomonadota	IsPETase	Pseudomonadota	51.1	85.9	1.71e-88	258
PE-H	Pseudomonadota	Thh_Est	Actinomycetota	51.1	86.5	7.93e-88	256
PE-H	Pseudomonadota	Thc_Cut2	Actinomycetota	50	86.5	1.24e-87	255
PE-H	Pseudomonadota	WSH03-11	Actinomycetota	50	86.5	6.92e-87	255
PE-H	Pseudomonadota	Cut1	Actinomycetota	50	86.5	6.92e-87	255
PE-H	Pseudomonadota	BTA-2	Actinomycetota	49.6	86.5	1.58e-86	254
PE-H	Pseudomonadota	Thc_Cut1	Actinomycetota	50.4	86.5	2.01e-86	252
PE-H	Pseudomonadota	Cut190	Actinomycetota	51.3	86.5	2.46e-86	253
PE-H	Pseudomonadota	702	Actinomycetota	50.4	86.5	2.67e-86	252
PE-H	Pseudomonadota	TfCut_1	Actinomycetota	50	86.5	5.57e-86	253
PE-H	Pseudomonadota	BTA-1	Actinomycetota	50.4	86.5	6.35e-86	252
PmC	Pseudomonadota	PmC	Pseudomonadota	100	100	9.17e-201	540
PmC	Pseudomonadota	504	Pseudomonadota	28.8	79.5	5.69e-16	67.4
PmC	Pseudomonadota	Est119	Actinomycetota	28.3	91.5	7.38e-16	67.4
PmC	Pseudomonadota	Tcur_1278	Actinomycetota	29.3	81.8	9.22e-16	67
PmC	Pseudomonadota	PpCutA	Pseudomonadota	28.8	79.1	3.48e-15	65.5
PmC	Pseudomonadota	606	Actinomycetota	27.6	85.3	6.42e-15	64.3
PmC	Pseudomonadota	MtCut	Actinomycetota	27.6	85.3	9.23e-15	64.3
PmC	Pseudomonadota	PLE628	Pseudomonadota	27.2	86.4	1.22e-14	63.9
PmC	Pseudomonadota	711	Actinomycetota	26.7	88.4	1.6e-14	63.2
PmC	Pseudomonadota	Cut190	Actinomycetota	27.6	73.3	1.63e-14	63.5
PmC	Pseudomonadota	Est1	Actinomycetota	26.9	84.9	2.1e-14	63.2
PmC	Pseudomonadota	503	Actinomycetota	28.1	69.8	2.13e-14	62.8
PmC	Pseudomonadota	BTA-2	Actinomycetota	28.6	84.9	3.99e-14	62.4
PmC	Pseudomonadota	607	Actinomycetota	26.7	83.7	4.2e-14	62.4
PmC	Pseudomonadota	PE-H	Pseudomonadota	27.4	63.2	5.5e-14	62
PmC	Pseudomonadota	PpelaLip	Pseudomonadota	30.6	46.1	7.57e-14	61.6
PmC	Pseudomonadota	Thc_Cut2	Actinomycetota	28.2	84.9	7.72e-14	61.2
PmC	Pseudomonadota	TfCut_1	Actinomycetota	29.5	84.9	8.04e-14	61.6
PmC	Pseudomonadota	WSH03-11	Actinomycetota	28.2	84.9	1.09e-13	61.2
PmC	Pseudomonadota	Cut1	Actinomycetota	28.2	84.9	1.09e-13	61.2
PmC	Pseudomonadota	PLE629	Pseudomonadota	26.7	86.4	1.45e-13	60.8
PmC	Pseudomonadota	IsPETase	Pseudomonadota	28.6	69.8	2.31e-13	60.1
PmC	Pseudomonadota	RgPETase	Pseudomonadota	26.6	88.8	4.28e-13	59.3
PmC	Pseudomonadota	702	Actinomycetota	26.5	84.9	8.8e-13	58.2
PmC	Pseudomonadota	PET2	Metagenome-derived	28	83.7	1.15e-12	58.2
lip1	Pseudomonadota	lip1	Pseudomonadota	100	100	9.04e-234	628
lip1	Pseudomonadota	403	Pseudomonadota	52.8	74.6	1.14e-83	246
lip1	Pseudomonadota	PET6	Pseudomonadota	50	74	2.94e-79	236
lip1	Pseudomonadota	PpCutA	Pseudomonadota	44.5	83.4	5.51e-72	217
lip1	Pseudomonadota	PpelaLip	Pseudomonadota	46.3	76.5	1.28e-71	216
lip1	Pseudomonadota	PET5	Pseudomonadota	46	75.2	6.25e-70	212
lip1	Pseudomonadota	PE-H	Pseudomonadota	45.3	76.5	7.39e-70	212
lip1	Pseudomonadota	EsteraseMG8	Pseudomonadota	45.5	75.9	8.08e-70	212
lip1	Pseudomonadota	PET12	Pseudomonadota	43.8	78.1	2.47e-69	210
lip1	Pseudomonadota	PLE628	Pseudomonadota	46.4	74.3	3.22e-69	210
lip1	Pseudomonadota	Thh_Est	Actinomycetota	44.1	75.9	4.69e-69	208
lip1	Pseudomonadota	PLE629	Pseudomonadota	46.2	74	1.66e-68	209
lip1	Pseudomonadota	RgPETase	Pseudomonadota	43.7	79.3	2.32e-68	207
lip1	Pseudomonadota	IsPETase	Pseudomonadota	45	75.5	8.7e-68	206
lip1	Pseudomonadota	PET2	Metagenome-derived	43.1	76.2	6.55e-66	202
lip1	Pseudomonadota	611	Actinomycetota	42.2	77.1	5.17e-65	198
lip1	Pseudomonadota	607	Actinomycetota	44.9	69.6	4.34e-64	197
lip1	Pseudomonadota	TfH42_Cut1	Actinomycetota	46.9	69.9	5.98e-64	195
lip1	Pseudomonadota	701	Actinomycetota	46.9	69.9	5.98e-64	195
lip1	Pseudomonadota	Tcur_1278	Actinomycetota	45.2	75.9	6.66e-64	196
lip1	Pseudomonadota	Thc_Cut1	Actinomycetota	46.9	69.9	9.25e-64	195
lip1	Pseudomonadota	Thc_Cut2	Actinomycetota	46.5	69.9	2.6e-63	194
lip1	Pseudomonadota	BTA-1	Actinomycetota	46.9	69.9	2.65e-63	195
lip1	Pseudomonadota	WSH03-11	Actinomycetota	46.9	69.9	2.65e-63	195
lip1	Pseudomonadota	TfCut_2	Actinomycetota	46.9	69.9	2.65e-63	195
PpEst	Pseudomonadota	PpEst	Pseudomonadota	100	100	4.72e-143	389
EsteraseMG8	Pseudomonadota	EsteraseMG8	Pseudomonadota	100	100	1.43e-224	604
EsteraseMG8	Pseudomonadota	PpelaLip	Pseudomonadota	71.3	100	1.43e-162	447
EsteraseMG8	Pseudomonadota	PE-H	Pseudomonadota	72.5	97.7	5.76e-159	438
EsteraseMG8	Pseudomonadota	PpCutA	Pseudomonadota	70.8	98.7	9.76e-155	427
EsteraseMG8	Pseudomonadota	PLE628	Pseudomonadota	70.9	96.4	1.49e-150	417
EsteraseMG8	Pseudomonadota	PLE629	Pseudomonadota	67	97.7	2.87e-143	399
EsteraseMG8	Pseudomonadota	PET2	Metagenome-derived	58.4	95.8	4.64e-121	342
EsteraseMG8	Pseudomonadota	403	Pseudomonadota	60.5	86.6	2.22e-118	334
EsteraseMG8	Pseudomonadota	PET5	Pseudomonadota	57.9	86.6	7.63e-118	334
EsteraseMG8	Pseudomonadota	PET6	Pseudomonadota	53	86.6	1.04e-102	295
EsteraseMG8	Pseudomonadota	PET12	Pseudomonadota	51.1	87.3	1.19e-96	280
EsteraseMG8	Pseudomonadota	RgPETase	Pseudomonadota	49.2	95.8	3.86e-91	265
EsteraseMG8	Pseudomonadota	504	Pseudomonadota	50.5	86.6	1.75e-89	260
EsteraseMG8	Pseudomonadota	IsPETase	Pseudomonadota	49.4	86.6	5.67e-85	249
EsteraseMG8	Pseudomonadota	Cut190	Actinomycetota	49.3	87.3	8.81e-85	249
EsteraseMG8	Pseudomonadota	Thh_Est	Actinomycetota	48.9	87.3	2.64e-84	247
EsteraseMG8	Pseudomonadota	607	Actinomycetota	50.7	87.9	2.42e-83	246
EsteraseMG8	Pseudomonadota	406	Pseudomonadota	45.9	88.6	1.18e-82	244
EsteraseMG8	Pseudomonadota	711	Actinomycetota	48.5	87.3	9.47e-82	240
EsteraseMG8	Pseudomonadota	Est1	Actinomycetota	48.4	87.9	2.86e-81	240
EsteraseMG8	Pseudomonadota	Thc_Cut1	Actinomycetota	48.7	87.3	3.06e-81	239
EsteraseMG8	Pseudomonadota	BTA-1	Actinomycetota	48.7	87.9	4.74e-81	240
EsteraseMG8	Pseudomonadota	WSH03-11	Actinomycetota	48.7	87.9	4.74e-81	240
EsteraseMG8	Pseudomonadota	TfCut_2	Actinomycetota	48.7	87.9	4.74e-81	240
EsteraseMG8	Pseudomonadota	Cut2	Actinomycetota	48.7	87.9	4.74e-81	240
EstB	Pseudomonadota	EstB	Pseudomonadota	100	100	7.5e-162	438
RgPETase	Pseudomonadota	RgPETase	Pseudomonadota	100	100	3.32e-211	569
RgPETase	Pseudomonadota	IsPETase	Pseudomonadota	79.1	89.7	2.26e-144	400
RgPETase	Pseudomonadota	PET12	Pseudomonadota	66.6	97.6	1.32e-133	373
RgPETase	Pseudomonadota	406	Pseudomonadota	53.5	90.1	3.25e-94	273
RgPETase	Pseudomonadota	PET5	Pseudomonadota	54.7	90.1	3.09e-93	271
RgPETase	Pseudomonadota	403	Pseudomonadota	52.8	90.1	8.73e-92	266
RgPETase	Pseudomonadota	PpCutA	Pseudomonadota	51	96.2	1.1e-91	266
RgPETase	Pseudomonadota	PET2	Metagenome-derived	49.8	96.2	3.99e-88	258
RgPETase	Pseudomonadota	504	Pseudomonadota	52.6	90.1	9.56e-88	255
RgPETase	Pseudomonadota	EsteraseMG8	Pseudomonadota	49	96.6	4.42e-87	255
RgPETase	Pseudomonadota	PE-H	Pseudomonadota	49.3	95.2	4.59e-86	252
RgPETase	Pseudomonadota	711	Actinomycetota	52.6	90.8	4.32e-84	246
RgPETase	Pseudomonadota	PLE629	Pseudomonadota	49.8	90.1	8.66e-84	247
RgPETase	Pseudomonadota	PET6	Pseudomonadota	50.4	91.1	9.9e-84	246
RgPETase	Pseudomonadota	PLE628	Pseudomonadota	46.5	97.3	1.7e-81	241
RgPETase	Pseudomonadota	607	Actinomycetota	50.9	92.5	1.86e-81	241
RgPETase	Pseudomonadota	Thh_Est	Actinomycetota	51.7	90.8	2.35e-81	239
RgPETase	Pseudomonadota	BTA-1	Actinomycetota	49.1	97.6	1.61e-80	238
RgPETase	Pseudomonadota	WSH03-11	Actinomycetota	49.1	97.6	1.61e-80	238
RgPETase	Pseudomonadota	TfCut_2	Actinomycetota	49.1	97.6	1.61e-80	238
RgPETase	Pseudomonadota	Cut2	Actinomycetota	49.1	97.6	1.61e-80	238
RgPETase	Pseudomonadota	Thc_Cut1	Actinomycetota	49.8	90.8	2.08e-80	236
RgPETase	Pseudomonadota	PpelaLip	Pseudomonadota	46.2	97.9	2.73e-80	238
RgPETase	Pseudomonadota	TfH42_Cut1	Actinomycetota	50.2	90.8	1.53e-79	234
RgPETase	Pseudomonadota	701	Actinomycetota	50.2	90.8	1.53e-79	234
LCC	Actinomycetota	LCC	Actinomycetota	100	100	0	1150
LCC	Actinomycetota	BhrPETase	Actinomycetota	92.2	50	6.7e-192	532
LCC	Actinomycetota	Est1	Actinomycetota	57.4	45.6	1.41e-101	302
LCC	Actinomycetota	Thh_Est	Actinomycetota	61.6	41	7.89e-100	296
LCC	Actinomycetota	702	Actinomycetota	60.7	41	1.62e-99	295
LCC	Actinomycetota	Est119	Actinomycetota	61.2	41	1.99e-99	296
LCC	Actinomycetota	Thc_Cut1	Actinomycetota	60.3	41	3.46e-99	295
LCC	Actinomycetota	BTA-1	Actinomycetota	60.3	41	1.15e-98	295
LCC	Actinomycetota	WSH03-11	Actinomycetota	60.3	41	1.15e-98	295
LCC	Actinomycetota	TfCut_2	Actinomycetota	60.3	41	1.15e-98	295
LCC	Actinomycetota	Cut2	Actinomycetota	60.3	41	1.15e-98	295
LCC	Actinomycetota	701	Actinomycetota	59.5	41	9.78e-98	291
LCC	Actinomycetota	TfCut_1	Actinomycetota	55.6	48	1.63e-97	292
LCC	Actinomycetota	TfH42_Cut1	Actinomycetota	59.5	41	1.95e-97	290
LCC	Actinomycetota	Tha_Cut1	Actinomycetota	59.9	41	2.75e-97	290
LCC	Actinomycetota	Thc_Cut2	Actinomycetota	59.1	41	3.04e-97	290
LCC	Actinomycetota	WSH03-11	Actinomycetota	59.1	41	1.8e-96	290
LCC	Actinomycetota	Cut1	Actinomycetota	59.1	41	1.8e-96	290
LCC	Actinomycetota	Tcur_1278	Actinomycetota	56.7	48.1	1.89e-96	288
LCC	Actinomycetota	BTA-2	Actinomycetota	58.7	41	1.99e-96	289
LCC	Actinomycetota	607	Actinomycetota	56.2	44.7	1.65e-94	284
LCC	Actinomycetota	711	Actinomycetota	59.1	41	5.13e-94	281
LCC	Actinomycetota	Cut190	Actinomycetota	56.6	43.3	1.3e-91	276
LCC	Actinomycetota	606	Actinomycetota	57.5	43.9	3.74e-91	274
LCC	Actinomycetota	MtCut	Actinomycetota	57.5	43.9	1.79e-90	274
BhrPETase	Actinomycetota	BhrPETase	Actinomycetota	100	100	7.55e-213	573
BhrPETase	Actinomycetota	LCC	Actinomycetota	92.8	99	1.92e-191	530
BhrPETase	Actinomycetota	Est1	Actinomycetota	57.8	91.1	7.25e-104	297
BhrPETase	Actinomycetota	Thc_Cut1	Actinomycetota	60.3	81.9	8.45e-103	293
BhrPETase	Actinomycetota	702	Actinomycetota	60.3	81.9	1.12e-102	293
BhrPETase	Actinomycetota	BTA-1	Actinomycetota	59.8	87.7	1.98e-102	294
BhrPETase	Actinomycetota	WSH03-11	Actinomycetota	59.8	87.7	1.98e-102	294
BhrPETase	Actinomycetota	TfCut_2	Actinomycetota	59.8	87.7	1.98e-102	294
BhrPETase	Actinomycetota	Cut2	Actinomycetota	59.8	87.7	1.98e-102	294
BhrPETase	Actinomycetota	701	Actinomycetota	59.5	81.9	3.56e-101	289
BhrPETase	Actinomycetota	TfH42_Cut1	Actinomycetota	59.5	81.9	7.16e-101	288
BhrPETase	Actinomycetota	Tha_Cut1	Actinomycetota	59.9	81.9	7.16e-101	288
BhrPETase	Actinomycetota	Thc_Cut2	Actinomycetota	59.1	81.9	1.59e-100	288
BhrPETase	Actinomycetota	TfCut_1	Actinomycetota	59	87.7	2.34e-100	289
BhrPETase	Actinomycetota	Est119	Actinomycetota	59.9	81.9	5.07e-100	288
BhrPETase	Actinomycetota	Thh_Est	Actinomycetota	59.9	81.9	5.82e-100	286
BhrPETase	Actinomycetota	WSH03-11	Actinomycetota	58.6	87.7	6.65e-100	288
BhrPETase	Actinomycetota	Cut1	Actinomycetota	58.6	87.7	6.65e-100	288
BhrPETase	Actinomycetota	BTA-2	Actinomycetota	58.2	87.7	7.43e-100	287
BhrPETase	Actinomycetota	Tcur_1278	Actinomycetota	58.5	91.1	2.32e-98	283
BhrPETase	Actinomycetota	Cut190	Actinomycetota	57	86.7	1e-95	277
BhrPETase	Actinomycetota	607	Actinomycetota	55.1	89.4	2.44e-95	276
BhrPETase	Actinomycetota	711	Actinomycetota	57.9	81.9	5.65e-95	273
BhrPETase	Actinomycetota	606	Actinomycetota	54.8	87.7	4.86e-89	258
BhrPETase	Actinomycetota	PHL-7	Bacillota	53.1	86	2.23e-88	257
Cut190	Actinomycetota	Cut190	Actinomycetota	100	100	7.63e-223	599
Cut190	Actinomycetota	Thh_Est	Actinomycetota	69.1	84.9	4.57e-131	365
Cut190	Actinomycetota	606	Actinomycetota	67.8	84.9	1.82e-128	359
Cut190	Actinomycetota	MtCut	Actinomycetota	65.6	89.8	2.37e-128	360
Cut190	Actinomycetota	Thc_Cut2	Actinomycetota	66	84.9	3.93e-128	358
Cut190	Actinomycetota	BTA-2	Actinomycetota	61.9	95.4	6.81e-128	359
Cut190	Actinomycetota	WSH03-11	Actinomycetota	61.9	95.4	8.9e-128	359
Cut190	Actinomycetota	Cut1	Actinomycetota	61.9	95.4	8.9e-128	359
Cut190	Actinomycetota	TfCut_1	Actinomycetota	61.9	95.4	1.46e-126	356
Cut190	Actinomycetota	BTA-1	Actinomycetota	61.6	95.4	3.19e-126	355
Cut190	Actinomycetota	WSH03-11	Actinomycetota	61.6	95.4	3.19e-126	355
Cut190	Actinomycetota	TfCut_2	Actinomycetota	61.6	95.4	3.19e-126	355
Cut190	Actinomycetota	Cut2	Actinomycetota	61.6	95.4	3.19e-126	355
Cut190	Actinomycetota	607	Actinomycetota	61.7	98	8.74e-126	354
Cut190	Actinomycetota	Thc_Cut1	Actinomycetota	65.3	84.9	1.51e-125	352
Cut190	Actinomycetota	TfH42_Cut1	Actinomycetota	64.9	84.9	3.88e-125	350
Cut190	Actinomycetota	701	Actinomycetota	64.5	84.9	1.57e-124	349
Cut190	Actinomycetota	702	Actinomycetota	64.9	84.9	2.31e-124	348
Cut190	Actinomycetota	PHL-7	Bacillota	65.6	84.9	1.53e-123	347
Cut190	Actinomycetota	711	Actinomycetota	64	84.9	2.49e-123	346
Cut190	Actinomycetota	Est119	Actinomycetota	64.1	84.9	4.76e-123	347
Cut190	Actinomycetota	Est1	Actinomycetota	62.6	84.9	7.86e-121	341
Cut190	Actinomycetota	Tha_Cut1	Actinomycetota	63.7	84.9	4e-120	338
Cut190	Actinomycetota	Tcur_1278	Actinomycetota	58	95.7	4.1e-119	336
Cut190	Actinomycetota	611	Actinomycetota	63.9	83.2	3.97e-115	325
BTA-1	Actinomycetota	BTA-1	Actinomycetota	100	100	3.91e-219	590
BTA-1	Actinomycetota	WSH03-11	Actinomycetota	100	100	3.91e-219	590
BTA-1	Actinomycetota	TfCut_2	Actinomycetota	100	100	3.91e-219	590
BTA-1	Actinomycetota	Cut2	Actinomycetota	100	100	3.91e-219	590
BTA-1	Actinomycetota	TfCut_1	Actinomycetota	95	100	8.74e-209	564
BTA-1	Actinomycetota	WSH03-11	Actinomycetota	93	100	3.26e-204	553
BTA-1	Actinomycetota	Cut1	Actinomycetota	93	100	3.26e-204	553
BTA-1	Actinomycetota	BTA-2	Actinomycetota	92.7	100	6.84e-204	551
BTA-1	Actinomycetota	Thc_Cut1	Actinomycetota	100	86.7	1.46e-194	526
BTA-1	Actinomycetota	702	Actinomycetota	98.9	87	2.62e-192	520
BTA-1	Actinomycetota	TfH42_Cut1	Actinomycetota	97.7	86.7	1.2e-190	516
BTA-1	Actinomycetota	701	Actinomycetota	97.3	86.7	4.89e-190	514
BTA-1	Actinomycetota	Tha_Cut1	Actinomycetota	98.5	86.7	4.01e-189	512
BTA-1	Actinomycetota	Thc_Cut2	Actinomycetota	93.1	86.7	6.51e-182	494
BTA-1	Actinomycetota	Est1	Actinomycetota	78.7	100	2.27e-171	469
BTA-1	Actinomycetota	Est119	Actinomycetota	77.4	100	2.91e-168	461
BTA-1	Actinomycetota	711	Actinomycetota	79.7	86.7	1.46e-154	425
BTA-1	Actinomycetota	Thh_Est	Actinomycetota	75.1	86.7	6.5e-149	410
BTA-1	Actinomycetota	Cut190	Actinomycetota	61.6	95.7	9.01e-126	353
BTA-1	Actinomycetota	607	Actinomycetota	60.8	96.7	1.2e-122	346
BTA-1	Actinomycetota	PHL-7	Bacillota	64.3	86.7	3.68e-121	340
BTA-1	Actinomycetota	MtCut	Actinomycetota	59	96.7	5.82e-121	342
BTA-1	Actinomycetota	Tcur_1278	Actinomycetota	60.4	92	1.05e-118	335
BTA-1	Actinomycetota	606	Actinomycetota	61.3	86	4.04e-117	330
BTA-1	Actinomycetota	611	Actinomycetota	61.1	84.7	7.79e-112	317
BTA-2	Actinomycetota	BTA-2	Actinomycetota	100	100	2.02e-221	595
BTA-2	Actinomycetota	WSH03-11	Actinomycetota	99	100	1.88e-219	591
BTA-2	Actinomycetota	Cut1	Actinomycetota	99	100	1.88e-219	591
BTA-2	Actinomycetota	TfCut_1	Actinomycetota	97.7	100	7.01e-215	580
BTA-2	Actinomycetota	BTA-1	Actinomycetota	92.7	100	8.33e-205	553
BTA-2	Actinomycetota	WSH03-11	Actinomycetota	92.7	100	8.33e-205	553
BTA-2	Actinomycetota	TfCut_2	Actinomycetota	92.7	100	8.33e-205	553
BTA-2	Actinomycetota	Cut2	Actinomycetota	92.7	100	8.33e-205	553
BTA-2	Actinomycetota	Thc_Cut2	Actinomycetota	99.2	86.7	1.78e-195	528
BTA-2	Actinomycetota	701	Actinomycetota	95	86.7	2.22e-186	505
BTA-2	Actinomycetota	TfH42_Cut1	Actinomycetota	94.6	86.7	9.04e-186	504
BTA-2	Actinomycetota	Thc_Cut1	Actinomycetota	92.3	86.7	1.31e-181	493
BTA-2	Actinomycetota	702	Actinomycetota	92	87	4.96e-181	492
BTA-2	Actinomycetota	Est1	Actinomycetota	80.4	100	9.12e-178	485
BTA-2	Actinomycetota	Est119	Actinomycetota	80.1	100	3.02e-177	484
BTA-2	Actinomycetota	Tha_Cut1	Actinomycetota	91.2	86.7	8.83e-177	481
BTA-2	Actinomycetota	711	Actinomycetota	78.9	86.7	1.2e-153	422
BTA-2	Actinomycetota	Thh_Est	Actinomycetota	75.9	86.7	2.91e-152	419
BTA-2	Actinomycetota	Cut190	Actinomycetota	66	86.4	2.36e-128	360
BTA-2	Actinomycetota	MtCut	Actinomycetota	58.6	96.7	8.26e-121	341
BTA-2	Actinomycetota	607	Actinomycetota	61	93	1.61e-120	340
BTA-2	Actinomycetota	PHL-7	Bacillota	63.5	86.7	6.04e-120	337
BTA-2	Actinomycetota	Tcur_1278	Actinomycetota	59.6	92	1.49e-118	335
BTA-2	Actinomycetota	606	Actinomycetota	61.3	86	1.42e-117	331
BTA-2	Actinomycetota	611	Actinomycetota	61.1	84.7	3.87e-112	317
TfH42_Cut1	Actinomycetota	TfH42_Cut1	Actinomycetota	100	100	1.4e-197	532
TfH42_Cut1	Actinomycetota	701	Actinomycetota	99.6	100	5.71e-197	530
TfH42_Cut1	Actinomycetota	Thc_Cut1	Actinomycetota	97.7	100	2.05e-193	521
TfH42_Cut1	Actinomycetota	BTA-1	Actinomycetota	97.7	99.6	6.31e-192	519
TfH42_Cut1	Actinomycetota	WSH03-11	Actinomycetota	97.7	99.6	6.31e-192	519
TfH42_Cut1	Actinomycetota	TfCut_2	Actinomycetota	97.7	99.6	6.31e-192	519
TfH42_Cut1	Actinomycetota	Cut2	Actinomycetota	97.7	99.6	6.31e-192	519
TfH42_Cut1	Actinomycetota	702	Actinomycetota	97.3	99.6	1.83e-191	516
TfH42_Cut1	Actinomycetota	TfCut_1	Actinomycetota	96.6	99.6	1.17e-189	514
TfH42_Cut1	Actinomycetota	Tha_Cut1	Actinomycetota	96.2	100	5.65e-188	508
TfH42_Cut1	Actinomycetota	Thc_Cut2	Actinomycetota	94.7	100	8.96e-188	507
TfH42_Cut1	Actinomycetota	BTA-2	Actinomycetota	94.6	99.6	3.9e-186	504
TfH42_Cut1	Actinomycetota	WSH03-11	Actinomycetota	94.6	99.6	5.29e-186	505
TfH42_Cut1	Actinomycetota	Cut1	Actinomycetota	94.6	99.6	5.29e-186	505
TfH42_Cut1	Actinomycetota	Est1	Actinomycetota	82.4	99.6	6.93e-165	451
TfH42_Cut1	Actinomycetota	Est119	Actinomycetota	81.2	99.6	2.19e-162	444
TfH42_Cut1	Actinomycetota	711	Actinomycetota	79	100	5.47e-156	427
TfH42_Cut1	Actinomycetota	Thh_Est	Actinomycetota	75.2	100	2.1e-151	415
TfH42_Cut1	Actinomycetota	Cut190	Actinomycetota	64.9	99.2	4.09e-126	353
TfH42_Cut1	Actinomycetota	PHL-7	Bacillota	64.4	100	8.83e-124	345
TfH42_Cut1	Actinomycetota	607	Actinomycetota	63.6	98.9	2.23e-122	343
TfH42_Cut1	Actinomycetota	606	Actinomycetota	60.8	99.6	8.01e-119	333
TfH42_Cut1	Actinomycetota	Tcur_1278	Actinomycetota	61.1	99.2	5.58e-118	332
TfH42_Cut1	Actinomycetota	MtCut	Actinomycetota	60.7	99.2	3.36e-117	330
TfH42_Cut1	Actinomycetota	611	Actinomycetota	60.4	100	7.76e-114	320
WSH03-11	Actinomycetota	BTA-1	Actinomycetota	100	100	3.91e-219	590
WSH03-11	Actinomycetota	WSH03-11	Actinomycetota	100	100	3.91e-219	590
WSH03-11	Actinomycetota	TfCut_2	Actinomycetota	100	100	3.91e-219	590
WSH03-11	Actinomycetota	Cut2	Actinomycetota	100	100	3.91e-219	590
WSH03-11	Actinomycetota	TfCut_1	Actinomycetota	95	100	8.74e-209	564
WSH03-11	Actinomycetota	WSH03-11	Actinomycetota	93	100	3.26e-204	553
WSH03-11	Actinomycetota	Cut1	Actinomycetota	93	100	3.26e-204	553
WSH03-11	Actinomycetota	BTA-2	Actinomycetota	92.7	100	6.84e-204	551
WSH03-11	Actinomycetota	Thc_Cut1	Actinomycetota	100	86.7	1.46e-194	526
WSH03-11	Actinomycetota	702	Actinomycetota	98.9	87	2.62e-192	520
WSH03-11	Actinomycetota	TfH42_Cut1	Actinomycetota	97.7	86.7	1.2e-190	516
WSH03-11	Actinomycetota	701	Actinomycetota	97.3	86.7	4.89e-190	514
WSH03-11	Actinomycetota	Tha_Cut1	Actinomycetota	98.5	86.7	4.01e-189	512
WSH03-11	Actinomycetota	Thc_Cut2	Actinomycetota	93.1	86.7	6.51e-182	494
WSH03-11	Actinomycetota	Est1	Actinomycetota	78.7	100	2.27e-171	469
WSH03-11	Actinomycetota	Est119	Actinomycetota	77.4	100	2.91e-168	461
WSH03-11	Actinomycetota	711	Actinomycetota	79.7	86.7	1.46e-154	425
WSH03-11	Actinomycetota	Thh_Est	Actinomycetota	75.1	86.7	6.5e-149	410
WSH03-11	Actinomycetota	Cut190	Actinomycetota	61.6	95.7	9.01e-126	353
WSH03-11	Actinomycetota	607	Actinomycetota	60.8	96.7	1.2e-122	346
WSH03-11	Actinomycetota	PHL-7	Bacillota	64.3	86.7	3.68e-121	340
WSH03-11	Actinomycetota	MtCut	Actinomycetota	59	96.7	5.82e-121	342
WSH03-11	Actinomycetota	Tcur_1278	Actinomycetota	60.4	92	1.05e-118	335
WSH03-11	Actinomycetota	606	Actinomycetota	61.3	86	4.04e-117	330
WSH03-11	Actinomycetota	611	Actinomycetota	61.1	84.7	7.79e-112	317
WSH03-11	Actinomycetota	WSH03-11	Actinomycetota	100	100	1.9e-235	632
WSH03-11	Actinomycetota	Cut1	Actinomycetota	100	100	1.9e-235	632
WSH03-11	Actinomycetota	TfCut_1	Actinomycetota	96.6	100	2.66e-226	609
WSH03-11	Actinomycetota	BTA-2	Actinomycetota	99	94.4	4.88e-220	593
WSH03-11	Actinomycetota	BTA-1	Actinomycetota	93	94.4	1.03e-205	556
WSH03-11	Actinomycetota	WSH03-11	Actinomycetota	93	94.4	1.03e-205	556
WSH03-11	Actinomycetota	TfCut_2	Actinomycetota	93	94.4	1.03e-205	556
WSH03-11	Actinomycetota	Cut2	Actinomycetota	93	94.4	1.03e-205	556
WSH03-11	Actinomycetota	Thc_Cut2	Actinomycetota	100	81.8	1.09e-196	532
WSH03-11	Actinomycetota	TfH42_Cut1	Actinomycetota	94.6	81.8	6.44e-186	505
WSH03-11	Actinomycetota	701	Actinomycetota	94.3	81.8	2.62e-185	503
WSH03-11	Actinomycetota	Thc_Cut1	Actinomycetota	93.1	81.8	8.01e-183	497
WSH03-11	Actinomycetota	702	Actinomycetota	92.7	82.1	3.03e-182	496
WSH03-11	Actinomycetota	Est1	Actinomycetota	81.1	94.4	2.76e-179	489
WSH03-11	Actinomycetota	Est119	Actinomycetota	80.7	94.4	9.14e-179	488
WSH03-11	Actinomycetota	Tha_Cut1	Actinomycetota	91.6	81.8	2.19e-177	483
WSH03-11	Actinomycetota	711	Actinomycetota	79.7	81.8	7.22e-155	426
WSH03-11	Actinomycetota	Thh_Est	Actinomycetota	76.6	81.8	1.75e-153	423
WSH03-11	Actinomycetota	Cut190	Actinomycetota	66	81.5	1.63e-128	361
WSH03-11	Actinomycetota	MtCut	Actinomycetota	58.9	91.2	1.4e-121	344
WSH03-11	Actinomycetota	607	Actinomycetota	60.6	87.8	4.45e-120	340
WSH03-11	Actinomycetota	PHL-7	Bacillota	63.5	81.8	8.3e-120	338
WSH03-11	Actinomycetota	Tcur_1278	Actinomycetota	60	86.8	3.56e-119	337
WSH03-11	Actinomycetota	606	Actinomycetota	61.7	81.2	2.38e-118	334
WSH03-11	Actinomycetota	611	Actinomycetota	60.7	79.9	1.06e-111	317
TfCut_1	Actinomycetota	TfCut_1	Actinomycetota	100	100	3.84e-235	632
TfCut_1	Actinomycetota	WSH03-11	Actinomycetota	96.6	100	1.87e-226	610
TfCut_1	Actinomycetota	Cut1	Actinomycetota	96.6	100	1.87e-226	610
TfCut_1	Actinomycetota	BTA-2	Actinomycetota	97.7	94.4	1.82e-215	581
TfCut_1	Actinomycetota	BTA-1	Actinomycetota	95	94.4	2.77e-210	568
TfCut_1	Actinomycetota	WSH03-11	Actinomycetota	95	94.4	2.77e-210	568
TfCut_1	Actinomycetota	TfCut_2	Actinomycetota	95	94.4	2.77e-210	568
TfCut_1	Actinomycetota	Cut2	Actinomycetota	95	94.4	2.77e-210	568
TfCut_1	Actinomycetota	Thc_Cut2	Actinomycetota	97.3	81.8	3.34e-191	518
TfCut_1	Actinomycetota	701	Actinomycetota	96.9	81.8	1.73e-190	516
TfCut_1	Actinomycetota	TfH42_Cut1	Actinomycetota	96.6	81.8	7.04e-190	515
TfCut_1	Actinomycetota	Thc_Cut1	Actinomycetota	94.3	81.8	1.02e-185	504
TfCut_1	Actinomycetota	702	Actinomycetota	93.9	82.1	3.86e-185	503
TfCut_1	Actinomycetota	Tha_Cut1	Actinomycetota	93.1	81.8	6.86e-181	492
TfCut_1	Actinomycetota	Est1	Actinomycetota	79.4	94.4	3.56e-175	479
TfCut_1	Actinomycetota	Est119	Actinomycetota	78.1	94.4	1.12e-172	473
TfCut_1	Actinomycetota	711	Actinomycetota	78.9	81.8	4.84e-153	422
TfCut_1	Actinomycetota	Thh_Est	Actinomycetota	75.9	81.8	8.28e-152	419
TfCut_1	Actinomycetota	Cut190	Actinomycetota	61.9	90.3	9.34e-128	359
TfCut_1	Actinomycetota	MtCut	Actinomycetota	60.4	91.2	9.1e-125	352
TfCut_1	Actinomycetota	607	Actinomycetota	60.8	91.2	2.04e-123	348
TfCut_1	Actinomycetota	PHL-7	Bacillota	64.3	81.8	8.81e-122	343
TfCut_1	Actinomycetota	606	Actinomycetota	62.8	81.2	6.25e-121	340
TfCut_1	Actinomycetota	Tcur_1278	Actinomycetota	60.4	86.8	1.25e-119	338
TfCut_1	Actinomycetota	611	Actinomycetota	62.6	79.9	1.2e-115	327
TfCut_2	Actinomycetota	BTA-1	Actinomycetota	100	100	3.91e-219	590
TfCut_2	Actinomycetota	WSH03-11	Actinomycetota	100	100	3.91e-219	590
TfCut_2	Actinomycetota	TfCut_2	Actinomycetota	100	100	3.91e-219	590
TfCut_2	Actinomycetota	Cut2	Actinomycetota	100	100	3.91e-219	590
TfCut_2	Actinomycetota	TfCut_1	Actinomycetota	95	100	8.74e-209	564
TfCut_2	Actinomycetota	WSH03-11	Actinomycetota	93	100	3.26e-204	553
TfCut_2	Actinomycetota	Cut1	Actinomycetota	93	100	3.26e-204	553
TfCut_2	Actinomycetota	BTA-2	Actinomycetota	92.7	100	6.84e-204	551
TfCut_2	Actinomycetota	Thc_Cut1	Actinomycetota	100	86.7	1.46e-194	526
TfCut_2	Actinomycetota	702	Actinomycetota	98.9	87	2.62e-192	520
TfCut_2	Actinomycetota	TfH42_Cut1	Actinomycetota	97.7	86.7	1.2e-190	516
TfCut_2	Actinomycetota	701	Actinomycetota	97.3	86.7	4.89e-190	514
TfCut_2	Actinomycetota	Tha_Cut1	Actinomycetota	98.5	86.7	4.01e-189	512
TfCut_2	Actinomycetota	Thc_Cut2	Actinomycetota	93.1	86.7	6.51e-182	494
TfCut_2	Actinomycetota	Est1	Actinomycetota	78.7	100	2.27e-171	469
TfCut_2	Actinomycetota	Est119	Actinomycetota	77.4	100	2.91e-168	461
TfCut_2	Actinomycetota	711	Actinomycetota	79.7	86.7	1.46e-154	425
TfCut_2	Actinomycetota	Thh_Est	Actinomycetota	75.1	86.7	6.5e-149	410
TfCut_2	Actinomycetota	Cut190	Actinomycetota	61.6	95.7	9.01e-126	353
TfCut_2	Actinomycetota	607	Actinomycetota	60.8	96.7	1.2e-122	346
TfCut_2	Actinomycetota	PHL-7	Bacillota	64.3	86.7	3.68e-121	340
TfCut_2	Actinomycetota	MtCut	Actinomycetota	59	96.7	5.82e-121	342
TfCut_2	Actinomycetota	Tcur_1278	Actinomycetota	60.4	92	1.05e-118	335
TfCut_2	Actinomycetota	606	Actinomycetota	61.3	86	4.04e-117	330
TfCut_2	Actinomycetota	611	Actinomycetota	61.1	84.7	7.79e-112	317
Cut1	Actinomycetota	WSH03-11	Actinomycetota	100	100	1.9e-235	632
Cut1	Actinomycetota	Cut1	Actinomycetota	100	100	1.9e-235	632
Cut1	Actinomycetota	TfCut_1	Actinomycetota	96.6	100	2.66e-226	609
Cut1	Actinomycetota	BTA-2	Actinomycetota	99	94.4	4.88e-220	593
Cut1	Actinomycetota	BTA-1	Actinomycetota	93	94.4	1.03e-205	556
Cut1	Actinomycetota	WSH03-11	Actinomycetota	93	94.4	1.03e-205	556
Cut1	Actinomycetota	TfCut_2	Actinomycetota	93	94.4	1.03e-205	556
Cut1	Actinomycetota	Cut2	Actinomycetota	93	94.4	1.03e-205	556
Cut1	Actinomycetota	Thc_Cut2	Actinomycetota	100	81.8	1.09e-196	532
Cut1	Actinomycetota	TfH42_Cut1	Actinomycetota	94.6	81.8	6.44e-186	505
Cut1	Actinomycetota	701	Actinomycetota	94.3	81.8	2.62e-185	503
Cut1	Actinomycetota	Thc_Cut1	Actinomycetota	93.1	81.8	8.01e-183	497
Cut1	Actinomycetota	702	Actinomycetota	92.7	82.1	3.03e-182	496
Cut1	Actinomycetota	Est1	Actinomycetota	81.1	94.4	2.76e-179	489
Cut1	Actinomycetota	Est119	Actinomycetota	80.7	94.4	9.14e-179	488
Cut1	Actinomycetota	Tha_Cut1	Actinomycetota	91.6	81.8	2.19e-177	483
Cut1	Actinomycetota	711	Actinomycetota	79.7	81.8	7.22e-155	426
Cut1	Actinomycetota	Thh_Est	Actinomycetota	76.6	81.8	1.75e-153	423
Cut1	Actinomycetota	Cut190	Actinomycetota	66	81.5	1.63e-128	361
Cut1	Actinomycetota	MtCut	Actinomycetota	58.9	91.2	1.4e-121	344
Cut1	Actinomycetota	607	Actinomycetota	60.6	87.8	4.45e-120	340
Cut1	Actinomycetota	PHL-7	Bacillota	63.5	81.8	8.3e-120	338
Cut1	Actinomycetota	Tcur_1278	Actinomycetota	60	86.8	3.56e-119	337
Cut1	Actinomycetota	606	Actinomycetota	61.7	81.2	2.38e-118	334
Cut1	Actinomycetota	611	Actinomycetota	60.7	79.9	1.06e-111	317
Cut2	Actinomycetota	BTA-1	Actinomycetota	100	100	3.91e-219	590
Cut2	Actinomycetota	WSH03-11	Actinomycetota	100	100	3.91e-219	590
Cut2	Actinomycetota	TfCut_2	Actinomycetota	100	100	3.91e-219	590
Cut2	Actinomycetota	Cut2	Actinomycetota	100	100	3.91e-219	590
Cut2	Actinomycetota	TfCut_1	Actinomycetota	95	100	8.74e-209	564
Cut2	Actinomycetota	WSH03-11	Actinomycetota	93	100	3.26e-204	553
Cut2	Actinomycetota	Cut1	Actinomycetota	93	100	3.26e-204	553
Cut2	Actinomycetota	BTA-2	Actinomycetota	92.7	100	6.84e-204	551
Cut2	Actinomycetota	Thc_Cut1	Actinomycetota	100	86.7	1.46e-194	526
Cut2	Actinomycetota	702	Actinomycetota	98.9	87	2.62e-192	520
Cut2	Actinomycetota	TfH42_Cut1	Actinomycetota	97.7	86.7	1.2e-190	516
Cut2	Actinomycetota	701	Actinomycetota	97.3	86.7	4.89e-190	514
Cut2	Actinomycetota	Tha_Cut1	Actinomycetota	98.5	86.7	4.01e-189	512
Cut2	Actinomycetota	Thc_Cut2	Actinomycetota	93.1	86.7	6.51e-182	494
Cut2	Actinomycetota	Est1	Actinomycetota	78.7	100	2.27e-171	469
Cut2	Actinomycetota	Est119	Actinomycetota	77.4	100	2.91e-168	461
Cut2	Actinomycetota	711	Actinomycetota	79.7	86.7	1.46e-154	425
Cut2	Actinomycetota	Thh_Est	Actinomycetota	75.1	86.7	6.5e-149	410
Cut2	Actinomycetota	Cut190	Actinomycetota	61.6	95.7	9.01e-126	353
Cut2	Actinomycetota	607	Actinomycetota	60.8	96.7	1.2e-122	346
Cut2	Actinomycetota	PHL-7	Bacillota	64.3	86.7	3.68e-121	340
Cut2	Actinomycetota	MtCut	Actinomycetota	59	96.7	5.82e-121	342
Cut2	Actinomycetota	Tcur_1278	Actinomycetota	60.4	92	1.05e-118	335
Cut2	Actinomycetota	606	Actinomycetota	61.3	86	4.04e-117	330
Cut2	Actinomycetota	611	Actinomycetota	61.1	84.7	7.79e-112	317
Thc_Cut1	Actinomycetota	Thc_Cut1	Actinomycetota	100	100	1.52e-198	535
Thc_Cut1	Actinomycetota	BTA-1	Actinomycetota	100	98.5	6.38e-195	527
Thc_Cut1	Actinomycetota	WSH03-11	Actinomycetota	100	98.5	6.38e-195	527
Thc_Cut1	Actinomycetota	TfCut_2	Actinomycetota	100	98.5	6.38e-195	527
Thc_Cut1	Actinomycetota	Cut2	Actinomycetota	100	98.5	6.38e-195	527
Thc_Cut1	Actinomycetota	702	Actinomycetota	98.9	98.5	8.76e-193	520
Thc_Cut1	Actinomycetota	TfH42_Cut1	Actinomycetota	97.7	98.9	1.7e-192	519
Thc_Cut1	Actinomycetota	701	Actinomycetota	97.3	98.9	6.94e-192	518
Thc_Cut1	Actinomycetota	Tha_Cut1	Actinomycetota	98.5	98.9	5.7e-191	515
Thc_Cut1	Actinomycetota	Thc_Cut2	Actinomycetota	93.2	100	6.83e-186	503
Thc_Cut1	Actinomycetota	TfCut_1	Actinomycetota	94.3	98.5	1.4e-184	501
Thc_Cut1	Actinomycetota	WSH03-11	Actinomycetota	93.1	98.5	5.46e-182	495
Thc_Cut1	Actinomycetota	Cut1	Actinomycetota	93.1	98.5	5.46e-182	495
Thc_Cut1	Actinomycetota	BTA-2	Actinomycetota	92.3	98.5	4.7e-181	492
Thc_Cut1	Actinomycetota	Est1	Actinomycetota	83.1	98.5	1.35e-165	452
Thc_Cut1	Actinomycetota	Est119	Actinomycetota	82.4	98.5	4.27e-163	446
Thc_Cut1	Actinomycetota	711	Actinomycetota	79.8	98.9	2.15e-156	428
Thc_Cut1	Actinomycetota	Thh_Est	Actinomycetota	75.2	98.9	9.63e-151	414
Thc_Cut1	Actinomycetota	Cut190	Actinomycetota	65.3	98.1	9.25e-126	352
Thc_Cut1	Actinomycetota	PHL-7	Bacillota	64.4	98.9	5.71e-123	343
Thc_Cut1	Actinomycetota	607	Actinomycetota	64	97.7	1.24e-122	344
Thc_Cut1	Actinomycetota	606	Actinomycetota	61.2	98.5	6.33e-119	333
Thc_Cut1	Actinomycetota	Tcur_1278	Actinomycetota	61.5	98.1	6.26e-118	332
Thc_Cut1	Actinomycetota	MtCut	Actinomycetota	61.1	98.1	2.66e-117	331
Thc_Cut1	Actinomycetota	611	Actinomycetota	60.4	98.9	2.48e-113	319
Thc_Cut2	Actinomycetota	Thc_Cut2	Actinomycetota	100	100	5.51e-201	541
Thc_Cut2	Actinomycetota	WSH03-11	Actinomycetota	100	98.5	4.49e-197	533
Thc_Cut2	Actinomycetota	Cut1	Actinomycetota	100	98.5	4.49e-197	533
Thc_Cut2	Actinomycetota	BTA-2	Actinomycetota	99.2	98.5	3.85e-196	530
Thc_Cut2	Actinomycetota	TfCut_1	Actinomycetota	97.3	98.5	2.78e-191	518
Thc_Cut2	Actinomycetota	TfH42_Cut1	Actinomycetota	94.7	98.9	4.49e-188	508
Thc_Cut2	Actinomycetota	701	Actinomycetota	94.3	98.9	1.83e-187	506
Thc_Cut2	Actinomycetota	Thc_Cut1	Actinomycetota	93.2	100	4.12e-187	506
Thc_Cut2	Actinomycetota	BTA-1	Actinomycetota	93.1	98.5	1.71e-183	498
Thc_Cut2	Actinomycetota	WSH03-11	Actinomycetota	93.1	98.5	1.71e-183	498
Thc_Cut2	Actinomycetota	TfCut_2	Actinomycetota	93.1	98.5	1.71e-183	498
Thc_Cut2	Actinomycetota	Cut2	Actinomycetota	93.1	98.5	1.71e-183	498
Thc_Cut2	Actinomycetota	702	Actinomycetota	92.7	98.5	5e-183	495
Thc_Cut2	Actinomycetota	Tha_Cut1	Actinomycetota	91.6	98.9	1.54e-179	486
Thc_Cut2	Actinomycetota	Est1	Actinomycetota	85.8	98.5	1.63e-173	473
Thc_Cut2	Actinomycetota	Est119	Actinomycetota	85.8	98.5	3.79e-173	472
Thc_Cut2	Actinomycetota	711	Actinomycetota	79.8	98.9	5.29e-157	429
Thc_Cut2	Actinomycetota	Thh_Est	Actinomycetota	76.7	98.9	1.29e-155	426
Thc_Cut2	Actinomycetota	Cut190	Actinomycetota	66	98.1	1.47e-129	362
Thc_Cut2	Actinomycetota	PHL-7	Bacillota	63.6	98.9	6.62e-122	341
Thc_Cut2	Actinomycetota	607	Actinomycetota	62.8	97.7	1.66e-120	339
Thc_Cut2	Actinomycetota	606	Actinomycetota	61.6	98.5	1.91e-120	337
Thc_Cut2	Actinomycetota	MtCut	Actinomycetota	61.5	98.1	8.05e-119	335
Thc_Cut2	Actinomycetota	Tcur_1278	Actinomycetota	61.1	98.1	1.09e-118	333
Thc_Cut2	Actinomycetota	611	Actinomycetota	60	98.9	1.75e-113	319
Tcur_1278	Actinomycetota	Tcur_1278	Actinomycetota	100	100	4.55e-212	571
Tcur_1278	Actinomycetota	Tcur0390	Actinomycetota	74.7	99	3.75e-152	419
Tcur_1278	Actinomycetota	607	Actinomycetota	66.7	96.9	4.64e-136	379
Tcur_1278	Actinomycetota	Est1	Actinomycetota	63.6	91.7	3.35e-123	346
Tcur_1278	Actinomycetota	PHL-7	Bacillota	64.7	89.3	8.2e-122	342
Tcur_1278	Actinomycetota	MtCut	Actinomycetota	62.1	95.8	7.46e-121	341
Tcur_1278	Actinomycetota	606	Actinomycetota	63.2	89.6	1.36e-119	336
Tcur_1278	Actinomycetota	Thh_Est	Actinomycetota	64.1	89.3	5.32e-119	334
Tcur_1278	Actinomycetota	Cut190	Actinomycetota	57.7	99.3	2.24e-118	334
Tcur_1278	Actinomycetota	Est119	Actinomycetota	63.1	89.6	2.77e-118	334
Tcur_1278	Actinomycetota	BTA-1	Actinomycetota	60.1	95.8	2.87e-118	334
Tcur_1278	Actinomycetota	WSH03-11	Actinomycetota	60.1	95.8	2.87e-118	334
Tcur_1278	Actinomycetota	TfCut_2	Actinomycetota	60.1	95.8	2.87e-118	334
Tcur_1278	Actinomycetota	Cut2	Actinomycetota	60.1	95.8	2.87e-118	334
Tcur_1278	Actinomycetota	TfCut_1	Actinomycetota	60.1	95.8	7.48e-118	333
Tcur_1278	Actinomycetota	WSH03-11	Actinomycetota	59.8	95.8	1.06e-117	333
Tcur_1278	Actinomycetota	Cut1	Actinomycetota	59.8	95.8	1.06e-117	333
Tcur_1278	Actinomycetota	BTA-2	Actinomycetota	59.4	95.8	2.34e-117	332
Tcur_1278	Actinomycetota	Thc_Cut1	Actinomycetota	61.5	89.3	3.93e-117	330
Tcur_1278	Actinomycetota	Thc_Cut2	Actinomycetota	61.1	89.3	7.9e-117	329
Tcur_1278	Actinomycetota	TfH42_Cut1	Actinomycetota	61.1	89.3	2.89e-116	327
Tcur_1278	Actinomycetota	701	Actinomycetota	61.1	89.3	2.89e-116	327
Tcur_1278	Actinomycetota	702	Actinomycetota	61.2	89.6	2.99e-116	327
Tcur_1278	Actinomycetota	405	Actinomycetota	60.5	91	2.59e-115	325
Tcur_1278	Actinomycetota	Tha_Cut1	Actinomycetota	60.3	89.3	1.28e-112	318
Tcur0390	Actinomycetota	Tcur0390	Actinomycetota	100	100	5.19e-199	538
Tcur0390	Actinomycetota	Tcur_1278	Actinomycetota	74.7	98.6	1.08e-151	418
Tcur0390	Actinomycetota	607	Actinomycetota	67.6	85.6	7.59e-119	336
Tcur0390	Actinomycetota	606	Actinomycetota	66	85.6	2.89e-117	330
Tcur0390	Actinomycetota	MtCut	Actinomycetota	66	85.6	1.48e-116	330
Tcur0390	Actinomycetota	Thh_Est	Actinomycetota	63.9	85.6	5.78e-112	317
Tcur0390	Actinomycetota	Est1	Actinomycetota	61.5	85.6	5.22e-111	315
Tcur0390	Actinomycetota	Cut190	Actinomycetota	62.7	85.6	7.86e-110	313
Tcur0390	Actinomycetota	Est119	Actinomycetota	61.5	85.6	7.93e-109	310
Tcur0390	Actinomycetota	PHL-7	Bacillota	61.6	85.6	2.45e-107	305
Tcur0390	Actinomycetota	TfCut_1	Actinomycetota	56.4	98.3	3.44e-107	306
Tcur0390	Actinomycetota	TfH42_Cut1	Actinomycetota	60.7	85.6	4.16e-107	304
Tcur0390	Actinomycetota	BTA-1	Actinomycetota	55.7	98.3	5.41e-107	305
Tcur0390	Actinomycetota	WSH03-11	Actinomycetota	55.7	98.3	5.41e-107	305
Tcur0390	Actinomycetota	TfCut_2	Actinomycetota	55.7	98.3	5.41e-107	305
Tcur0390	Actinomycetota	Cut2	Actinomycetota	55.7	98.3	5.41e-107	305
Tcur0390	Actinomycetota	701	Actinomycetota	60.7	85.6	5.9e-107	304
Tcur0390	Actinomycetota	Thc_Cut1	Actinomycetota	60.3	85.6	6.53e-107	304
Tcur0390	Actinomycetota	BTA-2	Actinomycetota	55.7	98.3	1.54e-106	304
Tcur0390	Actinomycetota	Thc_Cut2	Actinomycetota	59.9	85.6	1.86e-106	303
Tcur0390	Actinomycetota	WSH03-11	Actinomycetota	55.4	98.3	5.61e-106	303
Tcur0390	Actinomycetota	Cut1	Actinomycetota	55.4	98.3	5.61e-106	303
Tcur0390	Actinomycetota	702	Actinomycetota	59.9	85.6	1.42e-105	300
Tcur0390	Actinomycetota	611	Actinomycetota	61.2	85.6	4.36e-104	296
Tcur0390	Actinomycetota	711	Actinomycetota	59.5	85.6	1.43e-102	293
Thh_Est	Actinomycetota	Thh_Est	Actinomycetota	100	100	1.46e-199	537
Thh_Est	Actinomycetota	Est119	Actinomycetota	78.2	99.6	2.69e-156	429
Thh_Est	Actinomycetota	Est1	Actinomycetota	77.8	99.6	9.49e-156	427
Thh_Est	Actinomycetota	Thc_Cut2	Actinomycetota	76.7	100	2.57e-155	425
Thh_Est	Actinomycetota	WSH03-11	Actinomycetota	76.6	99.6	1.44e-153	423
Thh_Est	Actinomycetota	Cut1	Actinomycetota	76.6	99.6	1.44e-153	423
Thh_Est	Actinomycetota	BTA-2	Actinomycetota	75.9	99.6	1.26e-152	420
Thh_Est	Actinomycetota	Thc_Cut1	Actinomycetota	75.2	100	1.16e-151	416
Thh_Est	Actinomycetota	TfCut_1	Actinomycetota	75.9	99.6	1.37e-151	418
Thh_Est	Actinomycetota	TfH42_Cut1	Actinomycetota	75.2	100	2.1e-151	415
Thh_Est	Actinomycetota	701	Actinomycetota	74.8	100	8.55e-151	414
Thh_Est	Actinomycetota	BTA-1	Actinomycetota	75.1	99.6	3.43e-150	414
Thh_Est	Actinomycetota	WSH03-11	Actinomycetota	75.1	99.6	3.43e-150	414
Thh_Est	Actinomycetota	TfCut_2	Actinomycetota	75.1	99.6	3.43e-150	414
Thh_Est	Actinomycetota	Cut2	Actinomycetota	75.1	99.6	3.43e-150	414
Thh_Est	Actinomycetota	711	Actinomycetota	74.8	100	9.61e-150	411
Thh_Est	Actinomycetota	702	Actinomycetota	74.3	99.6	8.46e-149	409
Thh_Est	Actinomycetota	Tha_Cut1	Actinomycetota	73.7	100	3.16e-146	402
Thh_Est	Actinomycetota	Cut190	Actinomycetota	69.1	99.2	3.4e-132	368
Thh_Est	Actinomycetota	606	Actinomycetota	68.1	99.6	9.46e-132	365
Thh_Est	Actinomycetota	MtCut	Actinomycetota	67.9	99.2	4.1e-130	363
Thh_Est	Actinomycetota	607	Actinomycetota	67.4	98.9	6.16e-127	355
Thh_Est	Actinomycetota	PHL-7	Bacillota	67.8	100	6.56e-126	351
Thh_Est	Actinomycetota	Tcur_1278	Actinomycetota	64.1	99.2	1.03e-120	338
Thh_Est	Actinomycetota	611	Actinomycetota	63.8	100	1.3e-119	335
Est1	Actinomycetota	Est1	Actinomycetota	100	100	7.51e-210	566
Est1	Actinomycetota	Est119	Actinomycetota	91.3	100	2.05e-192	522
Est1	Actinomycetota	WSH03-11	Actinomycetota	81.1	100	1.48e-178	488
Est1	Actinomycetota	Cut1	Actinomycetota	81.1	100	1.48e-178	488
Est1	Actinomycetota	BTA-2	Actinomycetota	80.4	100	1.27e-177	484
Est1	Actinomycetota	TfCut_1	Actinomycetota	79.4	100	2.71e-174	477
Est1	Actinomycetota	BTA-1	Actinomycetota	78.7	100	3.87e-172	471
Est1	Actinomycetota	WSH03-11	Actinomycetota	78.7	100	3.87e-172	471
Est1	Actinomycetota	TfCut_2	Actinomycetota	78.7	100	3.87e-172	471
Est1	Actinomycetota	Cut2	Actinomycetota	78.7	100	3.87e-172	471
Est1	Actinomycetota	Thc_Cut2	Actinomycetota	85.8	88.2	6.06e-172	469
Est1	Actinomycetota	Thc_Cut1	Actinomycetota	83.1	88.2	3.05e-165	452
Est1	Actinomycetota	702	Actinomycetota	82.8	88.5	1.15e-164	450
Est1	Actinomycetota	TfH42_Cut1	Actinomycetota	82.4	88.2	1.3e-163	447
Est1	Actinomycetota	701	Actinomycetota	82	88.2	5.27e-163	446
Est1	Actinomycetota	Tha_Cut1	Actinomycetota	81.6	88.2	8.31e-160	438
Est1	Actinomycetota	711	Actinomycetota	79.7	88.2	5.13e-156	428
Est1	Actinomycetota	Thh_Est	Actinomycetota	77.8	88.2	1.77e-154	424
Est1	Actinomycetota	607	Actinomycetota	62.4	99.3	1.06e-124	351
Est1	Actinomycetota	Tcur_1278	Actinomycetota	63.6	89.9	2.42e-123	347
Est1	Actinomycetota	Cut190	Actinomycetota	62.6	87.8	1.09e-120	340
Est1	Actinomycetota	PHL-7	Bacillota	64.3	88.2	5.79e-119	335
Est1	Actinomycetota	MtCut	Actinomycetota	61.4	89.5	2.6e-118	335
Est1	Actinomycetota	606	Actinomycetota	61.3	87.5	9.58e-117	329
Est1	Actinomycetota	Tcur0390	Actinomycetota	61.3	84.8	6.5e-112	318
Tha_Cut1	Actinomycetota	Tha_Cut1	Actinomycetota	100	100	1.64e-196	529
Tha_Cut1	Actinomycetota	Thc_Cut1	Actinomycetota	98.5	100	1.14e-190	514
Tha_Cut1	Actinomycetota	BTA-1	Actinomycetota	98.5	99.6	3.49e-189	512
Tha_Cut1	Actinomycetota	WSH03-11	Actinomycetota	98.5	99.6	3.49e-189	512
Tha_Cut1	Actinomycetota	TfCut_2	Actinomycetota	98.5	99.6	3.49e-189	512
Tha_Cut1	Actinomycetota	Cut2	Actinomycetota	98.5	99.6	3.49e-189	512
Tha_Cut1	Actinomycetota	702	Actinomycetota	97.3	99.6	4.82e-187	505
Tha_Cut1	Actinomycetota	TfH42_Cut1	Actinomycetota	96.2	100	9.37e-187	504
Tha_Cut1	Actinomycetota	701	Actinomycetota	96.2	100	9.37e-187	504
Tha_Cut1	Actinomycetota	TfCut_1	Actinomycetota	93.1	99.6	1.88e-179	488
Tha_Cut1	Actinomycetota	Thc_Cut2	Actinomycetota	91.6	100	5.1e-178	483
Tha_Cut1	Actinomycetota	WSH03-11	Actinomycetota	91.6	99.6	2.97e-176	480
Tha_Cut1	Actinomycetota	Cut1	Actinomycetota	91.6	99.6	2.97e-176	480
Tha_Cut1	Actinomycetota	BTA-2	Actinomycetota	91.2	99.6	6.3e-176	479
Tha_Cut1	Actinomycetota	Est1	Actinomycetota	81.6	99.6	7.35e-160	438
Tha_Cut1	Actinomycetota	Est119	Actinomycetota	80.8	99.6	2.32e-157	432
Tha_Cut1	Actinomycetota	711	Actinomycetota	78.2	100	1.17e-150	413
Tha_Cut1	Actinomycetota	Thh_Est	Actinomycetota	73.7	100	5.23e-145	399
Tha_Cut1	Actinomycetota	Cut190	Actinomycetota	63.7	99.2	4.89e-120	337
Tha_Cut1	Actinomycetota	PHL-7	Bacillota	63.3	100	3.73e-118	331
Tha_Cut1	Actinomycetota	607	Actinomycetota	62.8	98.9	8.02e-118	332
Tha_Cut1	Actinomycetota	606	Actinomycetota	60.1	99.6	5.85e-114	320
Tha_Cut1	Actinomycetota	Tcur_1278	Actinomycetota	60.3	99.2	4.05e-113	319
Tha_Cut1	Actinomycetota	MtCut	Actinomycetota	59.9	99.2	2.42e-112	318
Tha_Cut1	Actinomycetota	611	Actinomycetota	60	100	1.2e-110	312
Est119	Actinomycetota	Est119	Actinomycetota	100	100	5.07e-210	566
Est119	Actinomycetota	Est1	Actinomycetota	91.3	100	2.18e-194	527
Est119	Actinomycetota	WSH03-11	Actinomycetota	80.7	100	2.58e-180	492
Est119	Actinomycetota	Cut1	Actinomycetota	80.7	100	2.58e-180	492
Est119	Actinomycetota	BTA-2	Actinomycetota	80.1	100	2.22e-179	489
Est119	Actinomycetota	TfCut_1	Actinomycetota	78.1	100	3.17e-174	477
Est119	Actinomycetota	Thc_Cut2	Actinomycetota	85.8	87	6.09e-173	471
Est119	Actinomycetota	BTA-1	Actinomycetota	77.4	100	1.84e-171	469
Est119	Actinomycetota	WSH03-11	Actinomycetota	77.4	100	1.84e-171	469
Est119	Actinomycetota	TfCut_2	Actinomycetota	77.4	100	1.84e-171	469
Est119	Actinomycetota	Cut2	Actinomycetota	77.4	100	1.84e-171	469
Est119	Actinomycetota	Thc_Cut1	Actinomycetota	82.4	87	4.15e-164	449
Est119	Actinomycetota	702	Actinomycetota	82.1	87.3	1.11e-163	448
Est119	Actinomycetota	TfH42_Cut1	Actinomycetota	81.2	87	1.76e-162	445
Est119	Actinomycetota	701	Actinomycetota	80.8	87	7.17e-162	443
Est119	Actinomycetota	Tha_Cut1	Actinomycetota	80.8	87	1.13e-158	435
Est119	Actinomycetota	711	Actinomycetota	80.1	87	5.16e-157	431
Est119	Actinomycetota	Thh_Est	Actinomycetota	78.2	87	2.17e-156	429
Est119	Actinomycetota	Cut190	Actinomycetota	64.1	86.7	4.06e-124	349
Est119	Actinomycetota	MtCut	Actinomycetota	62.6	87.7	1.6e-120	340
Est119	Actinomycetota	606	Actinomycetota	62.6	86.7	5.06e-120	337
Est119	Actinomycetota	Tcur_1278	Actinomycetota	63.1	87	6.16e-120	338
Est119	Actinomycetota	607	Actinomycetota	62.8	87.7	3.37e-117	332
Est119	Actinomycetota	PHL-7	Bacillota	62.7	87	4.47e-117	330
Est119	Actinomycetota	Tcur0390	Actinomycetota	61.3	83.7	4.32e-111	316
BsEstB	Bacillota	BsEstB	Bacillota	100	100	0	981
BsEstB	Bacillota	102	Metagenome-derived	47.4	42.9	4.24e-57	184
BsEstB	Bacillota	101	Metagenome-derived	40.9	54.6	3.28e-51	168
PHL-7	Bacillota	PHL-7	Bacillota	100	100	2.82e-195	526
PHL-7	Bacillota	607	Actinomycetota	67.7	95.9	3.03e-126	353
PHL-7	Bacillota	611	Actinomycetota	66.3	97	5.28e-125	348
PHL-7	Bacillota	Thh_Est	Actinomycetota	67.8	97	3.15e-124	347
PHL-7	Bacillota	Cut190	Actinomycetota	65.6	96.3	3.83e-123	345
PHL-7	Bacillota	Thc_Cut1	Actinomycetota	64.4	97	2.33e-122	342
PHL-7	Bacillota	TfH42_Cut1	Actinomycetota	64.4	97	2.98e-122	342
PHL-7	Bacillota	701	Actinomycetota	64.4	97	2.98e-122	342
PHL-7	Bacillota	Tcur_1278	Actinomycetota	64.7	96.3	1.07e-121	341
PHL-7	Bacillota	606	Actinomycetota	65	96.6	3.58e-121	339
PHL-7	Bacillota	BTA-1	Actinomycetota	64.3	96.6	6.57e-121	340
PHL-7	Bacillota	WSH03-11	Actinomycetota	64.3	96.6	6.57e-121	340
PHL-7	Bacillota	TfCut_2	Actinomycetota	64.3	96.6	6.57e-121	340
PHL-7	Bacillota	Cut2	Actinomycetota	64.3	96.6	6.57e-121	340
PHL-7	Bacillota	702	Actinomycetota	63.9	96.6	2.93e-120	337
PHL-7	Bacillota	Thc_Cut2	Actinomycetota	63.6	97	4.45e-120	336
PHL-7	Bacillota	TfCut_1	Actinomycetota	64.3	96.6	4.9e-120	338
PHL-7	Bacillota	MtCut	Actinomycetota	64.9	96.3	1.51e-119	337
PHL-7	Bacillota	BTA-2	Actinomycetota	63.5	96.6	8.79e-119	334
PHL-7	Bacillota	Est1	Actinomycetota	64.3	96.6	1.05e-118	334
PHL-7	Bacillota	WSH03-11	Actinomycetota	63.5	96.6	2.29e-118	334
PHL-7	Bacillota	Cut1	Actinomycetota	63.5	96.6	2.29e-118	334
PHL-7	Bacillota	Tha_Cut1	Actinomycetota	63.3	97	7.65e-118	330
PHL-7	Bacillota	Est119	Actinomycetota	62.7	96.6	1.31e-115	326
PHL-7	Bacillota	711	Actinomycetota	61	97	2.19e-112	317
PET27	Bacteroidota	PET27	Bacteroidota	100	100	1.26e-274	735
PET27	Bacteroidota	PET30	Bacteroidota	61	99.7	1.59e-169	469
PET27	Bacteroidota	PLE628	Pseudomonadota	40.6	65.9	5.87e-56	177
PET27	Bacteroidota	PLE629	Pseudomonadota	39	65.7	7.47e-56	177
PET27	Bacteroidota	PET2	Metagenome-derived	40.2	62.9	4.21e-52	167
PET27	Bacteroidota	PpCutA	Pseudomonadota	36.5	68.1	4.17e-50	162
PET27	Bacteroidota	PE-H	Pseudomonadota	35.2	70.3	1.3e-48	158
PET27	Bacteroidota	EsteraseMG8	Pseudomonadota	38	62.9	3.87e-48	157
PET27	Bacteroidota	LCC	Actinomycetota	40.2	68.4	4.99e-48	163
PET27	Bacteroidota	BhrPETase	Actinomycetota	39.4	69.8	5.33e-48	156
PET27	Bacteroidota	PET5	Pseudomonadota	38.9	61	2.26e-47	155
PET27	Bacteroidota	PpelaLip	Pseudomonadota	37.2	65.9	4.12e-47	154
PET27	Bacteroidota	PET12	Pseudomonadota	35.7	62.9	1.78e-46	152
PET27	Bacteroidota	RgPETase	Pseudomonadota	36.2	70.9	8.27e-46	150
PET27	Bacteroidota	504	Pseudomonadota	34.2	70.9	1.82e-45	149
PET27	Bacteroidota	IsPETase	Pseudomonadota	36.9	70.3	2.17e-45	149
PET27	Bacteroidota	403	Pseudomonadota	33.6	64.6	1.12e-42	142
PET27	Bacteroidota	PET6	Pseudomonadota	32.7	71.2	1.65e-41	139
PET27	Bacteroidota	503	Actinomycetota	35.3	67.6	9.73e-40	134
PET27	Bacteroidota	Est1	Actinomycetota	37.2	64.8	1.75e-38	131
PET27	Bacteroidota	711	Actinomycetota	38.4	57.7	4.07e-38	129
PET27	Bacteroidota	406	Pseudomonadota	32.6	62.9	5.8e-38	130
PET27	Bacteroidota	607	Actinomycetota	34.3	64.8	6.47e-38	130
PET27	Bacteroidota	Tcur0390	Actinomycetota	34.5	67.9	3.19e-37	128
PET27	Bacteroidota	Tcur_1278	Actinomycetota	34.8	71.4	1.57e-36	126
PET30	Bacteroidota	PET30	Bacteroidota	100	100	7.22e-266	713
PET30	Bacteroidota	PET27	Bacteroidota	61	99.5	4.08e-165	458
PET30	Bacteroidota	PLE629	Pseudomonadota	40.7	61.5	6.6e-54	172
PET30	Bacteroidota	PLE628	Pseudomonadota	39.2	61.5	3.56e-50	162
PET30	Bacteroidota	EsteraseMG8	Pseudomonadota	40.6	62.6	1.94e-49	160
PET30	Bacteroidota	504	Pseudomonadota	36.6	69.7	1.55e-48	157
PET30	Bacteroidota	PpelaLip	Pseudomonadota	39.6	61.5	2.07e-48	158
PET30	Bacteroidota	PpCutA	Pseudomonadota	39.3	62.6	2.56e-48	157
PET30	Bacteroidota	PET2	Metagenome-derived	40.5	62.6	2.98e-48	157
PET30	Bacteroidota	PET5	Pseudomonadota	39.4	62.6	4.39e-48	157
PET30	Bacteroidota	IsPETase	Pseudomonadota	39	68.6	5.18e-48	156
PET30	Bacteroidota	PE-H	Pseudomonadota	37.5	56.3	2.3e-45	150
PET30	Bacteroidota	RgPETase	Pseudomonadota	38.9	65.6	9.2e-45	148
PET30	Bacteroidota	PET12	Pseudomonadota	34.1	66.9	2.09e-44	147
PET30	Bacteroidota	PET6	Pseudomonadota	36.8	62.6	3.08e-43	144
PET30	Bacteroidota	403	Pseudomonadota	35.1	62.6	3.22e-42	141
PET30	Bacteroidota	BhrPETase	Actinomycetota	37.4	70.2	4.01e-42	141
PET30	Bacteroidota	LCC	Actinomycetota	37.8	63.7	1.29e-40	142
PET30	Bacteroidota	406	Pseudomonadota	34.8	66.4	8.01e-40	135
PET30	Bacteroidota	503	Actinomycetota	35.2	65.6	2.89e-38	130
PET30	Bacteroidota	412	Pseudomonadota	33.2	66.4	2.71e-37	128
PET30	Bacteroidota	409	Pseudomonadota	34.2	59.3	3.9e-36	124
PET30	Bacteroidota	Est1	Actinomycetota	35.9	62.6	2.7e-34	120
PET30	Bacteroidota	PHL-7	Bacillota	32.8	66.4	7.53e-33	115
PET30	Bacteroidota	405	Actinomycetota	32.8	65.6	2.4e-32	114
PET2	Metagenome-derived	PET2	Metagenome-derived	100	100	7.42e-232	622
PET2	Metagenome-derived	PLE628	Pseudomonadota	62.5	98.7	6.1e-136	380
PET2	Metagenome-derived	PpCutA	Pseudomonadota	61.4	98.1	1.51e-130	366
PET2	Metagenome-derived	PpelaLip	Pseudomonadota	62	96.8	2.55e-130	365
PET2	Metagenome-derived	PE-H	Pseudomonadota	59.2	100	2.51e-127	358
PET2	Metagenome-derived	403	Pseudomonadota	65.1	88.3	2.25e-123	347
PET2	Metagenome-derived	PLE629	Pseudomonadota	57.4	96.1	4.74e-123	347
PET2	Metagenome-derived	EsteraseMG8	Pseudomonadota	58.4	95.8	5.37e-120	339
PET2	Metagenome-derived	PET5	Pseudomonadota	59.6	87.7	4.84e-119	337
PET2	Metagenome-derived	PET6	Pseudomonadota	54.4	87	8.2e-105	300
PET2	Metagenome-derived	PET12	Pseudomonadota	49.2	98.4	1.74e-96	279
PET2	Metagenome-derived	RgPETase	Pseudomonadota	49.8	95.8	7.01e-92	267
PET2	Metagenome-derived	IsPETase	Pseudomonadota	53.2	85.1	2.79e-88	258
PET2	Metagenome-derived	504	Pseudomonadota	50.6	85.7	4.76e-87	254
PET2	Metagenome-derived	406	Pseudomonadota	47.2	95.8	8.27e-86	252
PET2	Metagenome-derived	711	Actinomycetota	49.2	85.7	1.32e-84	248
PET2	Metagenome-derived	BTA-1	Actinomycetota	47.1	94.8	1.34e-83	246
PET2	Metagenome-derived	WSH03-11	Actinomycetota	47.1	94.8	1.34e-83	246
PET2	Metagenome-derived	TfCut_2	Actinomycetota	47.1	94.8	1.34e-83	246
PET2	Metagenome-derived	Cut2	Actinomycetota	47.1	94.8	1.34e-83	246
PET2	Metagenome-derived	702	Actinomycetota	49.4	85.7	3.23e-83	244
PET2	Metagenome-derived	Thc_Cut1	Actinomycetota	49.4	85.7	3.44e-83	244
PET2	Metagenome-derived	WSH03-11	Actinomycetota	45.8	98.4	6.63e-83	245
PET2	Metagenome-derived	Cut1	Actinomycetota	45.8	98.4	6.63e-83	245
PET2	Metagenome-derived	BTA-2	Actinomycetota	45.4	98.4	1.52e-82	244
PET46	Bathyarchaeota	PET46	Bathyarchaeota	100	100	2.23e-194	524
PET46	Bathyarchaeota	211	Metagenome-derived	65.8	100	5.64e-131	363
PET46	Bathyarchaeota	204	Metagenome-derived	34.9	95.4	4.8e-37	123
PET46	Bathyarchaeota	202	Metagenome-derived	27.1	90.5	4.67e-22	85.9
PET46	Bathyarchaeota	214	Metagenome-derived	32.8	51.1	3.02e-21	81.6
PET46	Bathyarchaeota	307	Metagenome-derived	26.6	58.8	8.89e-13	57
PET46	Bathyarchaeota	Est1	Actinomycetota	25.1	74.8	1.18e-06	40
PET46	Bathyarchaeota	BTA-2	Actinomycetota	24.1	74.8	1.19e-06	40
PET46	Bathyarchaeota	TfCut_1	Actinomycetota	24.1	74.8	2.21e-06	39.3
PET46	Bathyarchaeota	Thc_Cut2	Actinomycetota	24.6	74.8	2.59e-06	38.9
PET46	Bathyarchaeota	WSH03-11	Actinomycetota	24.6	74.8	2.94e-06	38.9
PET46	Bathyarchaeota	Cut1	Actinomycetota	24.6	74.8	2.94e-06	38.9
PET46	Bathyarchaeota	701	Actinomycetota	23.6	74.8	4.59e-06	38.1
PET46	Bathyarchaeota	TfH42_Cut1	Actinomycetota	23.6	74.8	8.21e-06	37.4
PET46	Bathyarchaeota	Est119	Actinomycetota	27.6	45.8	1.2e-05	37
PET46	Bathyarchaeota	PpCutA	Pseudomonadota	26	43.5	1.21e-05	37
PET46	Bathyarchaeota	Thh_Est	Actinomycetota	29.6	42.7	1.47e-05	36.6
PET46	Bathyarchaeota	PET12	Pseudomonadota	25.6	46.9	2.13e-05	36.2
PET46	Bathyarchaeota	PET5	Pseudomonadota	29.3	43.5	2.9e-05	35.8
PET46	Bathyarchaeota	611	Actinomycetota	22.5	92.7	3.49e-05	35.4
PET46	Bathyarchaeota	405	Actinomycetota	33.8	25.6	3.61e-05	35.4
PET46	Bathyarchaeota	PLE628	Pseudomonadota	25.2	43.5	3.85e-05	35.4
PET46	Bathyarchaeota	PpelaLip	Pseudomonadota	25.2	43.5	3.85e-05	35.4
PET46	Bathyarchaeota	Thc_Cut1	Actinomycetota	23.1	74.8	6.28e-05	34.7
PET46	Bathyarchaeota	BTA-1	Actinomycetota	23.1	74.8	6.77e-05	34.7
CalB	Basidiomycota	CalB	Basidiomycota	100	100	1.53e-248	667
FsC	Ascomycota	FsC	Ascomycota	100	100	1.19e-164	446
FsC	Ascomycota	HiC	Ascomycota	55.3	85.2	2.33e-72	211
HiC	Ascomycota	HiC	Ascomycota	100	100	6.52e-142	385
HiC	Ascomycota	FsC	Ascomycota	55.3	100	6.88e-73	212
101	Metagenome-derived	101	Metagenome-derived	100	100	1.08e-221	596
101	Metagenome-derived	BsEstB	Bacillota	44.3	80.1	2.92e-50	165
101	Metagenome-derived	102	Metagenome-derived	41.7	62.6	1.02e-40	135
102	Metagenome-derived	102	Metagenome-derived	100	100	5.32e-215	579
102	Metagenome-derived	BsEstB	Bacillota	47.4	71.7	1.94e-56	181
102	Metagenome-derived	101	Metagenome-derived	41.7	66	7.16e-41	136
202	Metagenome-derived	202	Metagenome-derived	100	100	2.28e-276	741
202	Metagenome-derived	214	Metagenome-derived	95.8	62.9	4.43e-164	451
202	Metagenome-derived	211	Metagenome-derived	28.5	70.3	2.59e-25	95.5
202	Metagenome-derived	204	Metagenome-derived	44.3	33.7	5.91e-21	82.8
202	Metagenome-derived	PET46	Bathyarchaeota	28	63.9	1.12e-20	82.4
202	Metagenome-derived	405	Actinomycetota	29.7	38.9	1.16e-08	47
202	Metagenome-derived	Cut190	Actinomycetota	26.6	39.7	1.3e-07	43.9
202	Metagenome-derived	503	Actinomycetota	29.8	31.8	1.94e-07	43.1
202	Metagenome-derived	606	Actinomycetota	31.2	31.8	3.52e-07	42.4
202	Metagenome-derived	MtCut	Actinomycetota	31.2	31.8	4.17e-07	42.4
202	Metagenome-derived	PET2	Metagenome-derived	27.1	31.8	3.03e-06	39.7
202	Metagenome-derived	PLE628	Pseudomonadota	26.5	45	7.1e-06	38.5
202	Metagenome-derived	PpelaLip	Pseudomonadota	28	30	1.66e-05	37.4
202	Metagenome-derived	BTA-2	Actinomycetota	26	38.2	2.18e-05	37
202	Metagenome-derived	lip1	Pseudomonadota	40	14.7	2.26e-05	37
202	Metagenome-derived	EsteraseMG8	Pseudomonadota	35.4	14.7	2.93e-05	36.6
202	Metagenome-derived	PHL-7	Bacillota	30.2	21.6	3.53e-05	36.2
202	Metagenome-derived	PET12	Pseudomonadota	28.4	21.8	5.07e-05	35.8
202	Metagenome-derived	TfCut_1	Actinomycetota	26.4	31.8	5.29e-05	35.8
202	Metagenome-derived	Est119	Actinomycetota	23.5	38.9	6.77e-05	35.4
202	Metagenome-derived	407	Actinomycetota	28	31.8	7.77e-05	35.4
202	Metagenome-derived	711	Actinomycetota	25.9	36.6	8.16e-05	35
202	Metagenome-derived	Thc_Cut2	Actinomycetota	25.3	38.2	8.26e-05	35
202	Metagenome-derived	406	Pseudomonadota	33.3	15	9.07e-05	35
202	Metagenome-derived	PLE629	Pseudomonadota	27	29.7	9.26e-05	35
204	Metagenome-derived	204	Metagenome-derived	100	100	1.02e-180	488
204	Metagenome-derived	211	Metagenome-derived	37	94.6	2.58e-40	132
204	Metagenome-derived	PET46	Bathyarchaeota	34.9	97.5	1.32e-35	119
204	Metagenome-derived	214	Metagenome-derived	43.5	52.1	1.04e-20	79.7
204	Metagenome-derived	202	Metagenome-derived	44.3	52.1	2.45e-20	80.5
204	Metagenome-derived	307	Metagenome-derived	25.7	62.4	8.1e-15	62.4
204	Metagenome-derived	503	Actinomycetota	25.6	86.4	6.44e-08	43.5
204	Metagenome-derived	PET5	Pseudomonadota	27.3	61.6	1e-07	43.1
204	Metagenome-derived	607	Actinomycetota	26.5	61.6	1.34e-07	42.7
204	Metagenome-derived	611	Actinomycetota	27.6	61.6	1.57e-07	42.4
204	Metagenome-derived	PET12	Pseudomonadota	25.2	81	1.75e-07	42.4
204	Metagenome-derived	PLE628	Pseudomonadota	25.3	95.9	3.2e-07	41.6
204	Metagenome-derived	lip1	Pseudomonadota	23.8	61.6	5.88e-07	40.8
204	Metagenome-derived	PE-H	Pseudomonadota	25.8	81	7.63e-07	40.4
204	Metagenome-derived	701	Actinomycetota	23.4	88.8	1.65e-06	39.3
204	Metagenome-derived	405	Actinomycetota	24.6	81	1.71e-06	39.3
204	Metagenome-derived	Tcur0390	Actinomycetota	25.2	61.6	2.38e-06	38.9
204	Metagenome-derived	BTA-2	Actinomycetota	22.9	88.8	2.43e-06	38.9
204	Metagenome-derived	TfH42_Cut1	Actinomycetota	23.4	88.8	2.96e-06	38.5
204	Metagenome-derived	Thc_Cut1	Actinomycetota	23.9	88.8	2.98e-06	38.5
204	Metagenome-derived	LCC	Actinomycetota	23.8	94.6	3.15e-06	38.9
204	Metagenome-derived	Tcur_1278	Actinomycetota	23.3	81	3.17e-06	38.5
204	Metagenome-derived	BTA-1	Actinomycetota	23.9	88.8	3.25e-06	38.5
204	Metagenome-derived	WSH03-11	Actinomycetota	23.9	88.8	3.25e-06	38.5
204	Metagenome-derived	TfCut_2	Actinomycetota	23.9	88.8	3.25e-06	38.5
211	Metagenome-derived	211	Metagenome-derived	100	100	3.7e-194	523
211	Metagenome-derived	PET46	Bathyarchaeota	65.8	99.6	6.61e-130	361
211	Metagenome-derived	204	Metagenome-derived	37	92.4	3.97e-40	131
211	Metagenome-derived	202	Metagenome-derived	28.5	90.2	9.52e-26	96.3
211	Metagenome-derived	214	Metagenome-derived	35.5	52.3	6.23e-24	89
211	Metagenome-derived	307	Metagenome-derived	31	58.7	7.86e-15	62.8
211	Metagenome-derived	LCC	Actinomycetota	23.3	92.4	1.63e-07	43.1
211	Metagenome-derived	503	Actinomycetota	22.5	78.8	1.86e-07	42.4
211	Metagenome-derived	PET2	Metagenome-derived	27.1	47	1.64e-06	39.7
211	Metagenome-derived	PET12	Pseudomonadota	31.5	31.4	2.14e-06	39.3
211	Metagenome-derived	BTA-2	Actinomycetota	26	47	2.88e-06	38.9
211	Metagenome-derived	PET5	Pseudomonadota	32.9	27.7	2.94e-06	38.9
211	Metagenome-derived	405	Actinomycetota	24	76.9	4.83e-06	38.1
211	Metagenome-derived	TfCut_1	Actinomycetota	26	47	5.32e-06	38.1
211	Metagenome-derived	Thc_Cut2	Actinomycetota	26	47	6.28e-06	37.7
211	Metagenome-derived	PpCutA	Pseudomonadota	30.4	31.4	6.87e-06	37.7
211	Metagenome-derived	PE-H	Pseudomonadota	30.4	31.4	6.89e-06	37.7
211	Metagenome-derived	PpelaLip	Pseudomonadota	28.3	31.4	6.93e-06	37.7
211	Metagenome-derived	WSH03-11	Actinomycetota	26	47	7.09e-06	37.7
211	Metagenome-derived	Cut1	Actinomycetota	26	47	7.09e-06	37.7
211	Metagenome-derived	Est119	Actinomycetota	26.8	47	9.12e-06	37.4
211	Metagenome-derived	PLE628	Pseudomonadota	30.2	31.4	9.25e-06	37.4
211	Metagenome-derived	711	Actinomycetota	25	47	1.11e-05	37
211	Metagenome-derived	305	Metagenome-derived	30.7	35.6	1.34e-05	36.6
211	Metagenome-derived	Est1	Actinomycetota	26	47	2.15e-05	36.2
214	Metagenome-derived	214	Metagenome-derived	100	100	5.44e-175	473
214	Metagenome-derived	202	Metagenome-derived	95.8	99.6	1.39e-164	452
214	Metagenome-derived	211	Metagenome-derived	35.5	56.3	1.52e-24	90.5
214	Metagenome-derived	204	Metagenome-derived	43.5	53.3	1.05e-21	82.4
214	Metagenome-derived	PET46	Bathyarchaeota	32.8	54.6	3.83e-21	81.3
214	Metagenome-derived	405	Actinomycetota	28.3	55.8	2.05e-08	45.1
214	Metagenome-derived	Cut190	Actinomycetota	25.7	55.8	9.69e-08	43.1
214	Metagenome-derived	503	Actinomycetota	28.9	50.4	1.14e-07	42.7
214	Metagenome-derived	606	Actinomycetota	30.4	50.4	2.08e-07	42
214	Metagenome-derived	PLE628	Pseudomonadota	27	71.3	2.35e-07	42
214	Metagenome-derived	MtCut	Actinomycetota	30.4	50.4	2.37e-07	42
214	Metagenome-derived	PET2	Metagenome-derived	26.3	50.4	1.81e-06	39.3
214	Metagenome-derived	BTA-2	Actinomycetota	25.2	62.5	3.2e-06	38.5
214	Metagenome-derived	EsteraseMG8	Pseudomonadota	28.1	47.1	5.78e-06	37.7
214	Metagenome-derived	PpelaLip	Pseudomonadota	27.1	47.5	1.03e-05	37
214	Metagenome-derived	PLE629	Pseudomonadota	26.2	47.1	1.05e-05	37
214	Metagenome-derived	TfCut_1	Actinomycetota	25.2	62.5	1.05e-05	37
214	Metagenome-derived	Thc_Cut2	Actinomycetota	24.5	62.5	1.26e-05	36.6
214	Metagenome-derived	lip1	Pseudomonadota	38.3	23.3	1.41e-05	36.6
214	Metagenome-derived	WSH03-11	Actinomycetota	24.5	62.5	1.41e-05	36.6
214	Metagenome-derived	Cut1	Actinomycetota	24.5	62.5	1.41e-05	36.6
214	Metagenome-derived	PET12	Pseudomonadota	28.4	34.6	1.81e-05	36.2
214	Metagenome-derived	PHL-7	Bacillota	29.1	34.2	2.27e-05	35.8
214	Metagenome-derived	701	Actinomycetota	23.8	62.5	3e-05	35.4
214	Metagenome-derived	Est119	Actinomycetota	22.9	59.6	4.34e-05	35
301	Metagenome-derived	301	Metagenome-derived	100	100	3.46e-159	431
301	Metagenome-derived	504	Pseudomonadota	34.2	74.4	6.04e-23	85.5
301	Metagenome-derived	RgPETase	Pseudomonadota	31	79.1	7.77e-16	66.2
301	Metagenome-derived	PE-H	Pseudomonadota	32	79.6	2.15e-15	65.1
301	Metagenome-derived	PLE628	Pseudomonadota	32.5	72.5	5.58e-15	63.9
301	Metagenome-derived	Tcur_1278	Actinomycetota	28.1	82	4.41e-14	61.2
301	Metagenome-derived	PET12	Pseudomonadota	30.7	82	8.62e-14	60.5
301	Metagenome-derived	PpCutA	Pseudomonadota	32.9	75.8	8.8e-14	60.5
301	Metagenome-derived	LCC	Actinomycetota	29.6	79.6	1.35e-13	60.5
301	Metagenome-derived	IsPETase	Pseudomonadota	28.8	79.1	1.53e-13	59.7
301	Metagenome-derived	503	Actinomycetota	25.3	85.3	2.33e-13	58.9
301	Metagenome-derived	PET27	Bacteroidota	30.1	91.5	3.65e-13	58.9
301	Metagenome-derived	EsteraseMG8	Pseudomonadota	28.4	79.6	5.68e-13	58.2
301	Metagenome-derived	PLE629	Pseudomonadota	28.3	81.5	7.98e-13	57.8
301	Metagenome-derived	PpelaLip	Pseudomonadota	28.4	79.6	2.62e-12	56.2
301	Metagenome-derived	PET30	Bacteroidota	28.4	91	5.55e-12	55.5
301	Metagenome-derived	PHL-7	Bacillota	27.2	79.6	1.37e-11	53.9
301	Metagenome-derived	711	Actinomycetota	28.7	76.3	1.8e-11	53.5
301	Metagenome-derived	Tcur0390	Actinomycetota	25.3	82	2.08e-11	53.5
301	Metagenome-derived	611	Actinomycetota	27.8	80.1	3.32e-11	52.8
301	Metagenome-derived	BhrPETase	Actinomycetota	27.8	79.6	5.18e-11	52.4
301	Metagenome-derived	405	Actinomycetota	27.4	82	6.54e-11	52
301	Metagenome-derived	Est1	Actinomycetota	26.2	76.3	7.09e-11	52
301	Metagenome-derived	PET2	Metagenome-derived	29.5	80.1	7.35e-11	52
301	Metagenome-derived	Thc_Cut2	Actinomycetota	28.2	76.3	8.47e-11	51.6
305	Metagenome-derived	305	Metagenome-derived	100	100	3.03e-168	455
305	Metagenome-derived	Est1	Actinomycetota	25.2	53	2.95e-06	38.5
305	Metagenome-derived	Est119	Actinomycetota	24.4	53	7.13e-06	37.4
305	Metagenome-derived	504	Pseudomonadota	24.8	65.5	8.95e-06	37
305	Metagenome-derived	PpCutA	Pseudomonadota	23.5	70.7	9.57e-06	37
305	Metagenome-derived	PmC	Pseudomonadota	26.9	46.6	1.16e-05	36.6
305	Metagenome-derived	Thh_Est	Actinomycetota	23.3	50	1.18e-05	36.6
305	Metagenome-derived	211	Metagenome-derived	30.7	46.1	5.07e-05	34.7
305	Metagenome-derived	Thc_Cut2	Actinomycetota	21.1	53	6.8e-05	34.3
305	Metagenome-derived	Tcur_1278	Actinomycetota	27.1	81.5	7.14e-05	34.3
305	Metagenome-derived	BTA-2	Actinomycetota	21.1	53	7.28e-05	34.3
305	Metagenome-derived	WSH03-11	Actinomycetota	21.1	53	7.48e-05	34.3
305	Metagenome-derived	Cut1	Actinomycetota	21.1	53	7.48e-05	34.3
305	Metagenome-derived	BhrPETase	Actinomycetota	27.4	50	9.6e-05	33.9
305	Metagenome-derived	LCC	Actinomycetota	27.4	50	0.000159	33.5
305	Metagenome-derived	711	Actinomycetota	33.3	16.8	0.000161	33.1
305	Metagenome-derived	702	Actinomycetota	33.3	16.8	0.000387	32
305	Metagenome-derived	PpelaLip	Pseudomonadota	19.9	70.7	0.000416	32
305	Metagenome-derived	TfH42_Cut1	Actinomycetota	33.3	16.8	0.000516	31.6
305	Metagenome-derived	Thc_Cut1	Actinomycetota	33.3	16.8	0.000519	31.6
305	Metagenome-derived	BTA-1	Actinomycetota	33.3	16.8	0.00055	31.6
305	Metagenome-derived	WSH03-11	Actinomycetota	33.3	16.8	0.00055	31.6
305	Metagenome-derived	TfCut_2	Actinomycetota	33.3	16.8	0.00055	31.6
305	Metagenome-derived	Cut2	Actinomycetota	33.3	16.8	0.00055	31.6
305	Metagenome-derived	701	Actinomycetota	33.3	16.8	0.000689	31.2
307	Metagenome-derived	307	Metagenome-derived	100	100	1.57e-132	360
307	Metagenome-derived	204	Metagenome-derived	25.7	85.4	5.62e-14	59.7
307	Metagenome-derived	211	Metagenome-derived	31	82	1.27e-13	58.9
307	Metagenome-derived	PET46	Bathyarchaeota	27.7	82	3.49e-11	52
307	Metagenome-derived	Tcur_1278	Actinomycetota	24.7	41.6	0.000101	33.1
307	Metagenome-derived	Tcur0390	Actinomycetota	25	41.6	0.000136	32.7
403	Pseudomonadota	403	Pseudomonadota	100	100	5.33e-213	573
403	Pseudomonadota	PET6	Pseudomonadota	65.9	94	3.39e-134	374
403	Pseudomonadota	PET5	Pseudomonadota	65.4	93.3	1.43e-126	355
403	Pseudomonadota	PLE628	Pseudomonadota	62	94.7	2.12e-125	352
403	Pseudomonadota	PET2	Metagenome-derived	65.1	95.1	2.2e-125	352
403	Pseudomonadota	PE-H	Pseudomonadota	59.3	94.4	2.42e-121	342
403	Pseudomonadota	EsteraseMG8	Pseudomonadota	60.5	92.6	1.78e-119	337
403	Pseudomonadota	PpCutA	Pseudomonadota	59.8	93.7	2.13e-119	337
403	Pseudomonadota	PLE629	Pseudomonadota	61.7	94.4	4.85e-119	336
403	Pseudomonadota	PpelaLip	Pseudomonadota	59.3	95.1	1.45e-118	335
403	Pseudomonadota	PET12	Pseudomonadota	55.4	92.6	1.12e-103	296
403	Pseudomonadota	RgPETase	Pseudomonadota	52.8	92.6	4.27e-97	280
403	Pseudomonadota	406	Pseudomonadota	51.8	95.1	1.59e-92	268
403	Pseudomonadota	504	Pseudomonadota	50.4	92.6	2.38e-91	264
403	Pseudomonadota	IsPETase	Pseudomonadota	53.1	90.8	3.21e-91	265
403	Pseudomonadota	711	Actinomycetota	52.1	92.6	1.16e-89	259
403	Pseudomonadota	Thc_Cut1	Actinomycetota	53	92.6	5.34e-89	258
403	Pseudomonadota	BTA-1	Actinomycetota	53	92.6	1.7e-88	258
403	Pseudomonadota	WSH03-11	Actinomycetota	53	92.6	1.7e-88	258
403	Pseudomonadota	TfCut_2	Actinomycetota	53	92.6	1.7e-88	258
403	Pseudomonadota	Cut2	Actinomycetota	53	92.6	1.7e-88	258
403	Pseudomonadota	Thc_Cut2	Actinomycetota	51.9	92.6	4.32e-88	256
403	Pseudomonadota	702	Actinomycetota	52.6	92.6	1.63e-87	254
403	Pseudomonadota	Tha_Cut1	Actinomycetota	52.6	92.6	2.24e-87	254
403	Pseudomonadota	WSH03-11	Actinomycetota	51.9	92.6	2.42e-87	256
405	Actinomycetota	405	Actinomycetota	100	100	2.07e-201	543
405	Actinomycetota	607	Actinomycetota	61.1	96.4	2.34e-113	321
405	Actinomycetota	Tcur_1278	Actinomycetota	60.5	95.6	6.63e-113	319
405	Actinomycetota	PHL-7	Bacillota	60.1	93.8	9.19e-108	305
405	Actinomycetota	606	Actinomycetota	58.5	93.8	2.87e-103	294
405	Actinomycetota	MtCut	Actinomycetota	58.4	94.5	4.97e-103	295
405	Actinomycetota	Cut190	Actinomycetota	59.5	93.5	5.6e-103	295
405	Actinomycetota	611	Actinomycetota	57.9	91.6	4.4e-102	291
405	Actinomycetota	Thh_Est	Actinomycetota	56.9	93.8	1.5e-100	287
405	Actinomycetota	Tcur0390	Actinomycetota	58.8	90.2	8.15e-100	286
405	Actinomycetota	711	Actinomycetota	55	93.8	1.56e-97	279
405	Actinomycetota	Est1	Actinomycetota	54	94.2	2e-96	278
405	Actinomycetota	Thc_Cut1	Actinomycetota	53.4	93.8	1.1e-93	270
405	Actinomycetota	Est119	Actinomycetota	53.2	94.2	1.21e-93	271
405	Actinomycetota	BTA-1	Actinomycetota	53.6	94.2	1.25e-93	271
405	Actinomycetota	WSH03-11	Actinomycetota	53.6	94.2	1.25e-93	271
405	Actinomycetota	TfCut_2	Actinomycetota	53.6	94.2	1.25e-93	271
405	Actinomycetota	Cut2	Actinomycetota	53.6	94.2	1.25e-93	271
405	Actinomycetota	Thc_Cut2	Actinomycetota	53.1	93.8	1.56e-93	269
405	Actinomycetota	WSH03-11	Actinomycetota	53.2	94.2	3.15e-93	270
405	Actinomycetota	Cut1	Actinomycetota	53.2	94.2	3.15e-93	270
405	Actinomycetota	TfCut_1	Actinomycetota	53.2	94.2	4.47e-93	270
405	Actinomycetota	BTA-2	Actinomycetota	52.9	94.2	7.15e-93	269
405	Actinomycetota	702	Actinomycetota	53.2	94.2	8.37e-93	267
405	Actinomycetota	TfH42_Cut1	Actinomycetota	52.7	93.8	2.31e-92	266
406	Pseudomonadota	406	Pseudomonadota	100	100	4.09e-223	600
406	Pseudomonadota	PET12	Pseudomonadota	55.7	88.9	5.93e-99	285
406	Pseudomonadota	RgPETase	Pseudomonadota	53.5	88.9	2.09e-95	276
406	Pseudomonadota	403	Pseudomonadota	51.8	90.5	5.89e-88	257
406	Pseudomonadota	PET2	Metagenome-derived	47.2	95.7	4.26e-83	245
406	Pseudomonadota	IsPETase	Pseudomonadota	49.6	88.2	2.76e-82	243
406	Pseudomonadota	PET5	Pseudomonadota	48.7	88.9	2.92e-81	241
406	Pseudomonadota	PpCutA	Pseudomonadota	47.1	91.8	1.83e-80	238
406	Pseudomonadota	EsteraseMG8	Pseudomonadota	45.8	89.5	4.85e-79	235
406	Pseudomonadota	PE-H	Pseudomonadota	46.2	90.2	1.25e-78	234
406	Pseudomonadota	PpelaLip	Pseudomonadota	44.4	96.7	3.88e-78	233
406	Pseudomonadota	PLE629	Pseudomonadota	44.9	89.2	2.04e-77	231
406	Pseudomonadota	PLE628	Pseudomonadota	44.9	89.2	2.49e-76	228
406	Pseudomonadota	Thc_Cut1	Actinomycetota	48.7	88.9	2.73e-76	226
406	Pseudomonadota	BTA-1	Actinomycetota	48.2	91.1	2.93e-76	228
406	Pseudomonadota	WSH03-11	Actinomycetota	48.2	91.1	2.93e-76	228
406	Pseudomonadota	TfCut_2	Actinomycetota	48.2	91.1	2.93e-76	228
406	Pseudomonadota	Cut2	Actinomycetota	48.2	91.1	2.93e-76	228
406	Pseudomonadota	504	Pseudomonadota	46.1	88.9	1.28e-75	225
406	Pseudomonadota	702	Actinomycetota	48.3	88.9	2.91e-75	224
406	Pseudomonadota	Est119	Actinomycetota	46.9	88.9	1.82e-74	223
406	Pseudomonadota	Est1	Actinomycetota	45.7	91.1	9.12e-74	221
406	Pseudomonadota	PET6	Pseudomonadota	44.3	89.5	9.69e-74	221
406	Pseudomonadota	TfH42_Cut1	Actinomycetota	47.6	88.9	1.28e-73	219
406	Pseudomonadota	701	Actinomycetota	47.6	88.9	1.28e-73	219
407	Actinomycetota	407	Actinomycetota	100	100	1.35e-286	768
407	Actinomycetota	Tcur_1278	Actinomycetota	55.2	65.1	1.17e-84	252
407	Actinomycetota	PHL-7	Bacillota	52.5	65.1	1.33e-80	241
407	Actinomycetota	405	Actinomycetota	53.6	65.1	1.71e-80	241
407	Actinomycetota	606	Actinomycetota	52.9	64.6	1.05e-78	236
407	Actinomycetota	MtCut	Actinomycetota	52.8	65.1	1.66e-78	237
407	Actinomycetota	607	Actinomycetota	51.9	65.1	2.28e-78	236
407	Actinomycetota	Cut190	Actinomycetota	49.8	64.9	2.12e-77	234
407	Actinomycetota	Tcur0390	Actinomycetota	54.7	62.6	5.83e-77	232
407	Actinomycetota	611	Actinomycetota	48.1	65.4	8.71e-71	215
407	Actinomycetota	Thh_Est	Actinomycetota	48.3	64.6	8.99e-71	215
407	Actinomycetota	702	Actinomycetota	48.3	65.4	1.46e-69	212
407	Actinomycetota	711	Actinomycetota	49	64.6	1.94e-69	212
407	Actinomycetota	Thc_Cut1	Actinomycetota	48.5	64.6	4.36e-69	211
407	Actinomycetota	BTA-1	Actinomycetota	48.5	65.1	9.16e-69	211
407	Actinomycetota	WSH03-11	Actinomycetota	48.5	65.1	9.16e-69	211
407	Actinomycetota	TfCut_2	Actinomycetota	48.5	65.1	9.16e-69	211
407	Actinomycetota	Cut2	Actinomycetota	48.5	65.1	9.16e-69	211
407	Actinomycetota	TfH42_Cut1	Actinomycetota	48.1	64.6	1.58e-68	209
407	Actinomycetota	Est119	Actinomycetota	48	65.4	1.77e-68	211
407	Actinomycetota	701	Actinomycetota	48.1	64.6	2.22e-68	209
407	Actinomycetota	Tha_Cut1	Actinomycetota	48.5	64.6	1.24e-67	207
407	Actinomycetota	TfCut_1	Actinomycetota	47.7	65.1	2.41e-67	208
407	Actinomycetota	Est1	Actinomycetota	47.4	65.4	6.86e-67	206
407	Actinomycetota	Thc_Cut2	Actinomycetota	46.9	64.6	4.24e-66	203
409	Pseudomonadota	409	Pseudomonadota	100	100	1.11e-202	545
409	Pseudomonadota	412	Pseudomonadota	85.4	99.6	3.06e-176	479
409	Pseudomonadota	IsPETase	Pseudomonadota	35.7	91.4	1.78e-41	136
409	Pseudomonadota	406	Pseudomonadota	36.6	87	9.8e-41	135
409	Pseudomonadota	PpCutA	Pseudomonadota	34	88.1	1.8e-40	134
409	Pseudomonadota	PE-H	Pseudomonadota	34.1	81.8	1.02e-39	132
409	Pseudomonadota	PET2	Metagenome-derived	36.2	81.8	2.33e-38	129
409	Pseudomonadota	Thh_Est	Actinomycetota	34	90.3	3.17e-38	127
409	Pseudomonadota	PET30	Bacteroidota	36.2	76.6	5.28e-38	129
409	Pseudomonadota	Thc_Cut2	Actinomycetota	34.9	86.6	9.41e-38	126
409	Pseudomonadota	TfH42_Cut1	Actinomycetota	34.5	86.6	1.73e-37	125
409	Pseudomonadota	701	Actinomycetota	34.5	86.6	1.73e-37	125
409	Pseudomonadota	WSH03-11	Actinomycetota	34.9	86.6	3.1e-37	126
409	Pseudomonadota	Cut1	Actinomycetota	34.9	86.6	3.1e-37	126
409	Pseudomonadota	EsteraseMG8	Pseudomonadota	34.5	81.8	3.38e-37	125
409	Pseudomonadota	702	Actinomycetota	34	86.6	6.86e-37	124
409	Pseudomonadota	BTA-2	Actinomycetota	34.5	86.6	8.18e-37	124
409	Pseudomonadota	Thc_Cut1	Actinomycetota	34	86.6	1.01e-36	123
409	Pseudomonadota	PpelaLip	Pseudomonadota	34.5	81.8	1.3e-36	124
409	Pseudomonadota	BTA-1	Actinomycetota	34	86.6	2.24e-36	123
409	Pseudomonadota	WSH03-11	Actinomycetota	34	86.6	2.24e-36	123
409	Pseudomonadota	TfCut_2	Actinomycetota	34	86.6	2.24e-36	123
409	Pseudomonadota	Cut2	Actinomycetota	34	86.6	2.24e-36	123
409	Pseudomonadota	PLE628	Pseudomonadota	32.5	88.8	2.54e-36	123
409	Pseudomonadota	Tha_Cut1	Actinomycetota	34	86.6	2.59e-36	122
412	Pseudomonadota	412	Pseudomonadota	100	100	3.47e-213	573
412	Pseudomonadota	409	Pseudomonadota	85.4	94.7	2.27e-176	479
412	Pseudomonadota	IsPETase	Pseudomonadota	34.9	86.9	2.83e-40	134
412	Pseudomonadota	PpCutA	Pseudomonadota	32.2	92.9	2.14e-38	129
412	Pseudomonadota	PET30	Bacteroidota	34.9	76	5.53e-38	129
412	Pseudomonadota	PET2	Metagenome-derived	35.2	80.9	3.59e-37	126
412	Pseudomonadota	Thh_Est	Actinomycetota	35.1	86.2	9.68e-37	124
412	Pseudomonadota	Thc_Cut2	Actinomycetota	35.3	82.3	1.46e-36	123
412	Pseudomonadota	504	Pseudomonadota	33.6	82.3	1.63e-36	123
412	Pseudomonadota	406	Pseudomonadota	34.9	82.7	2.52e-36	124
412	Pseudomonadota	WSH03-11	Actinomycetota	35.3	82.3	4.69e-36	123
412	Pseudomonadota	Cut1	Actinomycetota	35.3	82.3	4.69e-36	123
412	Pseudomonadota	PE-H	Pseudomonadota	32.5	83.4	9.44e-36	122
412	Pseudomonadota	BTA-2	Actinomycetota	34.9	82.3	1.24e-35	122
412	Pseudomonadota	EsteraseMG8	Pseudomonadota	35	77.7	1.4e-35	122
412	Pseudomonadota	PET27	Bacteroidota	34.5	72.8	2.93e-35	122
412	Pseudomonadota	TfH42_Cut1	Actinomycetota	34	82.3	7.77e-35	119
412	Pseudomonadota	701	Actinomycetota	34	82.3	7.77e-35	119
412	Pseudomonadota	TfCut_1	Actinomycetota	34.5	82.3	1.32e-34	119
412	Pseudomonadota	702	Actinomycetota	33.6	82.3	4.27e-34	117
412	Pseudomonadota	Thc_Cut1	Actinomycetota	33.6	82.3	8.74e-34	116
412	Pseudomonadota	BTA-1	Actinomycetota	33.6	82.3	1.87e-33	116
412	Pseudomonadota	WSH03-11	Actinomycetota	33.6	82.3	1.87e-33	116
412	Pseudomonadota	TfCut_2	Actinomycetota	33.6	82.3	1.87e-33	116
412	Pseudomonadota	Cut2	Actinomycetota	33.6	82.3	1.87e-33	116
503	Actinomycetota	503	Actinomycetota	100	100	5.23e-187	505
503	Actinomycetota	Tcur_1278	Actinomycetota	57.8	98.5	3.07e-102	291
503	Actinomycetota	606	Actinomycetota	56.9	99.6	1.31e-97	279
503	Actinomycetota	MtCut	Actinomycetota	57.1	98.5	5.13e-96	276
503	Actinomycetota	711	Actinomycetota	54.2	99.6	2.17e-93	268
503	Actinomycetota	PHL-7	Bacillota	51.9	99.6	1.07e-92	266
503	Actinomycetota	Thh_Est	Actinomycetota	52.9	99.6	7.37e-92	264
503	Actinomycetota	Cut190	Actinomycetota	52.5	99.6	1.01e-91	265
503	Actinomycetota	607	Actinomycetota	53.5	99.2	2.45e-91	265
503	Actinomycetota	Est1	Actinomycetota	53.6	98.5	1.46e-89	259
503	Actinomycetota	Thc_Cut1	Actinomycetota	51	99.6	2.02e-87	253
503	Actinomycetota	Tcur0390	Actinomycetota	53.9	92.3	4.8e-87	253
503	Actinomycetota	BTA-1	Actinomycetota	51.2	98.5	3.64e-86	251
503	Actinomycetota	WSH03-11	Actinomycetota	51.2	98.5	3.64e-86	251
503	Actinomycetota	TfCut_2	Actinomycetota	51.2	98.5	3.64e-86	251
503	Actinomycetota	Cut2	Actinomycetota	51.2	98.5	3.64e-86	251
503	Actinomycetota	701	Actinomycetota	50.2	99.6	4.22e-86	249
503	Actinomycetota	TfH42_Cut1	Actinomycetota	50.2	99.6	8.49e-86	249
503	Actinomycetota	Thc_Cut2	Actinomycetota	50.2	99.6	9.35e-86	249
503	Actinomycetota	Est119	Actinomycetota	52.1	98.5	2.85e-85	249
503	Actinomycetota	702	Actinomycetota	50.8	98.5	3.54e-85	247
503	Actinomycetota	TfCut_1	Actinomycetota	50.4	98.5	2.07e-84	247
503	Actinomycetota	WSH03-11	Actinomycetota	50.4	98.5	2.93e-84	247
503	Actinomycetota	Cut1	Actinomycetota	50.4	98.5	2.93e-84	247
503	Actinomycetota	BTA-2	Actinomycetota	50	98.5	3.37e-84	246
504	Pseudomonadota	504	Pseudomonadota	100	100	2.08e-203	547
504	Pseudomonadota	IsPETase	Pseudomonadota	56.1	90.4	1.69e-92	267
504	Pseudomonadota	PET12	Pseudomonadota	50.7	98.5	2.18e-92	267
504	Pseudomonadota	PpCutA	Pseudomonadota	53	98.5	2.48e-92	267
504	Pseudomonadota	RgPETase	Pseudomonadota	52.6	98.5	7.25e-92	266
504	Pseudomonadota	Est1	Actinomycetota	50.9	98.5	3.32e-91	264
504	Pseudomonadota	403	Pseudomonadota	50.4	98.5	5.21e-90	261
504	Pseudomonadota	EsteraseMG8	Pseudomonadota	50.5	98.5	1.54e-89	260
504	Pseudomonadota	TfH42_Cut1	Actinomycetota	49.4	100	2.07e-89	258
504	Pseudomonadota	Tcur_1278	Actinomycetota	56.7	90.4	2.46e-89	259
504	Pseudomonadota	TfCut_1	Actinomycetota	49.8	98.5	6.38e-89	259
504	Pseudomonadota	PE-H	Pseudomonadota	50	98.5	7.98e-89	258
504	Pseudomonadota	701	Actinomycetota	49.1	100	8.33e-89	257
504	Pseudomonadota	PLE629	Pseudomonadota	50.7	98.5	3.31e-88	257
504	Pseudomonadota	702	Actinomycetota	49.4	98.5	3.47e-88	255
504	Pseudomonadota	Thc_Cut1	Actinomycetota	48.7	100	3.71e-88	255
504	Pseudomonadota	PET2	Metagenome-derived	50.6	98.5	5.17e-88	256
504	Pseudomonadota	Est119	Actinomycetota	49.8	98.5	5.68e-88	256
504	Pseudomonadota	PLE628	Pseudomonadota	48.9	98.5	7.09e-88	256
504	Pseudomonadota	PET5	Pseudomonadota	51.9	96.7	1.1e-87	256
504	Pseudomonadota	BTA-1	Actinomycetota	49.1	98.5	1.67e-87	255
504	Pseudomonadota	WSH03-11	Actinomycetota	49.1	98.5	1.67e-87	255
504	Pseudomonadota	TfCut_2	Actinomycetota	49.1	98.5	1.67e-87	255
504	Pseudomonadota	Cut2	Actinomycetota	49.1	98.5	1.67e-87	255
504	Pseudomonadota	Thc_Cut2	Actinomycetota	48.3	100	3e-87	253
606	Actinomycetota	606	Actinomycetota	100	100	8.77e-197	530
606	Actinomycetota	MtCut	Actinomycetota	100	99.6	4.2e-195	528
606	Actinomycetota	Thh_Est	Actinomycetota	68.1	98.9	2.11e-128	357
606	Actinomycetota	Cut190	Actinomycetota	67.3	99.2	3e-126	353
606	Actinomycetota	607	Actinomycetota	65.6	99.2	1.41e-123	347
606	Actinomycetota	711	Actinomycetota	64.1	98.9	5.78e-121	338
606	Actinomycetota	PHL-7	Bacillota	64.8	98.9	3.34e-119	334
606	Actinomycetota	611	Actinomycetota	63.9	99.2	7.77e-119	333
606	Actinomycetota	Tcur_1278	Actinomycetota	63	99.2	8.23e-118	331
606	Actinomycetota	TfCut_1	Actinomycetota	62.6	98.5	3.22e-117	331
606	Actinomycetota	Thc_Cut2	Actinomycetota	61.6	98.9	1.2e-116	327
606	Actinomycetota	Est119	Actinomycetota	62.6	98.5	1.38e-116	328
606	Actinomycetota	Thc_Cut1	Actinomycetota	61.2	98.9	1.7e-116	327
606	Actinomycetota	Tcur0390	Actinomycetota	66	94.7	4.27e-116	327
606	Actinomycetota	TfH42_Cut1	Actinomycetota	60.8	98.9	1.25e-115	325
606	Actinomycetota	701	Actinomycetota	60.8	98.9	1.78e-115	324
606	Actinomycetota	BTA-1	Actinomycetota	61.1	98.5	4.72e-115	325
606	Actinomycetota	WSH03-11	Actinomycetota	61.1	98.5	4.72e-115	325
606	Actinomycetota	TfCut_2	Actinomycetota	61.1	98.5	4.72e-115	325
606	Actinomycetota	Cut2	Actinomycetota	61.1	98.5	4.72e-115	325
606	Actinomycetota	WSH03-11	Actinomycetota	61.5	98.5	6.09e-115	325
606	Actinomycetota	Cut1	Actinomycetota	61.5	98.5	6.09e-115	325
606	Actinomycetota	Est1	Actinomycetota	61.1	98.5	1.62e-114	323
606	Actinomycetota	BTA-2	Actinomycetota	61.1	98.5	1.91e-114	323
606	Actinomycetota	702	Actinomycetota	60.7	98.5	2.13e-114	322
607	Actinomycetota	607	Actinomycetota	100	100	4.43e-225	605
607	Actinomycetota	Tcur_1278	Actinomycetota	66.7	91	7.74e-133	371
607	Actinomycetota	PHL-7	Bacillota	67.7	82.9	1.1e-122	345
607	Actinomycetota	MtCut	Actinomycetota	62.2	93.9	2.47e-122	345
607	Actinomycetota	Thh_Est	Actinomycetota	67.4	82.9	5.3e-122	343
607	Actinomycetota	606	Actinomycetota	65.6	83.9	5.49e-122	343
607	Actinomycetota	Cut190	Actinomycetota	61.7	95.5	1.12e-121	343
607	Actinomycetota	Est1	Actinomycetota	62.4	94.8	6.93e-121	341
607	Actinomycetota	BTA-1	Actinomycetota	60.4	93.9	9.49e-120	338
607	Actinomycetota	WSH03-11	Actinomycetota	60.4	93.9	9.49e-120	338
607	Actinomycetota	TfCut_2	Actinomycetota	60.4	93.9	9.49e-120	338
607	Actinomycetota	Cut2	Actinomycetota	60.4	93.9	9.49e-120	338
607	Actinomycetota	TfCut_1	Actinomycetota	60.4	93.9	4.98e-119	337
607	Actinomycetota	Thc_Cut1	Actinomycetota	64	82.9	9.11e-119	335
607	Actinomycetota	TfH42_Cut1	Actinomycetota	63.6	82.9	1.35e-117	332
607	Actinomycetota	701	Actinomycetota	63.6	82.9	1.35e-117	332
607	Actinomycetota	702	Actinomycetota	63.5	83.5	2.8e-117	331
607	Actinomycetota	BTA-2	Actinomycetota	61	89.7	1.03e-116	331
607	Actinomycetota	711	Actinomycetota	64.8	82.9	1.06e-116	329
607	Actinomycetota	Tcur0390	Actinomycetota	67.6	80	4.34e-116	329
607	Actinomycetota	WSH03-11	Actinomycetota	60.6	89.7	5.38e-116	330
607	Actinomycetota	Cut1	Actinomycetota	60.6	89.7	5.38e-116	330
607	Actinomycetota	Thc_Cut2	Actinomycetota	62.8	82.9	1.99e-115	326
607	Actinomycetota	611	Actinomycetota	62.8	81.6	1.42e-114	324
607	Actinomycetota	Tha_Cut1	Actinomycetota	62.8	82.9	2.95e-114	323
611	Actinomycetota	611	Actinomycetota	100	100	5.07e-195	525
611	Actinomycetota	PHL-7	Bacillota	66.3	100	1.99e-122	342
611	Actinomycetota	606	Actinomycetota	65.1	96.9	1.55e-118	332
611	Actinomycetota	MtCut	Actinomycetota	65.1	96.9	7.99e-118	332
611	Actinomycetota	607	Actinomycetota	62.8	96.9	3.61e-116	328
611	Actinomycetota	Thh_Est	Actinomycetota	63.8	100	1.65e-115	324
611	Actinomycetota	Cut190	Actinomycetota	63.9	96.9	1.84e-112	318
611	Actinomycetota	TfCut_1	Actinomycetota	62.6	96.9	6.12e-112	317
611	Actinomycetota	Thc_Cut1	Actinomycetota	60.4	100	1.88e-110	311
611	Actinomycetota	TfH42_Cut1	Actinomycetota	60.4	100	4.86e-110	310
611	Actinomycetota	701	Actinomycetota	60.4	100	4.86e-110	310
611	Actinomycetota	Tcur_1278	Actinomycetota	61.3	96.9	8.54e-110	311
611	Actinomycetota	BTA-1	Actinomycetota	61.1	96.9	9e-110	311
611	Actinomycetota	WSH03-11	Actinomycetota	61.1	96.9	9e-110	311
611	Actinomycetota	TfCut_2	Actinomycetota	61.1	96.9	9e-110	311
611	Actinomycetota	Cut2	Actinomycetota	61.1	96.9	9e-110	311
611	Actinomycetota	Thc_Cut2	Actinomycetota	60	100	3.09e-109	308
611	Actinomycetota	BTA-2	Actinomycetota	61.1	96.9	5.17e-109	309
611	Actinomycetota	702	Actinomycetota	60.7	96.9	8.26e-109	307
611	Actinomycetota	WSH03-11	Actinomycetota	60.7	96.9	2.68e-108	308
611	Actinomycetota	Cut1	Actinomycetota	60.7	96.9	2.68e-108	308
611	Actinomycetota	Tha_Cut1	Actinomycetota	60	100	4.59e-108	305
611	Actinomycetota	Est1	Actinomycetota	58.8	96.9	1.17e-106	303
611	Actinomycetota	Est119	Actinomycetota	58.8	96.9	5.41e-106	301
611	Actinomycetota	711	Actinomycetota	60	100	1.19e-105	299
701	Actinomycetota	701	Actinomycetota	100	100	9.87e-198	532
701	Actinomycetota	TfH42_Cut1	Actinomycetota	99.6	100	4.02e-197	531
701	Actinomycetota	Thc_Cut1	Actinomycetota	97.3	100	5.87e-193	520
701	Actinomycetota	BTA-1	Actinomycetota	97.3	99.6	1.81e-191	518
701	Actinomycetota	WSH03-11	Actinomycetota	97.3	99.6	1.81e-191	518
701	Actinomycetota	TfCut_2	Actinomycetota	97.3	99.6	1.81e-191	518
701	Actinomycetota	Cut2	Actinomycetota	97.3	99.6	1.81e-191	518
701	Actinomycetota	702	Actinomycetota	96.9	99.6	5.24e-191	515
701	Actinomycetota	TfCut_1	Actinomycetota	96.9	99.6	2.02e-190	516
701	Actinomycetota	Tha_Cut1	Actinomycetota	96.2	100	3.98e-188	508
701	Actinomycetota	Thc_Cut2	Actinomycetota	94.3	100	2.57e-187	506
701	Actinomycetota	BTA-2	Actinomycetota	95	99.6	6.75e-187	506
701	Actinomycetota	WSH03-11	Actinomycetota	94.3	99.6	1.51e-185	504
701	Actinomycetota	Cut1	Actinomycetota	94.3	99.6	1.51e-185	504
701	Actinomycetota	Est1	Actinomycetota	82	99.6	1.99e-164	449
701	Actinomycetota	Est119	Actinomycetota	80.8	99.6	6.26e-162	443
701	Actinomycetota	711	Actinomycetota	78.6	100	1.57e-155	426
701	Actinomycetota	Thh_Est	Actinomycetota	74.8	100	6.02e-151	414
701	Actinomycetota	Cut190	Actinomycetota	64.5	99.2	1.17e-125	352
701	Actinomycetota	PHL-7	Bacillota	64.4	100	6.22e-124	346
701	Actinomycetota	607	Actinomycetota	63.6	98.9	1.57e-122	344
701	Actinomycetota	606	Actinomycetota	60.8	99.6	8.01e-119	333
701	Actinomycetota	Tcur_1278	Actinomycetota	61.1	99.2	3.93e-118	332
701	Actinomycetota	MtCut	Actinomycetota	60.7	99.2	3.36e-117	330
701	Actinomycetota	611	Actinomycetota	60.4	100	5.47e-114	320
702	Actinomycetota	702	Actinomycetota	100	100	3.72e-198	533
702	Actinomycetota	BTA-1	Actinomycetota	98.9	99.6	3.97e-193	522
702	Actinomycetota	WSH03-11	Actinomycetota	98.9	99.6	3.97e-193	522
702	Actinomycetota	TfCut_2	Actinomycetota	98.9	99.6	3.97e-193	522
702	Actinomycetota	Cut2	Actinomycetota	98.9	99.6	3.97e-193	522
702	Actinomycetota	Thc_Cut1	Actinomycetota	98.9	99.2	4.31e-193	521
702	Actinomycetota	TfH42_Cut1	Actinomycetota	97.3	99.2	7.47e-191	515
702	Actinomycetota	701	Actinomycetota	96.9	99.2	3.04e-190	513
702	Actinomycetota	Tha_Cut1	Actinomycetota	97.3	99.2	1.19e-187	507
702	Actinomycetota	TfCut_1	Actinomycetota	93.9	99.6	1.84e-184	501
702	Actinomycetota	Thc_Cut2	Actinomycetota	92.7	99.2	4.07e-182	493
702	Actinomycetota	WSH03-11	Actinomycetota	92.7	99.6	7.15e-182	494
702	Actinomycetota	Cut1	Actinomycetota	92.7	99.6	7.15e-182	494
702	Actinomycetota	BTA-2	Actinomycetota	92	99.6	6.16e-181	491
702	Actinomycetota	Est1	Actinomycetota	82.5	100	1.25e-165	452
702	Actinomycetota	Est119	Actinomycetota	81.7	100	3.94e-163	446
702	Actinomycetota	711	Actinomycetota	78.5	99.2	4.46e-153	419
702	Actinomycetota	Thh_Est	Actinomycetota	74.3	99.2	3.45e-148	407
702	Actinomycetota	Cut190	Actinomycetota	64.9	98.9	6.99e-125	350
702	Actinomycetota	607	Actinomycetota	63.5	99.2	9.38e-122	342
702	Actinomycetota	PHL-7	Bacillota	63.9	99.2	3.53e-121	339
702	Actinomycetota	Tcur_1278	Actinomycetota	61.2	99.2	1.66e-117	330
702	Actinomycetota	606	Actinomycetota	60.7	98.9	3.91e-117	328
702	Actinomycetota	MtCut	Actinomycetota	60.8	99.2	4.95e-117	330
702	Actinomycetota	611	Actinomycetota	59.6	100	1.08e-111	315
711	Actinomycetota	711	Actinomycetota	100	100	1.25e-195	527
711	Actinomycetota	Thc_Cut1	Actinomycetota	79.8	100	4.28e-156	427
711	Actinomycetota	Est1	Actinomycetota	79.7	99.6	6.43e-156	428
711	Actinomycetota	Est119	Actinomycetota	80.1	99.6	1.49e-155	427
711	Actinomycetota	Thc_Cut2	Actinomycetota	79.8	100	2.47e-155	425
711	Actinomycetota	TfH42_Cut1	Actinomycetota	79	100	9.02e-155	424
711	Actinomycetota	BTA-1	Actinomycetota	79.7	99.6	1.27e-154	425
711	Actinomycetota	WSH03-11	Actinomycetota	79.7	99.6	1.27e-154	425
711	Actinomycetota	TfCut_2	Actinomycetota	79.7	99.6	1.27e-154	425
711	Actinomycetota	Cut2	Actinomycetota	79.7	99.6	1.27e-154	425
711	Actinomycetota	701	Actinomycetota	78.6	100	3.67e-154	422
711	Actinomycetota	WSH03-11	Actinomycetota	79.7	99.6	1.38e-153	423
711	Actinomycetota	Cut1	Actinomycetota	79.7	99.6	1.38e-153	423
711	Actinomycetota	BTA-2	Actinomycetota	78.9	99.6	1.21e-152	420
711	Actinomycetota	702	Actinomycetota	78.5	99.6	1.8e-152	418
711	Actinomycetota	TfCut_1	Actinomycetota	78.9	99.6	1.87e-151	417
711	Actinomycetota	Tha_Cut1	Actinomycetota	78.2	100	1.17e-150	413
711	Actinomycetota	Thh_Est	Actinomycetota	74.8	100	1.58e-148	408
711	Actinomycetota	606	Actinomycetota	64.1	99.6	6.05e-123	343
711	Actinomycetota	Cut190	Actinomycetota	64	99.2	6.12e-123	345
711	Actinomycetota	MtCut	Actinomycetota	64	99.2	2.57e-121	341
711	Actinomycetota	607	Actinomycetota	64.8	98.9	2.87e-120	338
711	Actinomycetota	PHL-7	Bacillota	61	100	1.06e-112	317
711	Actinomycetota	Tcur_1278	Actinomycetota	60.3	99.2	4.51e-112	317
711	Actinomycetota	611	Actinomycetota	60	100	3.12e-108	306
MtCut	Actinomycetota	MtCut	Actinomycetota	100	100	1.82e-229	617
MtCut	Actinomycetota	606	Actinomycetota	100	84.2	7.06e-195	527
MtCut	Actinomycetota	Thh_Est	Actinomycetota	67.9	83.3	1.52e-126	354
MtCut	Actinomycetota	Cut190	Actinomycetota	62.1	95.2	6.52e-126	354
MtCut	Actinomycetota	607	Actinomycetota	62.2	93.6	1.07e-123	349
MtCut	Actinomycetota	TfCut_1	Actinomycetota	60.4	92.6	3.89e-121	343
MtCut	Actinomycetota	Tcur_1278	Actinomycetota	62.1	89.7	3.75e-119	337
MtCut	Actinomycetota	711	Actinomycetota	64	83.3	4.09e-119	335
MtCut	Actinomycetota	BTA-1	Actinomycetota	59	92.6	5.65e-119	337
MtCut	Actinomycetota	WSH03-11	Actinomycetota	59	92.6	5.65e-119	337
MtCut	Actinomycetota	TfCut_2	Actinomycetota	59	92.6	5.65e-119	337
MtCut	Actinomycetota	Cut2	Actinomycetota	59	92.6	5.65e-119	337
MtCut	Actinomycetota	WSH03-11	Actinomycetota	58.9	94.5	7.33e-119	337
MtCut	Actinomycetota	Cut1	Actinomycetota	58.9	94.5	7.33e-119	337
MtCut	Actinomycetota	BTA-2	Actinomycetota	58.6	94.5	2.29e-118	335
MtCut	Actinomycetota	611	Actinomycetota	65.1	81.7	9.52e-118	332
MtCut	Actinomycetota	PHL-7	Bacillota	64.6	83.3	2.35e-117	331
MtCut	Actinomycetota	Est119	Actinomycetota	62.6	84.2	1.46e-116	330
MtCut	Actinomycetota	Est1	Actinomycetota	61.4	84.9	7.32e-116	328
MtCut	Actinomycetota	Tcur0390	Actinomycetota	66	80.1	2.59e-115	327
MtCut	Actinomycetota	Thc_Cut2	Actinomycetota	61.5	83.3	8.37e-115	325
MtCut	Actinomycetota	Thc_Cut1	Actinomycetota	61.1	83.3	1.19e-114	324
MtCut	Actinomycetota	702	Actinomycetota	60.8	83.6	6.37e-114	322
MtCut	Actinomycetota	TfH42_Cut1	Actinomycetota	60.7	83.3	8.73e-114	322
MtCut	Actinomycetota	701	Actinomycetota	60.7	83.3	1.24e-113	322

## Sheet: Figure 3a
DALI Z-Scores for "all-against-all" comparisons of PETase crystal structures.
	1agyA	4oylA	6qz4A	1tcaA	7qjnA	7qjmA	3pf8A	2wtmA	s001A	7wwhA	2fx5A	7pzjA	7vmdA	8aisA	6sbnA	8airA	7dztA	6eqeA	7z6bA	7ecbA	8aitA	7vpaA	4eb0A	7eoaA	7qjoA	7qjpA	7neiA	4wfkA	7qjtA	5lujA	7qjqA	7qjsA	5luiA	4cg1A	6aidA	5zoaA	7qjrA
7qjrA	11.5	11.6	13.9	13.7	21.2	25.1	21.4	20.9	25.3	23.2	29.4	34.8	38.6	39	38.9	41.7	42.4	42.6	41.4	41	41.6	42	45.9	45.6	46.8	45.9	46.8	46.7	49.8	50	50.1	50.7	50.7	50.7	50.4	51.4	54.5	7qjrA
5zoaA	10.9	10.7	14.1	13.5	20.3	23.5	19.9	19.8	23.3	21.4	29.7	34.8	38.9	38.9	38.5	41.7	42	42.3	41.2	40.5	41.6	41.7	46.2	45.7	46.7	45.9	47	46.9	49.6	50.3	50.2	50.3	50.5	50.8	51.2	54.3	51.4	5zoaA
6aidA	10.9	10.8	13.9	13.3	20.2	23.1	19.7	19.7	23	21.1	29.7	34.7	39	38.9	38.4	41.8	42.4	42.4	41.1	40.6	41.6	41.8	46.2	45.8	46.9	45.8	46.7	46.6	49.9	49.6	49.9	50	50.1	50.5	54.4	51.2	50.4	6aidA
4cg1A	10.9	10.7	13.7	13.4	20.2	23.4	19.8	19.7	23.2	21.3	29.5	35	39.3	39.5	38.8	41.7	42.5	42.6	41.3	41.2	41.9	42	46.1	45.8	46.7	46.5	47	46.8	49.5	50	50.6	51.1	51.4	54.7	50.5	50.8	50.7	4cg1A
5luiA	10.8	10.5	13.8	13.2	20	23.1	19.5	19.5	22.9	21.1	29.6	34.4	39.1	38.9	38.5	41.4	42.3	42.2	41.5	40.7	41.3	41.7	45.6	45.5	46.5	46	46.9	46.3	49.4	49.8	50	50.7	55.1	51.4	50.1	50.5	50.7	5luiA
7qjsA	10.9	10.7	13.7	13.3	20	23.1	19.7	19.7	23.2	21.3	29.4	34.9	39.6	39	39.1	42.1	42.2	42.7	41.2	40.8	41.4	41.7	46	45.8	46.4	46.2	47.1	46.9	49.3	50.5	50.2	54.6	50.7	51.1	50	50.3	50.7	7qjsA
7qjqA	10.9	10.7	13.9	13.4	20.4	23.6	19.9	19.7	23.2	21.4	29.8	35	38	38.9	38.7	41.8	42.4	42.5	40.7	40.5	41.4	41.6	46.3	46.2	46.4	46	46.9	46.7	49.1	50	53.8	50.2	50	50.6	49.9	50.2	50.1	7qjqA
5lujA	11.1	10.9	13.8	13.5	20.3	23.6	20	20.1	23.5	21.6	29.3	34.5	38.2	38.3	38.4	41.4	41.6	42.1	40.8	40.3	41.2	41.2	46	45.6	45.7	45.6	46.8	46.6	48.5	53.3	50	50.5	49.8	50	49.6	50.3	50	5lujA
7qjtA	10.9	10.6	13.9	13.5	19.7	22.8	19.6	19.5	22.9	21	29.3	34.9	38.9	38.7	38.4	41.7	42.2	42.5	40.7	40.8	41.3	41.6	45.5	45.3	46.6	45.5	45.8	46.3	54.7	48.5	49.1	49.3	49.4	49.5	49.9	49.6	49.8	7qjtA
4wfkA	10.7	10.3	13.6	13.6	20	23.3	19.5	19.6	23.1	21.3	29.9	36.4	38.4	38.7	38.4	42.1	41.9	42.2	40.9	40.6	41.7	42.1	45	44.7	47.4	47.5	47.7	53.8	46.3	46.6	46.7	46.9	46.3	46.8	46.6	46.9	46.7	4wfkA
7neiA	10.5	10.2	13.5	13.1	19.9	23.3	19.5	19.2	22.9	21.1	30.5	35.7	38.4	38.4	38.5	41.8	42	42.5	40.7	40	41.1	41.3	44.6	44.6	46.6	46.8	54.1	47.7	45.8	46.8	46.9	47.1	46.9	47	46.7	47	46.8	7neiA
7qjpA	11.1	10.7	13.7	13.7	20.9	23.9	20.1	19.9	23.6	21.9	30.2	35.9	38.7	39	38.9	41.4	41.6	41.6	40.5	41.2	41.7	41.8	44	43.8	47.3	53.8	46.8	47.5	45.5	45.6	46	46.2	46	46.5	45.8	45.9	45.9	7qjpA
7qjoA	11.1	10.6	13.7	13.4	20.6	23.6	19.8	19.7	23.4	21.7	29.3	35.1	38.1	38.9	38.6	41	41.7	41.7	40.5	40.6	41.5	41.7	44.1	44	54.1	47.3	46.6	47.4	46.6	45.7	46.4	46.4	46.5	46.7	46.9	46.7	46.8	7qjoA
7eoaA	11.4	11	13.9	13.9	20.3	23.5	19.9	19.7	22.7	21.4	30.3	35.2	37.2	37.9	37.7	40.7	40.3	41.2	39.2	39.2	40.4	39.9	50	54	44	43.8	44.6	44.7	45.3	45.6	46.2	45.8	45.5	45.8	45.8	45.7	45.6	7eoaA
4eb0A	11.3	11	13.6	13.7	20.3	23.2	19.7	19.7	22.6	21.3	30.6	35.4	37.7	38.2	38	40.7	40.4	41	39.6	39.4	41	40.5	53.9	50	44.1	44	44.6	45	45.5	46	46.3	46	45.6	46.1	46.2	46.2	45.9	4eb0A
7vpaA	10.4	10.3	13.3	13.5	20.2	23	19.1	19.3	22.9	21.1	28.8	36.6	43.7	45.1	43.3	41.3	43.7	43.1	44.2	46.7	47.8	56	40.5	39.9	41.7	41.8	41.3	42.1	41.6	41.2	41.6	41.7	41.7	42	41.8	41.7	42	7vpaA
8aitA	10.7	10.6	13.6	13.9	19.9	23.1	19.4	19.6	23.1	21.4	28.8	36.7	43.6	47.5	44.5	41.4	43.7	42.8	43.9	46.7	54.1	47.8	41	40.4	41.5	41.7	41.1	41.7	41.3	41.2	41.4	41.4	41.3	41.9	41.6	41.6	41.6	8aitA
7ecbA	10.4	10.6	13.5	14.1	20.7	23.6	19.9	20.1	23.8	21.9	28.7	36.5	42.4	43.8	42	41.2	43.3	42.3	44.4	54.1	46.7	46.7	39.4	39.2	40.6	41.2	40	40.6	40.8	40.3	40.5	40.8	40.7	41.2	40.6	40.5	41	7ecbA
7z6bA	10.2	10.1	13.1	13	19.4	21.9	18.9	19.2	22.1	20.4	29	35.9	40.9	41	39.4	41.5	43.8	43.2	56.2	44.4	43.9	44.2	39.6	39.2	40.5	40.5	40.7	40.9	40.7	40.8	40.7	41.2	41.5	41.3	41.1	41.2	41.4	7z6bA
6eqeA	10.8	10.7	13.5	13.5	20.4	23.2	19.6	19.8	23	21.5	29.6	37.3	39.4	40.2	39.8	47.1	47.8	54.9	43.2	42.3	42.8	43.1	41	41.2	41.7	41.6	42.5	42.2	42.5	42.1	42.5	42.7	42.2	42.6	42.4	42.3	42.6	6eqeA
7dztA	10.5	10.3	13.5	13.1	20.1	22.7	19.5	19.4	22.4	21.3	29.6	36.9	39.3	41	39.6	43.9	54.8	47.8	43.8	43.3	43.7	43.7	40.4	40.3	41.7	41.6	42	41.9	42.2	41.6	42.4	42.2	42.3	42.5	42.4	42	42.4	7dztA
8airA	10.9	10.8	14	13.8	19.6	23	19.2	19.6	22.7	21	29.8	37.7	37.9	38.3	38	53.6	43.9	47.1	41.5	41.2	41.4	41.3	40.7	40.7	41	41.4	41.8	42.1	41.7	41.4	41.8	42.1	41.4	41.7	41.8	41.7	41.7	8airA
6sbnA	10.1	10.1	12.5	12.3	19.1	21.5	18	18.1	21.5	20	27.6	34.7	45.4	48.3	54.1	38	39.6	39.8	39.4	42	44.5	43.3	38	37.7	38.6	38.9	38.5	38.4	38.4	38.4	38.7	39.1	38.5	38.8	38.4	38.5	38.9	6sbnA
8aisA	9.7	9.6	12.8	12.2	18.2	21	17.2	17.3	20.8	19.2	27.6	34.9	45.9	54.2	48.3	38.3	41	40.2	41	43.8	47.5	45.1	38.2	37.9	38.9	39	38.4	38.7	38.7	38.3	38.9	39	38.9	39.5	38.9	38.9	39	8aisA
7vmdA	9.3	9.5	12.5	11.6	17.9	20.3	16.9	17.3	20.2	18.9	28	34.7	56.6	45.9	45.4	37.9	39.3	39.4	40.9	42.4	43.6	43.7	37.7	37.2	38.1	38.7	38.4	38.4	38.9	38.2	38	39.6	39.1	39.3	39	38.9	38.6	7vmdA
7pzjA	10.3	10.2	13.7	13.2	19.3	21.9	19	18.8	21.9	20.9	27.9	56	34.7	34.9	34.7	37.7	36.9	37.3	35.9	36.5	36.7	36.6	35.4	35.2	35.1	35.9	35.7	36.4	34.9	34.5	35	34.9	34.4	35	34.7	34.8	34.8	7pzjA
2fx5A	10	9.8	13.1	12.1	18.7	21.2	18	18.8	19.9	19.1	53.5	27.9	28	27.6	27.6	29.8	29.6	29.6	29	28.7	28.8	28.8	30.6	30.3	29.3	30.2	30.5	29.9	29.3	29.3	29.8	29.4	29.6	29.5	29.7	29.7	29.4	2fx5A
7wwhA	13.1	13	14.7	16.3	30.1	30.3	36	34.1	36.3	49.1	19.1	20.9	18.9	19.2	20	21	21.3	21.5	20.4	21.9	21.4	21.1	21.3	21.4	21.7	21.9	21.1	21.3	21	21.6	21.4	21.3	21.1	21.3	21.1	21.4	23.2	7wwhA
s001A	12.7	12.9	14.6	16.6	30.6	32.3	32.8	33.5	49.4	36.3	19.9	21.9	20.2	20.8	21.5	22.7	22.4	23	22.1	23.8	23.1	22.9	22.6	22.7	23.4	23.6	22.9	23.1	22.9	23.5	23.2	23.2	22.9	23.2	23	23.3	25.3	s001A
2wtmA	12.8	13.3	14.6	16.2	29.3	28.5	37.7	49.1	33.5	34.1	18.8	18.8	17.3	17.3	18.1	19.6	19.4	19.8	19.2	20.1	19.6	19.3	19.7	19.7	19.7	19.9	19.2	19.6	19.5	20.1	19.7	19.7	19.5	19.7	19.7	19.8	20.9	2wtmA
3pf8A	12.4	12.7	13.9	16.2	29	29.3	48.8	37.7	32.8	36	18	19	16.9	17.2	18	19.2	19.5	19.6	18.9	19.9	19.4	19.1	19.7	19.9	19.8	20.1	19.5	19.5	19.6	20	19.9	19.7	19.5	19.8	19.7	19.9	21.4	3pf8A
7qjmA	12.5	12.6	14.2	15.7	27.7	56.2	29.3	28.5	32.3	30.3	21.2	21.9	20.3	21	21.5	23	22.7	23.2	21.9	23.6	23.1	23	23.2	23.5	23.6	23.9	23.3	23.3	22.8	23.6	23.6	23.1	23.1	23.4	23.1	23.5	25.1	7qjmA
7qjnA	11.2	10.9	15.5	14.8	51.7	27.7	29	29.3	30.6	30.1	18.7	19.3	17.9	18.2	19.1	19.6	20.1	20.4	19.4	20.7	19.9	20.2	20.3	20.3	20.6	20.9	19.9	20	19.7	20.3	20.4	20	20	20.2	20.2	20.3	21.2	7qjnA
1tcaA	11.1	11.1	9.3	62	14.8	15.7	16.2	16.2	16.6	16.3	12.1	13.2	11.6	12.2	12.3	13.8	13.1	13.5	13	14.1	13.9	13.5	13.7	13.9	13.4	13.7	13.1	13.6	13.5	13.5	13.4	13.3	13.2	13.4	13.3	13.5	13.7	1tcaA
6qz4A	7	6.7	66.3	9.3	15.5	14.2	13.9	14.6	14.6	14.7	13.1	13.7	12.5	12.8	12.5	14	13.5	13.5	13.1	13.5	13.6	13.3	13.6	13.9	13.7	13.7	13.5	13.6	13.9	13.8	13.9	13.7	13.8	13.7	13.9	14.1	13.9	6qz4A
4oylA	34.1	42.7	6.7	11.1	10.9	12.6	12.7	13.3	12.9	13	9.8	10.2	9.5	9.6	10.1	10.8	10.3	10.7	10.1	10.6	10.6	10.3	11	11	10.6	10.7	10.2	10.3	10.6	10.9	10.7	10.7	10.5	10.7	10.8	10.7	11.6	4oylA
1agyA	42.9	34.1	7	11.1	11.2	12.5	12.4	12.8	12.7	13.1	10	10.3	9.3	9.7	10.1	10.9	10.5	10.8	10.2	10.4	10.7	10.4	11.3	11.4	11.1	11.1	10.5	10.7	10.9	11.1	10.9	10.9	10.8	10.9	10.9	10.9	11.5	1agyA
	1agyA	4oylA	6qz4A	1tcaA	7qjnA	7qjmA	3pf8A	2wtmA	s001A	7wwhA	2fx5A	7pzjA	7vmdA	8aisA	6sbnA	8airA	7dztA	6eqeA	7z6bA	7ecbA	8aitA	7vpaA	4eb0A	7eoaA	7qjoA	7qjpA	7neiA	4wfkA	7qjtA	5lujA	7qjqA	7qjsA	5luiA	4cg1A	6aidA	5zoaA	7qjrA

## Sheet: Figure 4a
Degradation of BHET and MHET by PET46 WT and ∆lid.
Sample	BHET; t [h]			MHET; t [h]
	0	0.5	1	0	0.5	1
WT MHET	0.464096533333333 ± 0.803838775349916	87.6681386666666 ± 8.10877989666164	77.9430688 ± 1.50199841106409	N/A	N/A	N/A
WT TPA	0 ± 0	21.1229316666667 ± 1.72857585980124	50.9859023333333 ± 2.02508006176511	0.261922791666667 ± 0.453663582826945	25.6696043333333 ± 0.569123309999761	51.5312116666667 ± 3.62395028505998
∆lid MHET	0.464096533333333 ± 0.803838775349916	44.6249557333333 ± 2.38761537166187	70.5298096 ± 4.2207328756705	N/A	N/A	N/A
∆lid TPA	0 ± 0	0 ± 0	0.801859683333333 ± 0.205596327671534	0.261922791666667 ± 0.453663582826945	1.8226236 ± 0.482109416668429	3.46528991666667 ± 0.276091020412664
Ctrl. MHET	0.464096533333333 ± 0.803838775349916	10.3910794666667 ± 0.814079275228189	23.8742472533333 ± 2.3244950562497	N/A	N/A	N/A
Ctrl. TPA	0 ± 0	0 ± 0	0.330489716666667 ± 0.25034761469445	0.261922791666667 ± 0.453663582826945	2.20774831666667 ± 0.17813578989065	3.46581025 ± 0.661405421639077

## Sheet: Figure 4b
Degradation of 3PET by PET46 WT and the produced mutants.
Sample	t [h]	T = 30 °C				T = 60 °C				T = 70 °C
		TPA	SD TPA	MHET	SD MHET	TPA	SD TPA	MHET	SD MHET	TPA	SD TPA	MHET	SD MHET
WT t0	0	0.392338	0.0815902	1.92325	0.355907	21.1556	5.88625	1.12294	0.495484	19.6247	4.16101	0.881812	0.426493
WT t1	3	6.41676	1.01522	26.3226	4.85156	45.698	7.6122	69.8077	11.6422	60.5567	6.06326	66.3699	8.74542
WT t2	6	11.0538	1.39852	18.2892	3.07061	81.2448	4.32477	59.2673	3.05034	95.9002	4.79789	37.687	4.97661
WT t3	24	59.1511	4.08923	20.4569	3.61109	122.687	12.6767	2.75586	1.21944	136.142	5.85639	1.22868	0.8013
WT t4	48	58.6526	7.38956	3.69548	1.46762	131.145	12.8469	1.41293	1.00422	157.453	17.3063	2.25999	0.926858
WT t5	72	88.8076	18.6323	1.78755	0.618946	123.749	15.6767	0.596183	0.436042	153.641	27.8264	0.93361	0.977629
Δlid t0	0	0.263216	0.030061	0.403575	0.0745249	21.5884	1.20213	1.32176	1.60114	21.5189	1.75332	0.188768	0.0632525
Δlid t1	3	0.329507	0.0305967	2.87763	0.750157	22.0862	0.933769	7.73631	1.0915	24.4668	1.99522	11.4366	1.78466
Δlid t2	6	0.609865	0.111062	4.37325	0.220212	25.703	19.02	13.6666	9.11245	30.9006	2.97015	13.2768	2.179
Δlid t3	24	0.761871	0.0425066	9.5164	0.862384	40.1845	1.57085	15.8933	0.739897	52.3219	4.30743	4.5365	1.00269
Δlid t4	48	0.852787	0.160822	10.1747	0.403407	56.2645	4.20497	8.2717	1.1859	66.674	20.0625	2.25834	0.904712
Δlid t5	72	1.1529	0.223248	12.5362	2.66219	64.9519	3.30917	5.91137	1.67952	84.5606	14.938	1.61469	0.768616
K147A t0	0	0.320256	0.0653762	2.20256	0.341763	23.183	1.51886	1.35099	0.559791	19.7966	3.81878	0.862582	0.300199
K147A t1	3	2.41053	0.156395	27.745	2.66422	41.5535	3.33582	106.789	9.3858	49.6862	4.46268	81.2383	8.38237
K147A t2	6	5.65386	0.469948	32.1718	2.90112	65.5279	4.70144	94.8058	6.78769	83.236	4.81514	64.533	6.16204
K147A t3	24	30.8474	2.82912	55.9177	6.36312	122.783	6.11967	28.6003	3.22232	138.366	9.60831	7.1386	1.40126
K147A t4	48	66.3299	4.78453	53.2618	7.72139	150.33	10.0582	4.19898	1.38284	166.449	12.9985	1.39803	1.00409
K147A t5	72	89.6719	13.0044	34.099	11.9146	138.487	45.7904	0.768634	1.33026	160.973	49.8391	1.46553	1.12397
A46V t0	0	0.478027	0.0274044	4.95131	0.23671	21.9452	1.61881	1.14543	0.285878	21.8225	4.33811	1.11685	0.168133
A46V t1	3	13.7498	2.03367	65.0547	6.46111	50.8413	6.72885	95.1145	8.82809	49.7937	3.40602	74.6175	7.66263
A46V t2	6	31.8123	2.71531	61.8827	4.2003	81.8778	12.7482	68.6777	10.4905	74.7686	5.55442	53.858	6.75167
A46V t3	24	123.922	0.71364	28.9918	2.46002	145.265	20.2275	8.22884	2.39395	116.534	26.2623	6.77824	1.61075
A46V t4	48	162.815	23.0981	7.12899	1.49496	166.558	66.8035	1.5015	1.06016	136.571	20.5235	1.26807	0.937194
A46V t5	72	183.387	33.9754	3.06379	0.744118	134.134	24.7816	1.09418	0.884789	162.243	18.4493	1.57607	1.46331
A140I t0	0	0.345317	0.0234162	0.938861	0.0880927	24.0637	1.0333	0.417318	0.184204	20.9963	1.55689	0.484786	0.131328
A140I t1	3	0.690045	0.0737172	11.3866	0.430364	23.9893	1.66196	25.0872	2.71261	32.5102	0.859821	43.9157	2.75583
A140I t2	6	1.37212	0.128219	14.1419	0.579088	31.3437	1.0509	36.2674	2.71413	51.2668	2.85709	45.5119	4.01046
A140I t3	24	7.02047	1.06117	31.183	1.42143	65.8954	3.77282	32.4905	1.2658	104.359	9.55939	14.0681	1.36062
A140I t4	48	11.5373	1.92015	33.8333	5.90417	91.9342	7.52092	15.91	0.924107	128.905	25.3394	2.44505	0.564555
A140I t5	72	20.3587	2.21846	36.3264	5.98973	97.4699	28.7331	7.34773	1.74992	135.5	34.2432	0.513088	0.611128
Ctrl. t0	0	0.269957	0.0402455	0.0992943	0.0166578	24.9809	2.77717	1.31765	1.45132	21.1508	2.19319	1.34533	1.68578
Ctrl. t1	3	0.363814	0.0424012	0.1211	0.0159704	21.7337	1.47158	0.913942	0.663166	23.8004	0.28692	0.725898	0.471987
Ctrl. t2	6	0.661808	0.125188	0.179535	0.0994697	22.3203	2.93859	0.689858	0.152415	20.4337	11.3181	0.881834	0.384582
Ctrl. t3	24	0.548589	0.0655131	0.246448	0.0558207	25.1691	2.19447	0.84722	0.325439	31.3485	6.17212	2.03594	0.819678
Ctrl. t4	48	0.581875	0.121956	0.372525	0.113052	26.0875	3.46094	0.895089	0.205578	41.3963	3.69725	1.66086	0.864813
Ctrl. t5	72	0.905368	0.315772	3.08329	3.67873	30.651	2.53885	0.592107	0.134552	48.6745	4.42411	1.37569	1.06087

## Sheet: Figure 5a
Degradation of semi-crystalline powder by PET46, IsPETase, and LCC at different temperatures. Optimal temperature of each enzyme is marked with an asterisk.
Enzyme	T [°C]	TPA [µM]	MHET [µM]	BHET [µM]	Σ [µM]	Conv. [%]
PET46	30	1.91 ± 0.77	0 ± 0	0 ± 0	1.91 ± 0.77	0.00
IsPETase (*)	30	1,250.56 ± 166.54	49.41 ± 11.23	0 ± 0	1,299.97 ± 166.91	2.71
Ctrl.	30	3.75 ± 9.44	0.35 ± 0.3	0.13 ± 0.04	4.23 ± 9.45	0.01
PET46	50	790.41 ± 206.22	0.85 ± 0.82	0.14 ± 0.06	791.4 ± 206.22	1.65
LCC (*)	50	1,627.57 ± 322.23	2,147.9 ± 286.1	57.21 ± 8.3	3,832.67 ± 430.99	7.98
Ctrl.	50	6.27 ± 7.89	0.68 ± 0.14	0.14 ± 0.03	7.09 ± 7.89	0.01
PET46 (*)	60	1,609.25 ± 260.17	14.44 ± 2.07	0.45 ± 0.13	1,624.14 ± 260.18	3.38
LCC	60	1,922.12 ± 47.76	505.29 ± 110.34	13.26 ± 3.46	2,440.68 ± 120.28	5.08
Ctrl.	60	7.37 ± 1.02	0.86 ± 0.18	0.2 ± 0.09	8.44 ± 1.04	0.02

## Sheet: Figure 5b
Degradation of BHET and MHET by PET46, LCC, and IsPETase.
BHET
Enzyme	Product	t [min]
		0	10	20	30	45	60
PET46	MHET	2.71021108900074 ± 0.129599879700324	62.0637168832182 ± 0.216409898753084	73.9475203870615 ± 1.02693059735276	75.0419836903508 ± 0.735920644412172	74.0806898435366 ± 3.22640386327744	88.1547075578446 ± 10.8109778620654
PET46	TPA	0.718438361977509 ± 0.0594898225933978	0.325312964141736 ± 0.0287584248761755	0.885338425631233 ± -0.0366359433521049	1.67260768088267 ± -0.134672927758583	3.50715043496711 ± -0.104494876782568	5.2352217271377 ± 0.54636813596436
LCC	MHET	2.71021108900074 ± 0.129599879700324	19.6608919583285 ± 0.589316679770451	21.5187092746498 ± 0.150351439436816	25.5248351476843 ± 1.76478931984502	32.7669046782941 ± 1.41527864106989	32.1359007374459 ± 3.29860541718172
LCC	TPA	0.718438361977509 ± 0.0594898225933978	-0.0226607256524507 ± -0.0134568054082615	0.0238913643114788 ± -0.059186495669751	0.20589857840017 ± -0.050994723641273	0.203182686187142 ± -0.0349734142670782	0.265648207086781 ± 0.194507624260753
IsPETase	MHET	2.71021108900074 ± 0.129599879700324	44.0343751219322 ± 0.669995577115462	45.4070389012447 ± 5.87715910437318	59.3911584533146 ± 3.87413329893427	70.279253970112 ± 1.74530283696649	71.4313863201842 ± 1.57924903569866
IsPETase	TPA	0.718438361977509 ± 0.0594898225933978	0.110120942075111 ± 0.0141847943145567	0.0563123276044982 ± -0.049815215721615	-0.0100997241671971 ± 0.10524580885542	0.0895820072140887 ± -0.0119184138487176	0.132866539359219 ± 0.00633768276926281
MHET
Enzyme	Product	t [min]
		0	10	20	30	45	60
PET46	TPA	2.06547846382347 ± 0.0594898225933978	19.9095268406535 ± 0.0287584248761755	26.8580097602376 ± -0.0366359433521049	38.441332484617 ± -0.134672927758583	46.9047315934649 ± -0.104494876782568	54.1739868448971 ± 0.54636813596436
LCC	TPA	2.06547846382347 ± 0.0594898225933978	15.7490770210057 ± -0.0134568054082615	22.9268830893274 ± -0.059186495669751	30.1145767027371 ± -0.050994723641273	40.7236155315086 ± -0.0349734142670782	56.3662210906005 ± 0.194507624260753
IsPETase	TPA	2.06547846382347 ± 0.0594898225933978	11.4628474432421 ± 0.0141847943145567	15.1798854232973 ± -0.049815215721615	20.6287290473159 ± 0.10524580885542	26.8316146827923 ± -0.0119184138487176	36.8498620835986 ± 0.00633768276926281

## Sheet: Figure 6a
Determination of the optimal temperature and pH for PET46.
T [°C]	Rel. Activity [%]	SD [%]		pH	Rel. Activity [%]	SD [%]
10	0.966341	0.220076		10	3.86719	5.91768
20	13.0293	2.01118		9	7.03125	4.73414
30	16.0695	0.382896		8	100	2.61923
40	29.3594	2.79363		7	99.0234	0.638287
50	52.1607	3.35951		6	77.6562	2.14559
60	83.8436	3.17398		5	50	2.18296
70	100	4.89919
80	31.7698	2.48145
90	12.0521	2.39228

## Sheet: Figure 6b
T [°C]	t [d]
	0	0.16	1	1.2	2	3	4	5	7	8	9	10	11	14
60°C	81.9612590799031 ± 0.631399749	84.3825665859564 ± 2.202192155	100 ± 2.230758897	86.7554479418886 ± 5.525835399	57.0217917675545 ± 1.200929469	57.0702179176756 ± 1.229394893	76.634382566586 ± 0.95756513	66.4164648910412 ± 1.138272085	55.6779661016949 ± 0.479394428	60.3147699757869 ± 0.934637243	33.728813559322 ± 4.761302817	25.2663438256659 ± 1.751100905	21.3317191283293 ± 2.249601869	0 ± 0
70°C	81.7433414043584 ± 0.695046009	92.1307506053269 ± 1.819045034	59.7336561743342 ± 1.085005158	63.2203389830509 ± 5.89542386	22.0823244552058 ± 1.251139049	9.83050847457629 ± 1.313322191	12.1791767554479 ± 1.658904904	6.99757869249395 ± 0.890303938	5.19370460048426 ± 0.651507218	1.47699757869249 ± 0.417982482	7.96610169491525 ± 1.734913716	7.03389830508474 ± 1.626111256	7.09443099273608 ± 1.538245053	0 ± 0

## Sheet: Figure 6c
NanoDSF measurements of the heat denaturation of PET46, first derivative.
T [°C]	Ratio 350nm / 330nm
20.0006	-0.000663596
20.0406	-0.000663055
20.0805	-0.000662513
20.1205	-0.000661969
20.1604	-0.000661425
20.2004	-0.00066088
20.2403	-0.000660334
20.2803	-0.000659788
20.3203	-0.00065924
20.3602	-0.000658692
20.4002	-0.000658143
20.4401	-0.000657593
20.4801	-0.000657043
20.52	-0.000656492
20.56	-0.00065594
20.5999	-0.000655388
20.6399	-0.000654836
20.6799	-0.000654283
20.7198	-0.00065373
20.7598	-0.000653176
20.7997	-0.000652623
20.8397	-0.000652069
20.8796	-0.000651515
20.9196	-0.000650962
20.9595	-0.000650408
20.9995	-0.000649855
21.0395	-0.000649301
21.0794	-0.000648749
21.1194	-0.000648196
21.1593	-0.000647644
21.1993	-0.000647093
21.2392	-0.000646543
21.2792	-0.000645993
21.3191	-0.000645445
21.3591	-0.000644897
21.3991	-0.00064435
21.439	-0.000643805
21.479	-0.000643261
21.5189	-0.000642719
21.5589	-0.000642178
21.5988	-0.000641639
21.6388	-0.000641102
21.6787	-0.000640567
21.7187	-0.000640034
21.7587	-0.000639503
21.7986	-0.000638974
21.8386	-0.000638448
21.8785	-0.000637925
21.9185	-0.000637404
21.9584	-0.000636886
21.9984	-0.000636372
22.0383	-0.00063586
22.0783	-0.000635352
22.1183	-0.000634847
22.1582	-0.000634346
22.1982	-0.000633848
22.2381	-0.000633354
22.2781	-0.000632865
22.318	-0.00063238
22.358	-0.000631899
22.3979	-0.000631422
22.4379	-0.00063095
22.4779	-0.000630483
22.5178	-0.000630021
22.5578	-0.000629563
22.5977	-0.000629111
22.6377	-0.000628664
22.6776	-0.000628221
22.7176	-0.000627784
22.7575	-0.000627353
22.7975	-0.000626926
22.8375	-0.000626505
22.8774	-0.000626088
22.9174	-0.000625677
22.9573	-0.000625271
22.9973	-0.00062487
23.0372	-0.000624474
23.0772	-0.000624083
23.1171	-0.000623696
23.1571	-0.000623314
23.1971	-0.000622936
23.237	-0.000622561
23.277	-0.000622191
23.3169	-0.000621823
23.3569	-0.000621458
23.3968	-0.000621095
23.4368	-0.000620734
23.4767	-0.000620373
23.5167	-0.000620013
23.5567	-0.000619651
23.5966	-0.000619288
23.6366	-0.000618922
23.6765	-0.000618553
23.7165	-0.000618178
23.7564	-0.000617796
23.7964	-0.000617407
23.8363	-0.000617009
23.8763	-0.000616601
23.9163	-0.000616181
23.9562	-0.000615748
23.9962	-0.000615723
24.0361	-0.000615716
24.0761	-0.000615729
24.116	-0.000615762
24.156	-0.000615815
24.1959	-0.000615888
24.2359	-0.000615983
24.2759	-0.000616098
24.3158	-0.000616235
24.3558	-0.000616393
24.3957	-0.000616574
24.4357	-0.000616777
24.4756	-0.000617003
24.5156	-0.000617253
24.5555	-0.000617526
24.5955	-0.000617824
24.6355	-0.000618147
24.6754	-0.000618495
24.7154	-0.000618869
24.7553	-0.00061927
24.7953	-0.000619698
24.8352	-0.000620153
24.8752	-0.000620638
24.9151	-0.000621152
24.9551	-0.000621697
24.9951	-0.000622274
25.035	-0.000622883
25.075	-0.000623525
25.1149	-0.000624201
25.1549	-0.000624913
25.1948	-0.000625659
25.2348	-0.000626442
25.2747	-0.00062726
25.3147	-0.000628116
25.3547	-0.000629008
25.3946	-0.000629938
25.4346	-0.000630906
25.4745	-0.000631911
25.5145	-0.000632954
25.5544	-0.000634036
25.5944	-0.000635157
25.6343	-0.000636316
25.6743	-0.000637515
25.7143	-0.000638752
25.7542	-0.000640026
25.7942	-0.000641339
25.8341	-0.000642688
25.8741	-0.000644074
25.914	-0.000645495
25.954	-0.000646949
25.9939	-0.000648437
26.0339	-0.000649955
26.0739	-0.000651502
26.1138	-0.000653077
26.1538	-0.000654676
26.1937	-0.000656297
26.2337	-0.000657938
26.2736	-0.000659595
26.3136	-0.000661265
26.3535	-0.000662945
26.3935	-0.00066463
26.4335	-0.000666317
26.4734	-0.000668002
26.5134	-0.000669681
26.5533	-0.00067135
26.5933	-0.000673006
26.6332	-0.000674645
26.6732	-0.000676264
26.7132	-0.000677861
26.7531	-0.000679433
26.7931	-0.000680976
26.833	-0.000682488
26.873	-0.000683966
26.9129	-0.000685407
26.9529	-0.000686809
26.9928	-0.000688167
27.0328	-0.000689479
27.0728	-0.000690744
27.1127	-0.000691957
27.1527	-0.000693118
27.1926	-0.000694223
27.2326	-0.000695271
27.2725	-0.00069626
27.3125	-0.000697188
27.3524	-0.000698055
27.3924	-0.000698859
27.4324	-0.000699599
27.4723	-0.000700274
27.5123	-0.000700882
27.5522	-0.000701422
27.5922	-0.000701894
27.6321	-0.000702295
27.6721	-0.000702625
27.712	-0.000702883
27.752	-0.000703068
27.792	-0.000703179
27.8319	-0.000703216
27.8719	-0.000703177
27.9118	-0.000703062
27.9518	-0.00070287
27.9917	-0.000702601
28.0317	-0.000702254
28.0716	-0.000701829
28.1116	-0.000701325
28.1516	-0.000700742
28.1915	-0.000700079
28.2315	-0.000699338
28.2714	-0.000698517
28.3114	-0.000697617
28.3513	-0.000696637
28.3913	-0.000695578
28.4312	-0.00069444
28.4712	-0.000693222
28.5112	-0.000691925
28.5511	-0.000690549
28.5911	-0.000689093
28.631	-0.000687557
28.671	-0.000685941
28.7109	-0.000684244
28.7509	-0.000682467
28.7908	-0.000680608
28.8308	-0.000678668
28.8708	-0.000676645
28.9107	-0.00067454
28.9507	-0.000672351
28.9906	-0.000670078
29.0306	-0.000667722
29.0705	-0.000665281
29.1105	-0.000662755
29.1504	-0.000660146
29.1904	-0.000657453
29.2304	-0.000654676
29.2703	-0.000651816
29.3103	-0.000648875
29.3502	-0.000645851
29.3902	-0.000642747
29.4301	-0.000639564
29.4701	-0.000636303
29.51	-0.000632965
29.55	-0.000629551
29.59	-0.000626065
29.6299	-0.000622507
29.6699	-0.00061888
29.7098	-0.000615186
29.7498	-0.000611429
29.7897	-0.000607611
29.8297	-0.000603735
29.8696	-0.000599805
29.9096	-0.000595824
29.9496	-0.000591796
29.9895	-0.000587724
30.0295	-0.000583612
30.0694	-0.000579462
30.1094	-0.000575279
30.1493	-0.000571066
30.1893	-0.000566826
30.2292	-0.000562564
30.2692	-0.000558282
30.3092	-0.000553984
30.3491	-0.000549674
30.3891	-0.000545357
30.429	-0.000541035
30.469	-0.000536714
30.5089	-0.000532397
30.5489	-0.000528088
30.5888	-0.000523791
30.6288	-0.000519509
30.6688	-0.000515246
30.7087	-0.000511004
30.7487	-0.000506787
30.7886	-0.000502598
30.8286	-0.000498438
30.8685	-0.000494312
30.9085	-0.000490222
30.9484	-0.00048617
30.9884	-0.000482161
31.0284	-0.000478195
31.0683	-0.000474277
31.1083	-0.000470408
31.1482	-0.000466591
31.1882	-0.000462828
31.2281	-0.000459121
31.2681	-0.00045547
31.308	-0.000451879
31.348	-0.000448348
31.388	-0.000444878
31.4279	-0.000441471
31.4679	-0.000438127
31.5078	-0.000434848
31.5478	-0.000431635
31.5877	-0.000428488
31.6277	-0.000425408
31.6676	-0.000422396
31.7076	-0.000419453
31.7476	-0.000416579
31.7875	-0.000413775
31.8275	-0.000411042
31.8674	-0.00040838
31.9074	-0.00040579
31.9473	-0.000403271
31.9873	-0.000400824
32.0272	-0.000398448
32.0672	-0.000396144
32.1072	-0.000393912
32.1471	-0.000391751
32.1871	-0.00038966
32.227	-0.000387639
32.267	-0.000385686
32.3069	-0.000383801
32.3469	-0.00038198
32.3868	-0.000380222
32.4268	-0.000378525
32.4668	-0.000376887
32.5067	-0.000375305
32.5467	-0.000373777
32.5866	-0.000372299
32.6266	-0.00037087
32.6665	-0.000369485
32.7065	-0.000368142
32.7464	-0.000366837
32.7864	-0.000365567
32.8264	-0.000364328
32.8663	-0.000363117
32.9063	-0.00036193
32.9462	-0.000360766
32.9862	-0.000359619
33.0261	-0.000358487
33.0661	-0.000357367
33.106	-0.000356256
33.146	-0.000355149
33.186	-0.000354045
33.2259	-0.000352938
33.2659	-0.000351827
33.3058	-0.000350708
33.3458	-0.000349576
33.3857	-0.00034843
33.4257	-0.000347264
33.4656	-0.000346075
33.5056	-0.000344861
33.5456	-0.000343618
33.5855	-0.000342342
33.6255	-0.000341031
33.6654	-0.000339682
33.7054	-0.000338292
33.7453	-0.00033686
33.7853	-0.000335383
33.8252	-0.000333858
33.8652	-0.000332285
33.9052	-0.000330663
33.9451	-0.000328989
33.9851	-0.000327264
34.025	-0.000325488
34.065	-0.000323659
34.1049	-0.000321779
34.1449	-0.000319848
34.1848	-0.000317867
34.2248	-0.000315836
34.2648	-0.000313757
34.3047	-0.00031163
34.3447	-0.000309457
34.3846	-0.000307238
34.4246	-0.000304975
34.4645	-0.00030267
34.5045	-0.000300323
34.5444	-0.000297936
34.5844	-0.000295511
34.6244	-0.000293049
34.6643	-0.000290553
34.7043	-0.000288027
34.7442	-0.000285471
34.7842	-0.000282891
34.8241	-0.000280289
34.8641	-0.000277668
34.904	-0.000275032
34.944	-0.000272382
34.984	-0.000269723
35.0239	-0.000267056
35.0639	-0.000264384
35.1038	-0.000261709
35.1438	-0.000259035
35.1837	-0.000256362
35.2237	-0.000253694
35.2636	-0.000251033
35.3036	-0.000248379
35.3436	-0.000245736
35.3835	-0.000243106
35.4235	-0.000240491
35.4634	-0.000237891
35.5034	-0.00023531
35.5433	-0.000232748
35.5833	-0.000230208
35.6232	-0.000227689
35.6632	-0.000225195
35.7032	-0.000222725
35.7431	-0.000220281
35.7831	-0.000217864
35.823	-0.000215474
35.863	-0.000213114
35.9029	-0.000210785
35.9429	-0.000208486
35.9828	-0.00020622
36.0228	-0.000203987
36.0628	-0.000201789
36.1027	-0.000199626
36.1427	-0.000197501
36.1826	-0.000195413
36.2226	-0.000193365
36.2625	-0.000191359
36.3025	-0.000189395
36.3424	-0.000187475
36.3824	-0.000185601
36.4224	-0.000183775
36.4623	-0.000181999
36.5023	-0.000180274
36.5422	-0.000178602
36.5822	-0.000176984
36.6221	-0.000175422
36.6621	-0.000173916
36.702	-0.000172468
36.742	-0.000171078
36.782	-0.000169748
36.8219	-0.000168477
36.8619	-0.000167268
36.9018	-0.000166119
36.9418	-0.000165032
36.9817	-0.000164007
37.0217	-0.000163042
37.0616	-0.000162139
37.1016	-0.000161297
37.1416	-0.000160515
37.1815	-0.000159793
37.2215	-0.00015913
37.2614	-0.000158525
37.3014	-0.000157978
37.3413	-0.000157487
37.3813	-0.000157051
37.4212	-0.000156669
37.4612	-0.00015634
37.5012	-0.000156062
37.5411	-0.000155833
37.5811	-0.000155651
37.621	-0.000155514
37.661	-0.000155419
37.7009	-0.000155365
37.7409	-0.000155349
37.7808	-0.000155369
37.8208	-0.000155422
37.8608	-0.000155505
37.9007	-0.000155618
37.9407	-0.000155757
37.9806	-0.000155921
38.0206	-0.000156106
38.0605	-0.000156312
38.1005	-0.000156535
38.1404	-0.000156773
38.1804	-0.000157025
38.2204	-0.000157288
38.2603	-0.00015756
38.3003	-0.00015784
38.3402	-0.000158125
38.3802	-0.000158415
38.4201	-0.000158708
38.4601	-0.000159005
38.5	-0.000159303
38.54	-0.000159602
38.58	-0.000159903
38.6199	-0.000160204
38.6599	-0.000160505
38.6998	-0.000160805
38.7398	-0.000161103
38.7797	-0.000161399
38.8197	-0.000161691
38.8596	-0.000161979
38.8996	-0.000162262
38.9396	-0.000162538
38.9795	-0.000162807
39.0195	-0.000163066
39.0594	-0.000163315
39.0994	-0.00016355
39.1393	-0.00016377
39.1793	-0.000163972
39.2192	-0.000164153
39.2592	-0.00016431
39.2992	-0.000164438
39.3391	-0.000164536
39.3791	-0.000164597
39.419	-0.000164618
39.459	-0.000164594
39.4989	-0.000164521
39.5389	-0.000164393
39.5788	-0.000164205
39.6188	-0.000163953
39.6588	-0.000163631
39.6987	-0.000163234
39.7387	-0.000162756
39.7786	-0.000162193
39.8186	-0.000161538
39.8585	-0.000160787
39.8985	-0.000159934
39.9384	-0.000158975
39.9784	-0.000157905
40.0184	-0.000156718
40.0583	-0.000155412
40.0983	-0.000153982
40.1382	-0.000152425
40.1782	-0.000150737
40.2181	-0.000148917
40.2581	-0.00014696
40.298	-0.000144865
40.338	-0.000142629
40.378	-0.000140251
40.4179	-0.000137727
40.4579	-0.000135057
40.4978	-0.000132238
40.5378	-0.000129272
40.5777	-0.000126156
40.6177	-0.000122891
40.6576	-0.000119476
40.6976	-0.000115913
40.7376	-0.000112201
40.7775	-0.000108342
40.8175	-0.000104336
40.8574	-0.000100184
40.8974	-9.58897e-05
40.9373	-9.1453e-05
40.9773	-8.68759e-05
41.0172	-8.21606e-05
41.0572	-7.73094e-05
41.0972	-7.23249e-05
41.1371	-6.721e-05
41.1771	-6.19679e-05
41.217	-5.66012e-05
41.257	-5.1115e-05
41.2969	-4.55122e-05
41.3369	-3.97969e-05
41.3768	-3.39731e-05
41.4168	-2.80452e-05
41.4568	-2.20173e-05
41.4967	-1.58936e-05
41.5367	-9.67845e-06
41.5766	-3.3752e-06
41.6166	3.01047e-06
41.6565	9.47532e-06
41.6965	1.60151e-05
41.7364	2.26258e-05
41.7764	2.93031e-05
41.8164	3.60431e-05
41.8563	4.28416e-05
41.8963	4.96945e-05
41.9362	5.65987e-05
41.9762	6.3549e-05
42.0161	7.05426e-05
42.0561	7.7576e-05
42.096	8.46461e-05
42.136	9.17495e-05
42.176	9.88832e-05
42.2159	0.000106044
42.2559	0.000113229
42.2958	0.000120437
42.3358	0.000127662
42.3757	0.000134903
42.4157	0.000142156
42.4556	0.00014942
42.4956	0.000156692
42.5356	0.000163967
42.5755	0.000171243
42.6155	0.000178517
42.6554	0.000185785
42.6954	0.000193042
42.7353	0.000200284
42.7753	0.000207507
42.8152	0.000214706
42.8552	0.000221876
42.8952	0.000229011
42.9351	0.000236105
42.9751	0.000243154
43.015	0.000250152
43.055	0.000257091
43.0949	0.000263967
43.1349	0.000270774
43.1748	0.000277505
43.2148	0.000284155
43.2548	0.000290718
43.2947	0.000297189
43.3347	0.000303562
43.3746	0.000309832
43.4146	0.000315995
43.4545	0.000322046
43.4945	0.000327982
43.5344	0.000333799
43.5744	0.000339495
43.6144	0.000345067
43.6543	0.000350513
43.6943	0.00035583
43.7342	0.000361018
43.7742	0.000366075
43.8141	0.000371
43.8541	0.000375793
43.894	0.000380452
43.934	0.000384979
43.974	0.000389374
44.0139	0.000393637
44.0539	0.000397769
44.0938	0.000401772
44.1338	0.000405648
44.1737	0.000409397
44.2137	0.000413023
44.2536	0.000416527
44.2936	0.000419911
44.3336	0.000423179
44.3735	0.000426332
44.4135	0.000429373
44.4534	0.000432303
44.4934	0.000435126
44.5333	0.000437843
44.5733	0.000440457
44.6132	0.00044297
44.6532	0.000445385
44.6932	0.000447704
44.7331	0.00044993
44.7731	0.000452065
44.813	0.000454112
44.853	0.000456074
44.8929	0.000457951
44.9329	0.000459747
44.9728	0.000461464
45.0128	0.000463104
45.0528	0.000464669
45.0927	0.000466161
45.1327	0.000467583
45.1726	0.000468937
45.2126	0.000470224
45.2525	0.000471447
45.2925	0.000472608
45.3324	0.000473708
45.3724	0.000474751
45.4124	0.000475737
45.4523	0.00047667
45.4923	0.000477551
45.5322	0.000478384
45.5722	0.000479171
45.6121	0.000479916
45.6521	0.00048062
45.692	0.000481287
45.732	0.000481922
45.772	0.000482526
45.8119	0.000483105
45.8519	0.000483662
45.8918	0.0004842
45.9318	0.000484725
45.9717	0.000485239
46.0117	0.000485746
46.0516	0.000486252
46.0916	0.000486758
46.1316	0.000487271
46.1715	0.000487792
46.2115	0.000488328
46.2514	0.000488881
46.2914	0.000489457
46.3313	0.00049006
46.3713	0.000490694
46.4112	0.000491365
46.4512	0.000492076
46.4912	0.000492833
46.5311	0.000493639
46.5711	0.0004945
46.611	0.000495419
46.651	0.0004964
46.6909	0.000497448
46.7309	0.000498566
46.7708	0.000499757
46.8108	0.000501024
46.8508	0.00050237
46.8907	0.000503797
46.9307	0.000505308
46.9706	0.000506904
47.0106	0.000508587
47.0505	0.000510359
47.0905	0.000512221
47.1304	0.000514175
47.1704	0.000516223
47.2104	0.000518365
47.2503	0.000520604
47.2903	0.000522941
47.3302	0.000525377
47.3702	0.000527912
47.4101	0.000530549
47.4501	0.000533287
47.49	0.000536128
47.53	0.000539071
47.57	0.000542117
47.6099	0.000545265
47.6499	0.000548516
47.6898	0.00055187
47.7298	0.000555326
47.7697	0.000558885
47.8097	0.000562547
47.8496	0.000566314
47.8896	0.000570186
47.9296	0.000574164
47.9695	0.000578251
48.0095	0.000582447
48.0494	0.000586755
48.0894	0.000591174
48.1293	0.000595707
48.1693	0.000600354
48.2092	0.000605116
48.2492	0.000609994
48.2892	0.00061499
48.3291	0.000620106
48.3691	0.000625343
48.409	0.000630703
48.449	0.000636187
48.4889	0.000641798
48.5289	0.000647538
48.5688	0.000653409
48.6088	0.000659415
48.6488	0.000665556
48.6887	0.000671835
48.7287	0.000678255
48.7686	0.000684817
48.8086	0.000691523
48.8485	0.000698374
48.8885	0.000705372
48.9284	0.000712519
48.9684	0.000719816
49.0084	0.000727265
49.0483	0.000734866
49.0883	0.000742622
49.1282	0.000750533
49.1682	0.000758599
49.2081	0.000766821
49.2481	0.000775199
49.288	0.000783734
49.328	0.000792426
49.368	0.000801274
49.4079	0.000810277
49.4479	0.000819434
49.4878	0.000828745
49.5278	0.000838207
49.5677	0.000847819
49.6077	0.000857579
49.6476	0.000867487
49.6876	0.000877538
49.7276	0.000887733
49.7675	0.000898068
49.8075	0.00090854
49.8474	0.00091915
49.8874	0.000929892
49.9273	0.000940765
49.9673	0.000951766
50.0072	0.000962894
50.0472	0.000974147
50.0872	0.000985522
50.1271	0.000997018
50.1671	0.00100863
50.207	0.00102037
50.247	0.00103222
50.2869	0.00104418
50.3269	0.00105626
50.3668	0.00106846
50.4068	0.00108076
50.4468	0.00109318
50.4867	0.00110571
50.5267	0.00111835
50.5666	0.0011311
50.6066	0.00114396
50.6465	0.00115694
50.6865	0.00117003
50.7264	0.00118323
50.7664	0.00119654
50.8064	0.00120996
50.8463	0.00122349
50.8863	0.00123713
50.9262	0.00125088
50.9662	0.00126474
51.0061	0.0012787
51.0461	0.00129276
51.086	0.00130692
51.126	0.00132118
51.166	0.00133553
51.2059	0.00134997
51.2459	0.0013645
51.2858	0.00137911
51.3258	0.00139379
51.3657	0.00140855
51.4057	0.00142337
51.4456	0.00143827
51.4856	0.00145323
51.5256	0.00146824
51.5655	0.00148332
51.6055	0.00149845
51.6454	0.00151364
51.6854	0.00152888
51.7253	0.00154417
51.7653	0.0015595
51.8052	0.00157488
51.8452	0.00159031
51.8852	0.00160578
51.9251	0.00162128
51.9651	0.00163683
52.005	0.00165241
52.045	0.00166803
52.0849	0.00168368
52.1249	0.00169937
52.1648	0.00171509
52.2048	0.00173085
52.2448	0.00174665
52.2847	0.00176248
52.3247	0.00177835
52.3646	0.00179426
52.4046	0.00181021
52.4445	0.00182621
52.4845	0.00184224
52.5244	0.00185832
52.5644	0.00187444
52.6044	0.00189061
52.6443	0.00190683
52.6843	0.0019231
52.7242	0.00193942
52.7642	0.00195579
52.8041	0.00197221
52.8441	0.00198869
52.884	0.00200522
52.924	0.00202182
52.964	0.00203848
53.0039	0.00205519
53.0439	0.00207198
53.0838	0.00208883
53.1238	0.00210575
53.1637	0.00212274
53.2037	0.0021398
53.2436	0.00215694
53.2836	0.00217415
53.3236	0.00219145
53.3635	0.00220883
53.4035	0.00222629
53.4434	0.00224385
53.4834	0.00226149
53.5233	0.00227923
53.5633	0.00229707
53.6032	0.00231501
53.6432	0.00233305
53.6832	0.0023512
53.7231	0.00236946
53.7631	0.00238783
53.803	0.00240632
53.843	0.00242492
53.8829	0.00244365
53.9229	0.00246251
53.9628	0.00248149
54.0028	0.0025006
54.0428	0.00251984
54.0827	0.00253922
54.1227	0.00255873
54.1626	0.00257839
54.2026	0.00259818
54.2425	0.00261811
54.2825	0.00263818
54.3224	0.0026584
54.3624	0.00267875
54.4024	0.00269925
54.4423	0.00271988
54.4823	0.00274066
54.5222	0.00276159
54.5622	0.00278265
54.6021	0.00280385
54.6421	0.00282519
54.682	0.00284667
54.722	0.00286829
54.762	0.00289005
54.8019	0.00291194
54.8419	0.00293397
54.8818	0.00295614
54.9218	0.00297843
54.9617	0.00300086
55.0017	0.0030234
55.0416	0.00304608
55.0816	0.00306887
55.1216	0.00309178
55.1615	0.0031148
55.2015	0.00313794
55.2414	0.00316118
55.2814	0.00318452
55.3213	0.00320796
55.3613	0.00323149
55.4012	0.00325511
55.4412	0.00327881
55.4812	0.00330258
55.5211	0.00332643
55.5611	0.00335034
55.601	0.00337431
55.641	0.00339832
55.6809	0.00342238
55.7209	0.00344647
55.7608	0.00347059
55.8008	0.00349473
55.8408	0.00351888
55.8807	0.00354303
55.9207	0.00356717
55.9606	0.0035913
56.0006	0.00361541
56.0405	0.00363949
56.0805	0.00366353
56.1204	0.00368751
56.1604	0.00371144
56.2004	0.00373531
56.2403	0.00375909
56.2803	0.00378278
56.3202	0.00380638
56.3602	0.00382987
56.4001	0.00385325
56.4401	0.0038765
56.48	0.00389961
56.52	0.00392257
56.56	0.00394538
56.5999	0.00396801
56.6399	0.00399047
56.6798	0.00401275
56.7198	0.00403482
56.7597	0.00405668
56.7997	0.00407831
56.8396	0.00409971
56.8796	0.00412087
56.9196	0.00414176
56.9595	0.00416239
56.9995	0.00418273
57.0394	0.00420278
57.0794	0.00422252
57.1193	0.00424194
57.1593	0.00426104
57.1992	0.00427978
57.2392	0.00429818
57.2792	0.0043162
57.3191	0.00433384
57.3591	0.00435109
57.399	0.00436793
57.439	0.00438436
57.4789	0.00440035
57.5189	0.0044159
57.5588	0.00443099
57.5988	0.00444562
57.6388	0.00445977
57.6787	0.00447342
57.7187	0.00448658
57.7586	0.00449923
57.7986	0.00451136
57.8385	0.00452295
57.8785	0.00453401
57.9184	0.00454451
57.9584	0.00455446
57.9984	0.00456383
58.0383	0.00457263
58.0783	0.00458085
58.1182	0.00458848
58.1582	0.00459551
58.1981	0.00460193
58.2381	0.00460775
58.278	0.00461295
58.318	0.00461753
58.358	0.00462148
58.3979	0.00462481
58.4379	0.0046275
58.4778	0.00462956
58.5178	0.00463098
58.5577	0.00463175
58.5977	0.00463189
58.6376	0.00463138
58.6776	0.00463022
58.7176	0.00462842
58.7575	0.00462597
58.7975	0.00462288
58.8374	0.00461914
58.8774	0.00461475
58.9173	0.00460973
58.9573	0.00460405
58.9972	0.00459774
59.0372	0.00459079
59.0772	0.0045832
59.1171	0.00457497
59.1571	0.00456611
59.197	0.00455662
59.237	0.00454649
59.2769	0.00453573
59.3169	0.00452435
59.3568	0.00451234
59.3968	0.00449972
59.4368	0.00448647
59.4767	0.00447261
59.5167	0.00445814
59.5566	0.00444306
59.5966	0.00442738
59.6365	0.00441111
59.6765	0.00439425
59.7164	0.0043768
59.7564	0.00435879
59.7964	0.0043402
59.8363	0.00432106
59.8763	0.00430136
59.9162	0.00428112
59.9562	0.00426035
59.9961	0.00423905
60.0361	0.00421724
60.076	0.00419492
60.116	0.00417211
60.156	0.00414882
60.1959	0.00412506
60.2359	0.00410084
60.2758	0.00407617
60.3158	0.00405108
60.3557	0.00402557
60.3957	0.00399965
60.4356	0.00397334
60.4756	0.00394666
60.5156	0.00391961
60.5555	0.00389222
60.5955	0.0038645
60.6354	0.00383645
60.6754	0.0038081
60.7153	0.00377947
60.7553	0.00375056
60.7952	0.00372139
60.8352	0.00369198
60.8752	0.00366235
60.9151	0.0036325
60.9551	0.00360245
60.995	0.00357221
61.035	0.00354181
61.0749	0.00351125
61.1149	0.00348054
61.1548	0.00344971
61.1948	0.00341876
61.2348	0.0033877
61.2747	0.00335656
61.3147	0.00332534
61.3546	0.00329404
61.3946	0.0032627
61.4345	0.00323132
61.4745	0.00319991
61.5144	0.00316849
61.5544	0.00313705
61.5944	0.00310563
61.6343	0.00307422
61.6743	0.00304283
61.7142	0.00301148
61.7542	0.00298017
61.7941	0.00294892
61.8341	0.00291773
61.874	0.00288661
61.914	0.00285558
61.954	0.00282463
61.9939	0.00279377
62.0339	0.00276302
62.0738	0.00273238
62.1138	0.00270185
62.1537	0.00267145
62.1937	0.00264117
62.2336	0.00261102
62.2736	0.00258101
62.3136	0.00255114
62.3535	0.00252141
62.3935	0.00249183
62.4334	0.0024624
62.4734	0.00243312
62.5133	0.002404
62.5533	0.00237503
62.5932	0.00234622
62.6332	0.00231757
62.6732	0.00228909
62.7131	0.00226077
62.7531	0.00223262
62.793	0.00220464
62.833	0.00217683
62.8729	0.00214919
62.9129	0.00212172
62.9528	0.00209442
62.9928	0.0020673
63.0328	0.00204034
63.0727	0.00201356
63.1127	0.00198695
63.1526	0.0019605
63.1926	0.00193421
63.2325	0.00190809
63.2725	0.00188213
63.3124	0.00185633
63.3524	0.00183067
63.3924	0.00180517
63.4323	0.00177981
63.4723	0.00175458
63.5122	0.00172949
63.5522	0.00170454
63.5921	0.00167971
63.6321	0.001655
63.672	0.0016304
63.712	0.00160591
63.752	0.00158153
63.7919	0.00155724
63.8319	0.00153304
63.8718	0.00150893
63.9118	0.00148489
63.9517	0.00146093
63.9917	0.00143703
64.0316	0.00141319
64.0716	0.0013894
64.1116	0.00136565
64.1515	0.00134195
64.1915	0.00131828
64.2314	0.00129463
64.2714	0.00127101
64.3113	0.0012474
64.3513	0.00122381
64.3912	0.00120022
64.4312	0.00117664
64.4712	0.00115306
64.5111	0.00112948
64.5511	0.0011059
64.591	0.00108232
64.631	0.00105873
64.6709	0.00103513
64.7109	0.00101153
64.7508	0.000987926
64.7908	0.00096431
64.8308	0.000940686
64.8707	0.000917053
64.9107	0.000893411
64.9506	0.000869761
64.9906	0.000846102
65.0305	0.000822435
65.0705	0.000798762
65.1104	0.000775083
65.1504	0.000751396
65.1904	0.000727711
65.2303	0.000704026
65.2703	0.000680342
65.3102	0.000656662
65.3502	0.000632986
65.3901	0.000609318
65.4301	0.00058566
65.47	0.000562014
65.51	0.000538384
65.55	0.000514772
65.5899	0.000491182
65.6299	0.000467616
65.6698	0.000444078
65.7098	0.000420572
65.7497	0.0003971
65.7897	0.000373666
65.8296	0.000350272
65.8696	0.000326917
65.9096	0.000303614
65.9495	0.000280361
65.9895	0.00025716
66.0294	0.000234016
66.0694	0.000210929
66.1093	0.000187905
66.1493	0.000164946
66.1892	0.000142055
66.2292	0.000119236
66.2692	9.64935e-05
66.3091	7.3832e-05
66.3491	5.1256e-05
66.389	2.87702e-05
66.429	6.37928e-06
66.4689	-1.59118e-05
66.5089	-3.80985e-05
66.5488	-6.01763e-05
66.5888	-8.21447e-05
66.6288	-0.000103991
66.6687	-0.000125716
66.7087	-0.000147313
66.7486	-0.000168777
66.7886	-0.000190104
66.8285	-0.000211287
66.8685	-0.00023232
66.9084	-0.000253197
66.9484	-0.000273911
66.9884	-0.000294456
67.0283	-0.000314825
67.0683	-0.000335011
67.1082	-0.000355008
67.1482	-0.000374809
67.1881	-0.000394407
67.2281	-0.000413796
67.268	-0.00043297
67.308	-0.000451925
67.348	-0.000470651
67.3879	-0.000489144
67.4279	-0.000507401
67.4678	-0.000525415
67.5078	-0.000543184
67.5477	-0.000560703
67.5877	-0.000577968
67.6276	-0.000594976
67.6676	-0.000611725
67.7076	-0.00062821
67.7475	-0.000644431
67.7875	-0.000660382
67.8274	-0.000676064
67.8674	-0.000691473
67.9073	-0.000706608
67.9473	-0.000721467
67.9872	-0.000736049
68.0272	-0.000750357
68.0672	-0.000764386
68.1071	-0.000778138
68.1471	-0.000791614
68.187	-0.000804814
68.227	-0.000817739
68.2669	-0.00083039
68.3069	-0.000842768
68.3468	-0.000854875
68.3868	-0.000866712
68.4268	-0.000878282
68.4667	-0.000889585
68.5067	-0.000900624
68.5466	-0.000911403
68.5866	-0.000921923
68.6265	-0.000932189
68.6665	-0.000942203
68.7064	-0.000951966
68.7464	-0.000961483
68.7864	-0.000970754
68.8263	-0.000979782
68.8663	-0.000988569
68.9062	-0.000997117
68.9462	-0.00100543
68.9861	-0.0010135
69.0261	-0.00102135
69.066	-0.00102897
69.106	-0.00103636
69.146	-0.00104353
69.1859	-0.00105048
69.2259	-0.00105722
69.2658	-0.00106374
69.3058	-0.00107006
69.3457	-0.00107616
69.3857	-0.00108207
69.4256	-0.00108778
69.4656	-0.00109329
69.5056	-0.00109861
69.5455	-0.00110374
69.5855	-0.00110867
69.6254	-0.00111343
69.6654	-0.001118
69.7053	-0.0011224
69.7453	-0.00112661
69.7852	-0.00113066
69.8252	-0.00113453
69.8652	-0.00113822
69.9051	-0.00114175
69.9451	-0.00114512
69.985	-0.00114831
70.025	-0.00115135
70.0649	-0.00115423
70.1049	-0.00115695
70.1448	-0.00115951
70.1848	-0.00116193
70.2248	-0.0011642
70.2647	-0.00116632
70.3047	-0.00116831
70.3446	-0.00117016
70.3846	-0.00117188
70.4245	-0.00117348
70.4645	-0.00117497
70.5044	-0.00117633
70.5444	-0.00117759
70.5844	-0.00117874
70.6243	-0.00117979
70.6643	-0.00118074
70.7042	-0.0011816
70.7442	-0.00118238
70.7841	-0.00118306
70.8241	-0.00118367
70.864	-0.00118421
70.904	-0.00118467
70.944	-0.00118507
70.9839	-0.00118541
71.0239	-0.00118569
71.0638	-0.00118592
71.1038	-0.0011861
71.1437	-0.00118624
71.1837	-0.00118634
71.2236	-0.0011864
71.2636	-0.00118643
71.3036	-0.00118643
71.3435	-0.00118641
71.3835	-0.00118637
71.4234	-0.00118631
71.4634	-0.00118624
71.5033	-0.00118615
71.5433	-0.00118606
71.5832	-0.00118596
71.6232	-0.00118585
71.6632	-0.00118575
71.7031	-0.00118565
71.7431	-0.00118555
71.783	-0.00118546
71.823	-0.00118538
71.8629	-0.00118531
71.9029	-0.00118525
71.9428	-0.00118522
71.9828	-0.0011852
72.0228	-0.00118521
72.0627	-0.00118525
72.1027	-0.00118532
72.1426	-0.00118542
72.1826	-0.00118555
72.2225	-0.00118573
72.2625	-0.00118595
72.3024	-0.00118621
72.3424	-0.00118652
72.3824	-0.00118689
72.4223	-0.00118731
72.4623	-0.00118778
72.5022	-0.00118832
72.5422	-0.00118891
72.5821	-0.00118957
72.6221	-0.00119028
72.662	-0.00119106
72.702	-0.00119189
72.742	-0.00119279
72.7819	-0.00119374
72.8219	-0.00119476
72.8618	-0.00119583
72.9018	-0.00119697
72.9417	-0.00119817
72.9817	-0.00119943
73.0216	-0.00120075
73.0616	-0.00120213
73.1016	-0.00120357
73.1415	-0.00120508
73.1815	-0.00120664
73.2214	-0.00120827
73.2614	-0.00120995
73.3013	-0.0012117
73.3413	-0.0012135
73.3812	-0.00121537
73.4212	-0.00121729
73.4612	-0.00121927
73.5011	-0.00122131
73.5411	-0.0012234
73.581	-0.00122554
73.621	-0.00122774
73.6609	-0.00122999
73.7009	-0.00123228
73.7408	-0.00123463
73.7808	-0.00123701
73.8208	-0.00123944
73.8607	-0.00124192
73.9007	-0.00124443
73.9406	-0.00124698
73.9806	-0.00124957
74.0205	-0.00125221
74.0605	-0.00125488
74.1004	-0.00125758
74.1404	-0.00126033
74.1804	-0.00126312
74.2203	-0.00126594
74.2603	-0.00126881
74.3002	-0.00127171
74.3402	-0.00127466
74.3801	-0.00127765
74.4201	-0.00128067
74.46	-0.00128374
74.5	-0.00128686
74.54	-0.00129002
74.5799	-0.00129322
74.6199	-0.00129648
74.6598	-0.00129979
74.6998	-0.00130316
74.7397	-0.00130658
74.7797	-0.00131006
74.8196	-0.00131361
74.8596	-0.00131721
74.8996	-0.00132088
74.9395	-0.00132462
74.9795	-0.00132843
75.0194	-0.0013323
75.0594	-0.00133625
75.0993	-0.00134027
75.1393	-0.00134436
75.1792	-0.00134852
75.2192	-0.00135276
75.2592	-0.00135708
75.2991	-0.00136147
75.3391	-0.00136595
75.379	-0.0013705
75.419	-0.00137514
75.4589	-0.00137986
75.4989	-0.00138467
75.5388	-0.00138956
75.5788	-0.00139455
75.6188	-0.00139963
75.6587	-0.00140481
75.6987	-0.00141008
75.7386	-0.00141546
75.7786	-0.00142093
75.8185	-0.00142651
75.8585	-0.00143219
75.8984	-0.00143799
75.9384	-0.00144389
75.9784	-0.0014499
76.0183	-0.00145603
76.0583	-0.00146228
76.0982	-0.00146864
76.1382	-0.00147513
76.1781	-0.00148175
76.2181	-0.00148849
76.258	-0.00149536
76.298	-0.00150237
76.338	-0.00150951
76.3779	-0.00151679
76.4179	-0.00152422
76.4578	-0.00153179
76.4978	-0.00153951
76.5377	-0.00154738
76.5777	-0.00155542
76.6176	-0.00156362
76.6576	-0.00157199
76.6976	-0.00158053
76.7375	-0.00158925
76.7775	-0.00159815
76.8174	-0.00160725
76.8574	-0.00161653
76.8973	-0.00162601
76.9373	-0.00163568
76.9772	-0.00164556
77.0172	-0.00165564
77.0572	-0.00166593
77.0971	-0.00167644
77.1371	-0.00168716
77.177	-0.0016981
77.217	-0.00170926
77.2569	-0.00172065
77.2969	-0.00173227
77.3368	-0.00174412
77.3768	-0.00175622
77.4168	-0.00176856
77.4567	-0.00178115
77.4967	-0.00179399
77.5366	-0.00180709
77.5766	-0.00182046
77.6165	-0.00183409
77.6565	-0.001848
77.6964	-0.00186218
77.7364	-0.00187664
77.7764	-0.00189139
77.8163	-0.00190643
77.8563	-0.00192176
77.8962	-0.00193739
77.9362	-0.00195332
77.9761	-0.00196956
78.0161	-0.00198611
78.056	-0.00200297
78.096	-0.00202015
78.136	-0.00203765
78.1759	-0.00205549
78.2159	-0.00207365
78.2558	-0.00209216
78.2958	-0.00211101
78.3357	-0.00213021
78.3757	-0.00214977
78.4156	-0.0021697
78.4556	-0.00219
78.4956	-0.00221068
78.5355	-0.00223175
78.5755	-0.00225321
78.6154	-0.00227508
78.6554	-0.00229736
78.6953	-0.00232006
78.7353	-0.00234318
78.7752	-0.00236675
78.8152	-0.00239077
78.8552	-0.00241524
78.8951	-0.00244018
78.9351	-0.0024656
78.975	-0.00249151
79.015	-0.00251791
79.0549	-0.00254483
79.0949	-0.00257228
79.1348	-0.00260025
79.1748	-0.00262877
79.2148	-0.00265785
79.2547	-0.0026875
79.2947	-0.00271772
79.3346	-0.00274854
79.3746	-0.00277996
79.4145	-0.00281199
79.4545	-0.00284464
79.4944	-0.00287793
79.5344	-0.00291187
79.5744	-0.00294646
79.6143	-0.00298172
79.6543	-0.00301765
79.6942	-0.00305426
79.7342	-0.00309157
79.7741	-0.00312958
79.8141	-0.00316831
79.854	-0.00320776
79.894	-0.00324794
79.934	-0.00328886
79.9739	-0.00333053
80.0139	-0.00337295
80.0538	-0.00341614
80.0938	-0.00346009
80.1337	-0.00350481
80.1737	-0.00355032
80.2136	-0.00359662
80.2536	-0.00364371
80.2936	-0.0036916
80.3335	-0.00374029
80.3735	-0.00378979
80.4134	-0.0038401
80.4534	-0.00389122
80.4933	-0.00394317
80.5333	-0.00399593
80.5732	-0.00404951
80.6132	-0.00410391
80.6532	-0.00415913
80.6931	-0.00421516
80.7331	-0.00427202
80.773	-0.00432968
80.813	-0.00438816
80.8529	-0.00444744
80.8929	-0.00450752
80.9328	-0.0045684
80.9728	-0.00463008
81.0128	-0.00469254
81.0527	-0.00475577
81.0927	-0.00481977
81.1326	-0.00488453
81.1726	-0.00495004
81.2125	-0.00501629
81.2525	-0.00508326
81.2924	-0.00515095
81.3324	-0.00521934
81.3724	-0.00528841
81.4123	-0.00535816
81.4523	-0.00542855
81.4922	-0.00549958
81.5322	-0.00557123
81.5721	-0.00564347
81.6121	-0.00571629
81.652	-0.00578966
81.692	-0.00586358
81.732	-0.005938
81.7719	-0.0060129
81.8119	-0.00608826
81.8518	-0.00616406
81.8918	-0.00624028
81.9317	-0.00631687
81.9717	-0.00639383
82.0117	-0.00647112
82.0516	-0.00654871
82.0916	-0.00662657
82.1315	-0.00670468
82.1715	-0.00678301
82.2114	-0.00686151
82.2514	-0.00694018
82.2913	-0.00701896
82.3313	-0.00709783
82.3712	-0.00717676
82.4112	-0.00725573
82.4512	-0.00733467
82.4911	-0.00741357
82.5311	-0.00749239
82.571	-0.0075711
82.611	-0.00764966
82.6509	-0.00772804
82.6909	-0.0078062
82.7309	-0.00788412
82.7708	-0.00796174
82.8108	-0.00803904
82.8507	-0.00811599
82.8907	-0.00819253
82.9306	-0.00826865
82.9706	-0.0083443
83.0105	-0.00841944
83.0505	-0.00849404
83.0904	-0.00856807
83.1304	-0.00864149
83.1704	-0.00871425
83.2103	-0.00878632
83.2503	-0.00885767
83.2902	-0.00892826
83.3302	-0.00899804
83.3701	-0.009067
83.4101	-0.00913509
83.4501	-0.00920227
83.49	-0.00926851
83.53	-0.00933378
83.5699	-0.00939804
83.6099	-0.00946125
83.6498	-0.00952339
83.6898	-0.00958441
83.7297	-0.0096443
83.7697	-0.009703
83.8096	-0.0097605
83.8496	-0.00981677
83.8896	-0.00987176
83.9295	-0.00992545
83.9695	-0.0099778
84.0094	-0.0100288
84.0494	-0.0100784
84.0893	-0.0101266
84.1293	-0.0101733
84.1693	-0.0102186
84.2092	-0.0102623
84.2492	-0.0103045
84.2891	-0.0103452
84.3291	-0.0103843
84.369	-0.0104217
84.409	-0.0104576
84.4489	-0.0104918
84.4889	-0.0105243
84.5288	-0.010555
84.5688	-0.0105841
84.6088	-0.0106115
84.6487	-0.010637
84.6887	-0.0106608
84.7286	-0.0106829
84.7686	-0.0107031
84.8085	-0.0107215
84.8485	-0.0107381
84.8885	-0.0107528
84.9284	-0.0107657
84.9684	-0.0107767
85.0083	-0.0107858
85.0483	-0.0107931
85.0882	-0.0107985
85.1282	-0.010802
85.1681	-0.0108037
85.2081	-0.0108034
85.248	-0.0108012
85.288	-0.0107972
85.328	-0.0107912
85.3679	-0.0107834
85.4079	-0.0107736
85.4478	-0.010762
85.4878	-0.0107485
85.5277	-0.0107331
85.5677	-0.0107159
85.6077	-0.0106968
85.6476	-0.0106758
85.6876	-0.010653
85.7275	-0.0106284
85.7675	-0.010602
85.8074	-0.0105738
85.8474	-0.0105439
85.8873	-0.0105121
85.9273	-0.0104786
85.9672	-0.0104434
86.0072	-0.0104065
86.0472	-0.010368
86.0871	-0.0103277
86.1271	-0.0102859
86.167	-0.0102424
86.207	-0.0101974
86.2469	-0.0101508
86.2869	-0.0101027
86.3269	-0.0100532
86.3668	-0.0100021
86.4068	-0.0099497
86.4467	-0.00989587
86.4867	-0.00984068
86.5266	-0.00978419
86.5666	-0.00972642
86.6065	-0.00966742
86.6465	-0.00960721
86.6864	-0.00954585
86.7264	-0.00948335
86.7664	-0.00941979
86.8063	-0.0093552
86.8463	-0.00928961
86.8862	-0.00922308
86.9262	-0.00915564
86.9661	-0.00908734
87.0061	-0.00901822
87.0461	-0.00894833
87.086	-0.00887772
87.126	-0.00880643
87.1659	-0.0087345
87.2059	-0.00866199
87.2458	-0.00858894
87.2858	-0.00851541
87.3257	-0.00844143
87.3657	-0.00836706
87.4056	-0.00829235
87.4456	-0.00821733
87.4856	-0.00814208
87.5255	-0.00806665
87.5655	-0.00799106
87.6054	-0.00791539
87.6454	-0.00783967
87.6853	-0.00776396
87.7253	-0.0076883
87.7653	-0.00761276
87.8052	-0.00753737
87.8452	-0.00746218
87.8851	-0.00738726
87.9251	-0.00731264
87.965	-0.00723838
88.005	-0.00716452
88.0449	-0.00709112
88.0849	-0.00701821
88.1248	-0.00694585
88.1648	-0.00687407
88.2048	-0.00680293
88.2447	-0.00673247
88.2847	-0.00666273
88.3246	-0.00659375
88.3646	-0.00652558
88.4045	-0.00645824
88.4445	-0.00639178
88.4845	-0.00632624
88.5244	-0.00626163
88.5644	-0.006198
88.6043	-0.00613538
88.6443	-0.00607379
88.6842	-0.00601326
88.7242	-0.00595381
88.7641	-0.00589547
88.8041	-0.00583825
88.844	-0.00578217
88.884	-0.00572725
88.924	-0.0056735
88.9639	-0.00562095
89.0039	-0.0055696
89.0438	-0.00551945
89.0838	-0.00547053
89.1237	-0.00542282
89.1637	-0.00537635
89.2037	-0.00533111
89.2436	-0.0052871
89.2836	-0.00524431
89.3235	-0.00520275
89.3635	-0.00516242
89.4034	-0.00512329
89.4434	-0.00508535
89.4833	-0.00504861
89.5233	-0.00501303
89.5632	-0.00497861
89.6032	-0.00494532
89.6432	-0.00491314
89.6831	-0.00488205
89.7231	-0.00485202
89.763	-0.00482303
89.803	-0.00479505
89.8429	-0.00476804
89.8829	-0.00474197
89.9229	-0.00471681
89.9628	-0.00469252
90.0028	-0.00466905
90.0427	-0.00464638
90.0827	-0.00462445
90.1226	-0.00460322
90.1626	-0.00458264
90.2025	-0.00456266
90.2425	-0.00454323
90.2824	-0.00452428
90.3224	-0.00450576
90.3624	-0.00448761
90.4023	-0.00446976
90.4423	-0.00445215
90.4822	-0.00443471
90.5222	-0.00441735
90.5621	-0.00440001
90.6021	-0.0043826
90.6421	-0.00436504
90.682	-0.00434725
90.722	-0.00432913
90.7619	-0.0043106
90.8019	-0.00429155
90.8418	-0.0042719
90.8818	-0.00425154
90.9217	-0.00423037
90.9617	-0.00420829
91.0016	-0.00418518
91.0416	-0.00416094
91.0816	-0.00413547
91.1215	-0.00410864
91.1615	-0.00408034
91.2014	-0.00405046
91.2414	-0.00401888
91.2813	-0.00398548
91.3213	-0.00395015
91.3613	-0.00391277
91.4012	-0.00387323
91.4412	-0.00383141
91.4811	-0.00378719
91.5211	-0.00374048
91.561	-0.00369115
91.601	-0.00363911
91.6409	-0.00358426
91.6809	-0.0035265
91.7208	-0.00346575
91.7608	-0.00340189
91.8008	-0.00333488
91.8407	-0.00326464
91.8807	-0.0031911
91.9206	-0.0031142
91.9606	-0.00303388
92.0005	-0.0029501
92.0405	-0.00286283
92.0805	-0.00277204
92.1204	-0.00267771
92.1604	-0.00257985
92.2003	-0.00247843
92.2403	-0.00237348
92.2802	-0.002265
92.3202	-0.00215304
92.3601	-0.00203763
92.4001	-0.0019188
92.44	-0.00179663
92.48	-0.00167113
92.52	-0.00154246
92.5599	-0.00141066
92.5999	-0.00127583
92.6398	-0.00113807
92.6798	-0.000997483
92.7197	-0.000854196
92.7597	-0.000708337
92.7997	-0.000560042
92.8396	-0.000409454
92.8796	-0.00025674
92.9195	-0.000102031
92.9595	5.44958e-05
92.9994	0.000212675
93.0394	0.000372338
93.0793	0.000533315
93.1193	0.000695439
93.1592	0.000858541
93.1992	0.0010225
93.2392	0.00118708
93.2791	0.00135216
93.3191	0.00151759
93.359	0.00168323
93.399	0.00184895
93.4389	0.00201461
93.4789	0.00218009
93.5189	0.00234527
93.5588	0.00251004
93.5988	0.0026743
93.6387	0.00283796
93.6787	0.00300093
93.7186	0.00316313
93.7586	0.00332447
93.7985	0.0034849
93.8385	0.00364435
93.8784	0.00380275
93.9184	0.0039601
93.9584	0.00411627
93.9983	0.00427127
94.0383	0.00442504
94.0782	0.00457755
94.1182	0.00472878
94.1581	0.00487869
94.1981	0.00502727
94.2381	0.00517449
94.278	0.00532034
94.318	0.0054648
94.3579	0.00560786
94.3979	0.00574951
94.4378	0.00588974
94.4778	0.00602854
94.5177	0.0061659
94.5577	0.00630183
94.5976	0.00643632
94.6376	0.00656938
94.6776	0.00670097
94.7175	0.00683111
94.7575	0.00695979
94.7974	0.00708701
94.8374	0.00721276
94.8773	0.00733705
94.9173	0.00745986
94.9573	0.00758118
94.9972	0.007701
95.0372	0.00781933
95.0771	0.00793613
95.1171	0.0080514
95.157	0.00816511
95.197	0.00827725
95.2369	0.00838779
95.2769	0.00849671
95.3168	0.00860399
95.3568	0.0087096
95.3968	0.00881349
95.4367	0.00891563
95.4767	0.00901599
95.5166	0.00911453
95.5566	0.00921119
95.5965	0.00930595
95.6365	0.00939874
95.6765	0.00948952
95.7164	0.00957824
95.7564	0.00966485
95.7963	0.00974928
95.8363	0.00983147
95.8762	0.00991136
95.9162	0.00998891
95.9561	0.010064
95.9961	0.0101367
96.036	0.0102068
96.076	0.0102083
96.116	0.0102091
96.1559	0.0102093
96.1959	0.0102091
96.2358	0.0102085
96.2758	0.0102076
96.3157	0.0102066
96.3557	0.0102053
96.3957	0.0102039
96.4356	0.0102022
96.4756	0.0102004
96.5155	0.0101982
96.5555	0.0101958
96.5954	0.010193
96.6354	0.0101898
96.6753	0.0101862
96.7153	0.0101822
96.7552	0.0101777
96.7952	0.0101726
96.8352	0.010167
96.8751	0.0101608
96.9151	0.010154
96.955	0.0101466
96.995	0.0101386
97.0349	0.0101299
97.0749	0.0101206
97.1149	0.0101107
97.1548	0.0101
97.1948	0.0100888
97.2347	0.0100768
97.2747	0.0100642
97.3146	0.010051
97.3546	0.0100371
97.3945	0.0100225
97.4345	0.0100073
97.4744	0.00999145
97.5144	0.00997496
97.5544	0.00995785
97.5943	0.00994012
97.6343	0.00992178
97.6742	0.00990283
97.7142	0.00988328
97.7541	0.00986315
97.7941	0.00984243
97.8341	0.00982114
97.874	0.0097993
97.914	0.00977689
97.9539	0.00975395
97.9939	0.00973047
98.0338	0.00970647
98.0738	0.00968196
98.1137	0.00965694
98.1537	0.00963143
98.1936	0.00960544
98.2336	0.00957897
98.2736	0.00955204
98.3135	0.00952465
98.3535	0.00949683
98.3934	0.00946857
98.4334	0.00943988
98.4733	0.00941079
98.5133	0.00938129
98.5533	0.0093514
98.5932	0.00932113
98.6332	0.00929048
98.6731	0.00925947
98.7131	0.00922811
98.753	0.0091964
98.793	0.00916435
98.8329	0.00913199
98.8729	0.0090993
98.9128	0.00906631
98.9528	0.00903301
98.9928	0.00899944
99.0327	0.00896558
99.0727	0.00893145
99.1126	0.00889705
99.1526	0.00886241
99.1925	0.00882751
99.2325	0.00879238
99.2725	0.00875702
99.3124	0.00872144
99.3524	0.00868564
99.3923	0.00864963
99.4323	0.00861343
99.4722	0.00857703
99.5122	0.00854045
99.5521	0.0085037
99.5921	0.00846677
99.632	0.00842967
99.672	0.00839241
99.712	0.00835501
99.7519	0.00831745
99.7919	0.00827976
[truncated: 5 more rows]
